# Supplementary material for: Genome wide study of cysteine rich receptor like proteins in Gossypium sp
Source: Sci Rep. 2022 Mar 22;12:4885. doi: 10.1038/s41598-022-08943-1 (PMC8941122; doi:10.1038/s41598-022-08943-1)
Supplement: Supplementary file 2 — Supplementary Tables. [file 41598_2022_8943_MOESM2_ESM.xlsx]

## Sheet: Table S1
Table S1 List of identified CRK genes and their statistics in G. arboreum
Accessions	Gene Name	Protein Length (aa)	Molecular Weight (kDa)	Charge	Isoelectric Point	Grand Average of Hydropathy	Chromosome	Start	End	Length (bp)	Peptide
Ga01G0176	GaCRK01	625	69.253	-9	5.077	-0.137	Chr01	1217408	1223145	5738	MQFLISFKLNFLVFSSLLSSIYANFADEQRYNICTNAANYTNGSLYSRNINATLFSLTNASLTGFATNTIGFDPDTVFGLVQCRPDVAGNDCRACINTASDEITQFCPNKKQAMIGYDNCSLRYSDFRFFSMATNDPIVYYKNTMNVNDSNLFDKQLASLFQNLSVSAAANDTKFAVGAIGYSLFSDIYGMVQCSRDLPENDCLSCLQAIIGFIPQCCDKKQGARIFTMSCSLRFELYAFFQTSSPPILGMLSPPPPLPVSTDEPSSVPTSSSDETQADYEKTMESLLIGLDTLKTATANFSDENKLGQGGFGPVYKGKLFDGREIAVKRLSSNSGQGLAELKTEVMLVAKLLHRNLVKLLGFCLEEEEKLLVYEYLPNGSLDKILFDQGKRLRLGWER…
Ga02G0995	GaCRK02	302	32.434	-1	6.099	0.161	Chr02	74150688	74152657	1970	MALATKITSLFLLLLAVWCFFITPSDSATDSFVFGGCSQLKYTSGSPYESNVNSILTSLVNSAMYTSYSNFTLPGASNQDTVYGLFQCRGNLNSGDCGRCVAKAVSQLGTLCLDSTGGVLQLEGCFVKYDNTTFLGVEDKTVVVKKCGPSISSYSEALGRRDAVLGYLGASDGTYKPFRVSGSGDVQGVAQCVGDLSPSECQDCLSDAIGRLKTDCGAAKWGDMYLAKCYARYSEGGDHSHGQKDTNNNDEEIDKTLAILIGLIAAVALIILFLSFLSKLFSFSLLLLNHFHSLFLKKFCRC
Ga03G1583	GaCRK03	292	31.113	-7	4.613	0.115	Chr03	104434115	104436215	2101	MAFPTKKASFFPFLLLLLLLVTISIFLVTPSNSATDTFVFGGCSQLKFISGSPYEYNVNSILTSLVNSAMFTSYNNFTISASQDTVYGLFQCRGDLQNGDCGRCVAKAVSQLGTLCLDSTGGGLQLEGCFVKYDNATFLGVEDKSVVVKRCGPLISTDSDALARRDTVLDFLGASDGTYKPFRVAESGDLRGVAQCVGDLSPTECQDCLSEAIGRLKTDCGASKWGDMYLAKCYARYSQGGDHSHGGDDTDNDDDEIAKTLAILIGLIAGIALIIVFVSALSKACEKDSKGK
Ga05G1209	GaCRK04	641	70.771	0	6.506	-0.161	Chr05	10705828	10708556	2729	MELLRICISLTVIWCLLEMGASNPQTVLLNQGCSMFNVTSFSGFSRNLNATLKELRGQLDKGMHFAVAQEATGSDPVYAMVQCRNYMSRNDCISCFSTASSQIRNCSAANGARVIFDGCFLRYESNMFYQESTQVGNLGICGGSTASQQSVFGTTVERLLGDLVKATPRVDSFFAASREEVGGVNGNVTAYGVAQCMETIDEKGCMECLKVALANIQRCPPDSDGRAVDTGCFLRYSDSPFFGANYTIDLKPFLKTRNTTKRDALIGGLVGGGGLLLLITLLLFWVRKSRNNMAVPQEDAEAPPELQGPLTYTYKELNFATTNFSQQNKLGEGGFGEVYKNGRVVAVKKLAISKSEKVKAEFDTEVKLISNVHHRNLVRLVGCCSKGPELLLVYEFMPN…
Ga05G1795	GaCRK05	884	97.675	7.5	7.491	0.034	Chr05	16343392	16351419	8028	MKKTMNSLYKPIYLITIFELISFIACQSPTYNYHFCLGPGNDTATASYKSDLTLLLDYMSSNASDKSFYNDSLNGIYSLFLCRGDVSSDVCRVCVSNATQTLTQTCPSDKRAIIWYDQCLFRYSNINFLGQLRLYPRLFMWNGLNNTSPEEGDIGTRGLLYSLVSQAPYKENMFQTNEMVVGNGPGRRYGLVHCSRDLDVGGCSTCLRELLNQTEDCCIGRRGWRILTPSCCIRYEMYSFYEQTSNLPGSAPENEGGVGKGGKSTRKNTIIIASSLAGFLASVLVAGFSYYSPLVRKRRQKEGTSQEILIRSSQGSKAAHWTGESIHLHPSDEDHSGDLHHFNLATIQAATNNFSRENKLGEGGFGPVYKGEMPNGKEIAVKRLSINSKQGLEEFKNEV…
Ga05G3463	GaCRK06	535	59.274	14.5	8.459	-0.059	Chr05	55150391	55154201	3811	MDNKIIQHIFVVLLMMESLSLHKRVGGLSRAEIVNMTCTNVVEYNKTSLVSSFIAVMQKLSEQMRESGFGIAVSGSGFDTTHGLAQCYGDLSLVDCILCYAVGRSILPQCFPFNGARVFLDGCFMRSGNYSYYDEYLGPNDMVVCGNASRQGLSFQTSVKEAVSHAVATALKNKGYGKAQVPVSGSNETVNVLVDCWRTLNRSSCKACFENASAEMLRCLPRSEGRALYTGCFMRYSNIDFLNKELADGISEGTIITIVISTVSSLVVLAVGVAIGVYIRKRRYIQKKRGSNDAEKWVKVLRDSNLNFKYSTLEKATGSFDEANKLGQGGFGTVYKGALSDGREIAVKRLFINNRHRAVDFYNEVNIISSVEHKNLVRLLGCSCCGPESLLVYEFLPNK…
Ga05G3464	GaCRK07	647	71.816	8.5	7.905	-0.176	Chr05	55180326	55182886	2561	MNRRAQYVFMVLMIGSIASFQGVVGDARAQVLNMTCSSEKENNRTLFVPNFISLMETISDLMRQFGFGTAVSGSGPDANYGLAQCYGDLSLLDCPLCYAEARTVLPQCYPYNGGRVFLDGCFMRSANYSFYDEYLGPTDMVLCGNASRKGLNFQASARQAVSRAVASALGNKGYGKASVAVSGTNETAHVLVDCWRSLNKSSCQACLDNASAAMLRCLPWSEGRALYTGCFMRYSNIDFINKETSNGISRGTIIIIVISAVSSLVFLAVIAAIGVYIRKRRYIQKKRGSNDAEKWVKVLRDSNLNFKHSTVEKATGSFDEANKLGQGGFGTVYKGALPDGREIAVKRLFYNNRHRAADFYNEVNIISSVEHKNLVRLLGCSCSGPESLLIYEFLPNKSL…
Ga06G1426	GaCRK08	639	72.343	-1	6.213	-0.263	Chr06	78050377	78052959	2583	MPSFNLISSVLLFFYIFDLAADANPSFLYKFCNDKDTTFTTNSTYGTNLNLLLSSLTSNANRIDGFYNTTVGQQPPDRIYGLFLCRGDVTPDVCRDCVAAAARNATSLCPMEKNSVIWYDKCMLRYSNESIFSTMETWPGGTVWDNDTFTEEEDFVDIVASLVKDVASEAADAPMGVKKFATKEANLSGSQTLYSLAQCTPDISDVACNLCLESAITEFSDCCRQKEKATRASSLLPSCNVQYGLTPFYNKTAGEVSRSKPSPLPPRDSGKGKISSQTIIYIIVPTVGFLVLLSTFCYCILRRKARMKPYLLKDQKDKSKARTMNSLQYDMSTIEAATDNFSDANMIGVGGFGSVYKGTLANGQEIAVKRLSRSSKQGAEEFKNEVALVAKLQHRNLVR…
Ga06G1427	GaCRK09	665	73.485	8.5	7.777	-0.208	Chr06	78053126	78056073	2948	MWIKLKALSSILSHLLIGIALVDANLRCYDTGNFTLNSTYGKNRDLILASLLPNVSANGGFSTASIGQNSNKIYALGMCRGDSTPNGCYTCLNSSIQDLIASCPNRKEALSWGADPPCLARYANRPFFGTLELQPTDAGYNTADITSNLTQFDTIWESLMDRVVSKASSGSSTKYATGEADFTAFQTIHALMQCTPDLSHKDCDSCLRQSVSYYESCCRGKQGGYVQKPNCWFRWDLYPFYTRNASTAASLSPPPSPASPPPLSVNSTSKKGDGGSHSSHTIAIIIVPIVILVAVLIILAVAVLLKRIKKTKRDDQNNKTHGESLQFGFNAVRVATDNFSDANLLGRGGFGSVYKGQLEDGRKVAIKRLSESSGQGEQEFKNEVMLLAKLQHRNLVRLL…
Ga06G1430	GaCRK10	654	72.381	-6	5.774	-0.134	Chr06	78550174	78553321	3148	MWVNVLAFLLTHLLTGMSIIFNQDYVCITESGSFTTNSTYGKNLDHILDSLPDNVSKSGGFFTATAGQDSNKAYALGLCSGDLNPHDCYGLVKSAVRDLRDKCPDHKEAISWSGDPACIVRYANRPFFGILQLEPTTAGTITQDIGSNLPRFDTIWESLTDRLVRNASNGSFSRKYATGEAYFTVSQNINAQMQCTPDLSQEECDSCLRAAKSSFKECCHGKQGGYVQKPNCMFTFDLIPTITQDQKPEKNQNKSIWVPLGESSSAILGLALVSACCIFLWKRTNIQGDKEDSQEVQLLDLVIGSGNHENSSENVETSQEFPSIKLDILLAATTNFCDENKLGQGGFGPVYKGTLADGNEIAVKRLSRASSQGLLEFKNEVMLIAKLQHRNLVRLLGCC…
Ga06G1431	GaCRK11	644	71.156	-6.5	5.528	-0.155	Chr06	78574445	78589170	14726	MDSSLQFLFISFTISFLLTLAVAQEEPLDYSRMETGVNFTINSTYETNLNRLISSFSANTANDYGFYNLSSGEGSNRVNSTALCRGDVGSGDCLGCINNATTELRSLCPDQREAIIWYNNCMFHDPLLYMWNDNNVTDVDAFNQSLSTLSLINSASSGTSLRKFATGSAQVTPFQTVSVQCTPDLSQVECTSCLSAAIELIPECCDRKQDGRVLEPSCNFRFEIERFYNLTTADTPLTSTPPPATSLPSNNTKNTTGKKSNSSRTIIIASVSAVALAVLVVSSCIFIFLRVRKSKVKAENFSTISAATNHFSNSNMLGQGGFGAVYKGKLAGGELIAVKRLSTDSGQGDLEFENEVLLVAKLQHRNLVRLQDFCLERNERLLIYEFVPNASLDQFLFDP…
Ga06G1432	GaCRK12	664	73.958	-6.5	5.542	-0.196	Chr06	78756323	78765135	8813	MGFSILLLFYLILPLFLAIHGLGADPFFQHSCISTAGNYSANSTYQANLNTIFSQLTSQSDFNYGFYNLSAGRDPNQVNAIALCRGDRNQEDCNSCLNESISELSQRCPFSKEVVGWSEFCTLRYAHRTLFGDMETSPDSCLYNTQNVTNVDEFNQALDNLLNNLSSRAAAEGPLRKYAADNTTVGVFQRVYALVQCSPDLSEQECGDCLSVAKEGIRSCCFGKRGCRILKPSCLLRYESDPFYQTPLPLPSPPPSVASPPPPAPPSTEGNGNNTTRIIIIVVASVVGISILIASSICIIRRARKTPQQLLRTDDDEVIRADSLQFEFATVQAATNNFSDANKLGQGGFGAVYKGQLPNGEEIAVKRLARDSGQGDLEFKNEVLLVAKLQHRNLVRLLG…
Ga06G1433	GaCRK13	656	72.858	-7.5	5.305	-0.11	Chr06	78766006	78768472	2467	MEMGSSTLLFLLALSLVFNFSTAQNSNKLTTSSCSNGRGNFTAGSTYEANLNNLLSSFSSITANDYGFYNLSVGQDPDTANTIALCRGDVQPDVCLSCINNATSEITSECPNRKEAAIWYDFCMLRYSNRSIVGVMDSSLVTGLLNPSNVTDADSFRGALNNLLVDLMNKASSGDSLRKFATGNVIDPALQPIYALEQCTPDLSQEDCTTCLERALQEIPVCCGGKRGGQVILTSCFVRFEMERFYDEPAVSPPPAVIHLYAHPNTSRIIIAVVVPTASVVIIIICIYFVLRARKTKETVETLDEEIINPESLQFDFGTIRTATNNFSDENKLGQGGFGSVYKGRLSFGQDIAVKRLSRESKQGDLEFKNEVLLVAKLQHRNLVRLLGFSLETTERLLV…
Ga06G1434	GaCRK14	274	30.427	0.5	6.637	0.053	Chr06	78790059	78791022	964	MVDFDVQTFIVFLVFMLSLGICHADRNLYSGLQCSQADNSSESSFGVNLDNLLDLLTQKGPLSKGFLKTTVGRSSGKIYGLMQCRGDVSAENCANCTRESVAVALHDCSKSKKVQVWFTWCFLRYSNERFFGVWDQSSAAIVNETDFDDASVVSKALTFMSEVAITAPKQPLMFHAALLDAGQFGKRYGMAQCTRDISTTDCSHCLDTQLMTFRTTIGNKRGWEVYGSSCSMWYHDYQFYSNFSITANDGARRLSLQGVATGIIMAVLVFIFVP
Ga06G1770	GaCRK15	596	66.282	14.5	8.631	-0.248	Chr06	116219603	116222375	2773	MKIESFITGLMMAADSFTKICFLALFLPTFSFASLAESKLLNYYCSNATTLTGNGGYAANINHLFSYLSTNATEHDGFFNTTAGQEPSMVYGLFLCRGDVHPENCRDCINLAATYEECMLRYSNQSIFSSMAEKRRVDIWYDTNYATERERFNRLAVTVMQEIASRASNATQGAKKFATKEATFTVFQTLYSLAQCTPDISSEDCYRCLQDAIRDLLIHSNGNTSGFGLHPSCTVQYQTASFYNLVFNKTKTAGPPVSPPEKPLLLPPPAPGWKASKKLIARRNRYDGSKIRAMKSLQFDLSIIEAATNNFAEVNKIGAGGFGSVYKGILTDGQEIAVKRLSTSSGQGADEFQTEVPKNRQLDWPQRYKIIKGIARGLLYLHSDSRIKIIHRDLKASNI…
Ga06G1775	GaCRK16	670	74.673	-3.5	6.125	-0.135	Chr06	116473915	116476398	2484	MEHSTNFRQTIHLLVFCYFLFGLNDLALADPPYSVCSNNTNNNSLNTSFQTSLQNLLGLLASNASVSRYYNISYGNETDKVYGQFMCLDYVSYDDCHGCISGAIQAIMNLCPNNTEAVVWEEVCQLRYSNVSFLGQLNVKDNIGKDNVINISEPVKFQALVENKLRNLTKQAAFNSSANKYATGDEPYTIDDTLYALVQCTLDLSPDKCNKCLEAAIKDVASQCYGSRGARLLSRSCYLRYELYAFYEGANETSASPKTQPTTRSGGSGRKIWVIIVLTIGSAFLVVVLMASFVYCGAMKKGTRKGKDEILRNHVQLHNSGDSENPDFQDFEGLDELKANDSYIDLATIHSATNNFSDSNMLGQGGFGPVYKGVLPDGKQVAVKRLSSFSEQGALEFTN…
Ga06G1777	GaCRK17	671	74.966	23.5	9.069	-0.118	Chr06	116491401	116494161	2761	MMMVDSFTKLFLVAVCLSTFSFGSLENPTRWYYFCSNATTLTRNIVYAANVDQLFSYLSTNATEHDGFFNTTAGQEPNMVYGLFLCRGDARPEICRDCINLAAADVAKLCPNQSWAIIWYNKCMLRYSNRSIFSSMAERPNVSLSYRVDAMEPYRFNRLVATVMKDIATRAPNARSRTKKFATKEATFNAFQTLYSLAQCTPDISSEDCYRCLQDAIADLQFYFGGKQSGFAMYPSCTAQYQTSPFYSLNQTGLAKPPVSPQHPLLLPPPPPPPPGKRGISSQTVIKIVVSTVGFLVLSCFLCGVLGWQATKKLTARKTRNDGLKAKALQSLRFDLSIIEAATKNFAEVNKIGTGGFGSVYKGILTDGQEIAVKRLSTSSGQGADEFQTEVVLVAKLQH…
Ga06G1778	GaCRK18	658	73.424	7.5	7.912	-0.219	Chr06	116496771	116499334	2564	MASLYPTIVFLFLFMFLGITSHGKAAPTYTSHYCDNTTSFTPNSTYQANIKTLLSSLSSNTNSSKNGFYNTTAGRDPNLVFGTFLCRGDVSANLCQKCVETASNDIARRCVTEKLGVIWYDECTVRYSDQNIFSIIREVPGMDNSSSVSIRGDKDRFDQLLSDIMKSLVNRAAYDDQSGKRFATGEVNFTSSQTLYSLVQCTPDLTDALCFRCLQSAIAELPMCCDGKQGGRVLLPSCNIRYDMFPFFSRNGTATIGLPSPSSPNSTKQGKRKNSFPIIIAIVAPVVTSLVLLALGLLFMRKRASKKYNALPEKNAVENVIGLESLQFNLSTIQASVNNFSSNNKIGEGGFGEVYKGKLCNGQEIAVKRLSKSSNQGTEEFKNELALLTKLQHRNLVRL…
Ga06G1779	GaCRK19	672	75.511	7	7.704	-0.166	Chr06	116506600	116509195	2596	MVSFDIPRNLLFYIFICLMLSLSSEAAVVFLYHDCNPNTTTYTRKSPYRRNLNILLSSFRSNSTRQSGFYNLTVGQAPPDIVYGLFLCRGDVTKEICRECVRTASGQILQRCPNQKTALVYYDECTIRYSNSSFFSEWEQEPVLELLNTGNVSQPERFMQLLGNTMNEVATRAAKGDQLGKKYATQEVNFTAFQTLYTLAQCTPDLSVSDCQTCLKTAITYLPNCCLGKQGGRVVFASCNVRYELYPFYRFTAQQLPPPPPPKPVLHSPPALESKGKNKNSSTTIIAIVLPVVVSVVIFAGGLICILTRKSKKYDAVEQENGNDITTMESLQFDFSTIEAATNRFSVDNKLGEGGFGPVYKGKLPNGQQIAVKRLAVSSSQGLEEYKNEVALLAKLQHR…
Ga06G2378	GaCRK20	662	74.302	3	7.074	-0.137	Chr06	129775198	129778547	3350	MSLFFFFFFLLLSLFSFTVEAQQQTYLLHNCPNTTIFSPNSTYETNLNRLLISLTSNATAGSFFHNATTGKHNSDIVYGLFLCRGDVSTKGCQDCVSTATKDVIQRCPVEKTAVIWYDNCLIHYSNQSIFSTLEVVPKFYLINTGNVSNQERFNQILATTMNDGAALALNDTLPLKKFATREANVSRFQTLYSLLQCTPDLTTSDCNTCLRGAIADLPNCCDGKQGGRVLTPSCSIRYELYPFYNQTAVSVSVPPPPLTPPAITPGKSKKTLPIIIAIIAPIAVSVLLLFLGCCLLKRRARRKYKAVEEENAKDDISTIESLQYDFSTIEVATNNFSNSNKLGEGGFGEVYKGTLPNGQEIAVKRLSRSSGQGIEEFKNEALLVAKLQHRNLVRLLGFC…
Ga06G2379	GaCRK21	621	69.785	0	6.511	-0.23	Chr06	129780628	129783931	3304	MYLNNPVFAFVLVIILVISLTNAQTCLETGNNFTTNSLFARNRNLLLTSLPTNVSKNGGFFNTSIGEGLNRVYAQALCRGDLSGEDCFVYVNFTAHQLLSSCKNQTEAFSWDGDIPCLVRYSDKSLSGVLALEPIQEGINPNAITDVASNLTLFFELWGELMEAVAKKASMGSSKLKYATGMAEEIQALMQCTPDLSESNCLTCLRTLIRRYTACCRTYQGGYVETPSCRMRWDLYMFFSPTADTVRLSLSSPPPDSIDNPLATIKDKDNGLELESLQFQLKSVIKATNNFSHDNMLGQGGFGAVYKGRFDDGQEIAVKRLFNESGEGDDEFKNEVMLMARLQHRNLVRLKGFCLERKEKLLIFEFVPNSSLDHFLFDPNKRLLIDWNTRYKIITGIAR…
Ga07G1053	GaCRK22	314	33.311	-0.5	6.244	0.156	Chr07	15162579	15165292	2714	MKALHDMSVNLSLSVSIPSLSLKQIKPTMATSLLSLSLFVISFPFLPIQTALSSSTDSFVFGGCTQQKYAPDSPYESNLNSLLTSLVNSATYSSYNNFTIVGSSPQDVVYGLYQCRGDLSMPDCATCVARAVTQTGSLCPTSCGGAVQLQGCFIKYDNATFLGVEDKNVVLKKCGPSVEFEKESEIVGGRDAMMAGLMGGGGLFRVGGSGEVQGLAQCVGDLSLAECQDCLSSAIQRLKSECAAAAYGDMYLGKCYARFSTAGDNGHYYPKSHNEKSGNDGEKTFAIIIGLLAGIALLIIFLAFLRKVVDRNVK
Ga07G1705	GaCRK23	297	32.167	8	8.455	-0.161	Chr07	40887954	40889638	1685	MGLPRKSPSLLSVSLVSITIFLGSFPFVATAADYTNLVFKGCADQKFQDPSGLYLQNLKNLMQDLVSQSSQRTFSTAASGEDPNAINGLYQCRGDLSTSQCYSCVSKIPKISDKVCGKAVAARVQLSGCYLRYEISGFKQVPETEFLYKVCGSSSSGRTEFEKRRETAFNMAEEGVKSGSSLFYTGDYQSVYVLAQCQGDMGTANCGDCVKTAFETAKNDCGDSVSAQLYLHKCYISYSYYPNGIPTISSGTGETRQRTQKTVAIAVGGVAGLGFLVVCLMFLKSVANKRSKKHEGY
Ga07G2284	GaCRK24	254	28.437	4	7.936	-0.183	Chr07	91599154	91599918	765	MNLLYMLLVSLFLSSCRADPLGNFCNENTNISSSSQISVNIDRLLAELVSKTPLTGYIVSSSGKDPDKVYGLAQCRGDVSNKDCSSCIQDAAKQVRQRCSNQADARIWYDYCFLRYSNDNFVGKVDTSFGIFYYNVENVTDPQSFNKELGALMDRIRSEAVMPKNEGLGKGKTKLSQFLTLYALVQCTRDLSQIDCAQCLAIAVGNFPNFCDSKKGCRVLYSSCYVRYELYPFFFPLDSNNGTSFGKTVKIIHH
Ga07G2374	GaCRK25	305	32.508	7	8.345	-0.014	Chr07	92625094	92626572	1479	MGLPRKSLSLLFVSLFSVTIFSGGSFTFFTIAADDTNLVFKGCANQKFQDPSGVYLQNLKNLMSTLVSQSSQKTFSTTSSGEDPYAIMGLYQCRGDLTPSQCYTCVSKIPEMSDKLCGSAVAARVQLTGCYLKYEVVGFKQVPGTEFLYKVCGSSRAGGTEFESRRDAAFNMAENGVKSGDGGSGSSLFYTGTYQSVYVLGQCEGDLAASDCGNCVKTAFETAKDDCGDSVSGQVYLHKCYISYSYYSNGVPTISSPSATGAGTGTRQHAQRTVAIAVGGVAALGFIIVCLMFLKSVFKKRRSKS
Ga07G2574	GaCRK26	603	67.567	21	9.229	-0.167	Chr07	95938511	95941527	3017	MKSQFRATEQADKSSLCQFSFHIHLLPLHAFRFNNLQVKNTQKTKISQSQEANMNLFQFSSSKQSYWNWVFFFIFSLLISTSFSDPRISNSGLFCGKFNPLNGTNFVPTFVKEMQVGKVTKVALRNGGFGTAAVDGVFALAQCWKSVPFEGCQECLQKAEMKVRGCSPKAEGRGLYTGCYLRYSTKKFFNEMGETEHNHGVSGIAFIIAIISATSAFIMLSVLVAYVTYARLSKRKKELENLGQIWINFEKSGLKFKYETLEKATDYFSLSRKLGQGGTGSVFMGMLPNGKIVAVKRLIYNTRQWVDEFFNEVNLISKIQHKNLVKLLGCSIEGPESLLVYEYIPNKSLDQFIFDEKKAKLLKWKHRFDIIFGTAEGLAHLHGGESQIRIIHRDIKSSN…
Ga08G0418	GaCRK27	271	29.197	-0.5	5.908	0.124	Chr08	4461845	4462660	816	MAIMAANALLSLSICFISFMFLSIQTVVSSSTDSFVFGGCSQQKYTPNSPFESNLNSLFTSLVNSATYSTYNTYTIIGSSPQDVVYGLYQCRGDLSMPDCATCVARAITKAGSYCPSACGGAVQLQGCYVKYDNATFLGVQDKNVVFKKCGPSVEYDKESEIVGRRDAVMNGLMNGGGSFRVGGSGDVQGLAQCVGDLNADDCRDCLSEAIGRLKTECRAAAYGDLYLGKCYARFSTFGAWDNLAKRHNSPFSLVFWLLMPLLSSSFFLLP
Ga08G1623	GaCRK28	354	38.444	17.5	9.007	-0.033	Chr08	105620578	105622518	1941	MNANGLEISISIAATTLLRVPMIQIWVRNKIKAKHSHSLSPTPTKTKESNAKLKKRIQGHKRKMVGSLHLHSTALGFFFLFLSLRLSHGLLVKPHIFIYGGCSQEKYGPNTPFEANLNAFLSSVVTSSSQVSYNTYATGNGSSTPPDGTTVYGLYQCRGDLQRHDCSRCMQSAVNQIGLVCPYSYGASLQLEGCYLRYDRASFLGTLDTSLKFKKCSKSSVKNDLEFFRRRDIVLADLQVGVGFKVSSSGMVEGFAQCMGDLSSSDCSSCLGDAVGKLKSLCGSAAAADVFLGQCYARYWASGYYQEFSSADSSHQDEDHIGKTVALIVGVLAGLAVLIVILSFCHSNGMKQQV
Ga09G0783	GaCRK29	642	72.058	7.5	7.719	-0.191	Chr09	56227334	56229787	2454	MDLSWQFLFSSLVTAFHVTVTVAQQQPLRHFCINSTGNFTSNSTYETNLNQLLSSFSLNTPNDRGFYNFSSGQGSTIANAVSFCRGDLNSSDCFNCINDAYRELRNRCPYRIEAIIWYDYCTFRYTNRSIVGVRDVDPHFFMWNSNNVSNVDAFNQALGSLMDKLRDVVQVGTSLGKFATGSIQVTPFQTIYARVQCSNDLKQYDCRSCLSQAIVYIPRCCDSKQGGRVSLPSCNFRFEISNSSRTTIIISILAVAFAALLISNVICIILRFRKRNLKRQKHEATEEGDEIATADSLQYDFNTIRAATNRFSDADKLGQGGFGVVYKGILAGGKLIAVKRLSTDSGQGDLEFKNEVQLMANLQHRNLVRLQGFCLEGNERLLIYEFVHNGSLDKFLFDP…
Ga09G0792	GaCRK30	580	64	16	8.683	-0.207	Chr09	56580158	56583758	3601	MANAIALCRGDASSSDCFNCINSANAELRDRCPNQREAIIWYDYCMFRYTNHSILGNMEINPIFYMWNENNVRNVAAFSQALGSLLNNLTNTASSGTSLGKFATGNTRVGPSQTIYALLQCTPDVKQIDCSSCLSQAIGLIPKCCNGKQGGRVGMAGCNIRFDIERFYNLTAADSGTMPTPASSPSYSPPSNNTTTTGNKSNSSQTTIIVSVSTVSFVLLLISSCVFIISRLRKPKLKPQKHEATEAVDELITEESLQYDLNTIRAATDHFSDANKLGQGGFGAVYKGTLAGGKLIAVKRLSSDSRQGDFEFKNEVQLMANLQHRNLVRLQGFCLEGKERLLIYEFVPNGSLDKFLFDPVKKAYLDWERRYKIIGGVARGLLYLHQDSRLRIIHRDLKA…
Ga09G0793	GaCRK31	676	75.093	-5.5	5.675	-0.175	Chr09	56885833	56890544	4712	MDLPWLFLFSSLTIAFFLTVTVAQQEPLYHFCSDQSGNFTRNSTYQTNLDRLLSSFTLNTSNENGFYNFSSGQGSNIANALALCRGDVNSSDCFTCINNANDELRNRCPYQREAIIGYDYCMFRYTNRTILGVAETSPSFYMWNPNNVTNVDAFNQAVSSLMDNLTNIASTGTSLGKFATGSARIPFLTIYALVQCTPDLEDTVCQSCLLQAIGEIPNYCDRKQGCRVYRPSCNFRFEIERFYNLTAADTAATPSSPPPSTASPPSSPTTTENDSNSSGTTIIISIWAAAFALLLIFICIFVILRLRKPKLKPQKHEATEAMDEISTTESLQYDFNTIRAATDHFSDGNKLGQGGFGAVYKGTLAGGKLIAVKRLSSDSRQGDLEFKNEVHLMANLQHR…
Ga09G0794	GaCRK32	135	15.574	-3.5	4.744	-0.347	Chr09	56934018	56934782	765	MHEVTAFLLTLTLAQQQPLYLYHYCSKTNGNFTRNNTYETNLNRLLSSFLYSTAHENGFYNFSSGQGSNIANAIALYRGDVSSSDYFDCVNNANTELRDRCPDQIEASIWYDYCMFRYTNYSILGRAEIDPAFFI
Ga09G0795	GaCRK33	292	31.893	-4.5	4.818	-0.187	Chr09	56973671	56974578	908	MGSSSTTFLLFLLSLATLTPSQLKDVYFVHNCSETSGNYTANSPYETNLNTIISRFATLTDFNYGFFNLSAGERPDKVYSTALCRGDMNQADCNTSILSPEQGCHRLVSILLVRYANRDLYGQLENDPRTCAFNPMNASNPEKFNQTLNELLNELSAEAAAGGPLRKYADGNATVGSSQMVYATMQCTPDMDQQNCSTCLNFAINEYQSCCSTRLGCRVLRPNCVLRFETNQFYNQTAAPLPSPPPSPTTSPSPTASFSPTSPPTSMASLEFPAVGFVFALFLTLSSLHLLN
Ga09G0796	GaCRK34	585	65.056	-2	6.127	-0.131	Chr09	56990333	57021626	31294	MKWAMGSSSSTTFLLFLYSFLLSLAAFTLSDVYFERNCSDANGNYTPNSAYQTNLNAIISQFPTLTNFNYGFFNLALCRGDLTQDRCYSCLNYTATELERLCPWNKAAIAWSEICLDVPPRTCVYNKQNASNPVQFNQALNDLLNELSAKAASGGPLRKYAAGNASCTPDMTQENCVTCLNFAMTELRDCCLGRKGCRVLRPTCVLRFESNLFYNEIAVPLPSPPPSPTPKAAAADNEISGVDSLQFDFDSILVATDNFSDVKKLGQGGFGAVYKGQLPNGEEIAVKRLSKGSGQGDLEFKTEVQLVAKLQHRNLVRLFGLCLHGQERLLIYEFVPNASLDHFIFDRIRRAQLDWEARFKIIQGIVRGLLYLHEDSRLRIIHRDLKASNVLLDAEMVPK…
Ga09G0852	GaCRK35	665	73.801	1.5	6.752	-0.121	Chr09	59106457	59110817	4361	MGSLTTVPLFSYSLVLSFLPTLVLAQLNPVYFEHDCSQGSGNYTPNSTYEANLNSIISRFATLSYFNYGFFNLSAGESPNKVYSIALCRGDMNQVDCNTCLNSTATELKQFCPRNKVATAWSELCLVRYANRDVYGQLENDPRSCKNNPMNASNPDQFNRALSELLNNLSSEAAASGPLRKYAAGNAPTGIFQTVYATVQCTPDMDQQNCTACLNYGRSELGGCCYGRMGCRILRPNCVLRFESNPFYNETAVPLPSPPTTSSPTPPPGNGNNTTRTVIIVIASVVGLLILIIISICIFKRPKRNKDIPIKFETKDADNEMSAADSLQFGFDSVLVATDNFSDANKLGQGGFGAGQLPNGEEIAVKRLSKGSGQGDLEFKTEVQLVAKLQHRNLVRLLG…
Ga09G1861	GaCRK36	668	73.732	0.5	6.55	-0.212	Chr09	76331796	76335240	3445	MGMMIGFSDIINIWGNVYNQYLGQCLVLGFQNPLSIPTPLFTQTTQGERGRIGEKTREDNTTGHLICGTNNQTSDNFGHKVNEAMESLWELVSSKSWGTVFKKDPKYNIFGFAQCYQDVNADDCELCFKISQGKLQQCIPARSGRVYLDQCFHRFDHYDFYNEGVDPKYDHVTCGSPTGDSNDTYMSQDFQSKLDHVILNVEEAALRKNGFGTTEVKGGVVTVYALAQCWKTIDKQACDKCLTDAGMRLRECGPAAEGRALFTGCYMRYSTNRFFDHGFTDWVTLGLALSGATFLLLAVVGAFVSYKKLSRTKEEVTGLDALPATGLKTSLNFKYEMLEKATNNFNESMKLGQGGAGSVFKGVLPNAEAVAVKRLFFNTRQWVDQFFNEVNLISGIQHK…
Ga09G2596	GaCRK37	307	33.004	1.5	6.942	-0.013	Chr09	83162122	83164916	2795	MGFSFSLRPFFLSLSFIVLFTNLELSSMVESGSDITNLVYKGCAKQAFTDPGGVYSQALSALFQTLLSQSMKVKFYKTKTGTAQTTINGLFQCRGDLSNSDCYNCVSKLPTLSDKLCGSNTIASRIQLVGCYMLYEVSGFPQISGMEMLYKTCGGGGGGNGGGGVGFEEKRDTAFSVLENGVVNNHGFFTTNYQSIYVLGQCEGDIGDSDCGECIKNAVQKAQVECGDSNSGQIYLHKCFISYNYYIHGVPKRSSSSFSHPLAASSTETGQETGKTVAIILGGAAGIGFIVILMMFARNSMKKHEDY
Ga10G1244	GaCRK38	303	32.82	5	7.979	0.035	Chr10	36403150	36404233	1084	MGFGFSSKPFFLFLSFLVFFTNLELYPLVESAPDYTTLVYKGCAKQSFTDPAGIYSQALSALFQTLLSQSMKVKFYKTTTGTGQTTITGLFQCRGDLSNSDCYSCASRLPTLADKLCGKTLAARIQLYGCYMLYEVAGFAQISGMEMLFKTCGATNVAGTGFEERRDTAFSVLESGVVSNHGFYTTNYQSVYLLGQCEGDVGDSDCGECVKSAVQRAQVECGSSISGQIYLHKCFISYNYYPNGVPRRSSSSSYPHSSSSSSGTGQNTGKTVAIILGGAASVGFLVILLMFARGVMKKKHEDY
Ga10G1959	GaCRK39	656	72.838	6	7.666	-0.162	Chr10	107009412	107012828	3417	MEFSAFKQTYWRWVFLLISSLLVSSTLGDPRITNAGLFCGVSQALNGTNYVPDFTELMKELSDGISNNHFASYRLNSSLPMYGLTQCYEDLKQTDCLLCYAEARTRIPRCLPRSARIFLDGCFLRYDYDNNFFQEAVSPVDTVNCSTNNVTMYREVNNRRVNLFETNVEYAVGNVTSIALRKGRFGTAGVDGIYALAQCWESLTPEGCRQCLQNASMSVRRCMPGDEGRALNAGCYLRYSTRKFYNEGGDSADDHGISIGVIIAIVSATSAFLTLAISAAYIIYTKVSKRRRELENLGRISKKFDKSGLKFKYETLEKATDYFSLSRKLGQGGAGSVFMGILPDGKTVAVKRLVYNTRQWVDDFFNEVNLISRIQHKNLVKLLGASIEGPESLLVYEYV…
Ga10G1960	GaCRK40	670	75.876	9	7.9	-0.29	Chr10	107061087	107063953	2867	MAGAALLIIFSLIVISVRSYADTRLDLVARSCETTTVQNKDDYLKNYESILQKMEPEMYRNKFAFNEAGKPPDKIYVLSQCMNDLSSVECAQCFARISNILPACFPTTGGRVYLDGCFIRANNYSFYREVTADGDINRCSDDVDTNEDFKMVLRDMLPRMVHKAPDKKGFALFQESRNGTTVHGMAQCWKILDKEMCSSCLADAVDLVFRCVPSKEGRALNAGCFLRYSTYDFGHDTNAGAVRYAIISFIIYIFLTAVVCTLAVAIGLRLGKMAYKQMNPRREWKGKEVDLAALDQAMKFLQFKFSTLEKATDCFNEANKLGSGGYGEVFKGTLPDGREIAVKRLYVNGRNRSREIYNEMDVISKAQHKNLVRCLGGCFTIIENFLVYEYLANKSLDGI…
Ga10G2448	GaCRK41	239	26.235	-3	5.027	-0.209	Chr10	122675534	122676253	720	MSSSIVYLLSLAFLLQTAFGADPLFHICSNSGNFSTYNDPYEANLNVLTGYLSIQAPSSGFGLGSIGQNPNQAYGLALCRGDVSTPDCKTCVVEAGSEIRKRCPYDKGAIIWYDNCLFKYANMEFFGHVDNQNKFYMWNLNNVSEPQSFNAKTKELLSDLATQAYANPKMYAAGEMELNGSKKLYGLTQCTRDLSSTECKKCLDGIIGELPSCCDGKEGGRVVGGSCNFRYEIYPFLNA
Ga10G2450	GaCRK42	257	28.524	-1	5.849	-0.19	Chr10	122684016	122726182	42167	MSCSRIASFVYLLTLASLLQTAFGLFHNCSDTGSFSAGDPYEANLKQLIEYLSNQTPPSGFGRRAIGQNPNRVYGLALCRGDVSIEDCKTCVKGAINWYDYCLVKYSNIGFFGQIDNQNKFYLWNPNSVSEAYSRQTEELLSVLANEASADPRSLYASGEIYVYGSAKIYGLTQCTRDLSSSDCKKCLDGIIDELPKCCNRLEGGRVISGSCNFRYENFPFCCGIRTPLIGMEAIEDGLEQFKISEALSCYRKGHIK
Ga10G2451	GaCRK43	215	23.88	-5.5	4.585	-0.21	Chr10	122772284	122774876	2593	MFSSRVASFVYLLALAFLVQTAFGADPLFHFCSNSGNFSAYDPYEANLKELTGYLSIQAPPKGFGLGSIGQKPNQAYGLALCRGDVSTPDCKTCVVEAGSAIVWYDNCLFKYSNMEFFGQIDNRNRFYMWNLNNVSEPQSFNAKTKELLSELANQAYSNPKMYTVGETELYGSNKLYGLTQCTRDLSSTECKKCLDGIIEELPTCCDGKEDMLTT
Ga10G2923	GaCRK44	661	74.072	-3.5	5.635	-0.264	Chr10	128037596	128040100	2505	MQISTVSINLLLLVIVLSLFNPAIEAQQPTYRFHDCPNATTFTVNSTYQANRNTVLSSLSSNSTRGDGFYNTTAGRSPDMVYGLFLCRGDLSTSVCQACVTFATTDISQLCPNQTTAVVWYDQCLLRYSNRNIFSVVAEEPEIRLRNTQNVTDNQDLFNQQVLAMMNDTTNQAANTPEGAKKFATREEDANFSSTFEALYTLGQCTPDLISMDCNRCLRMVISRLPTGWQGARVLNPSCNVRYEIYPFYNQTGVASPPSPAPPPPAPGGNGRRSWPIIVAIVVPIAASILLLLLMCWLLKRRAKKKYDTNVGYDITTIDSLQHDYATIEAATDKFSDANKLGEGGFGEVYKGILSNQQEIAVKKLSRGSGQGDEEFKNEVVLVAKLQHRNLVRLLGFCL…
Ga10G2924	GaCRK45	573	63.832	4.5	7.335	-0.182	Chr10	128049750	128058896	9147	METTQQPTYLYHSCPNTTTFTVNSTYQANRNTVLTSLSSNSTRGDGFYNTTAGRSPDVVYGLFLCRGDLSTSVCQACVTFATTDISQLCPNQTTAVVWYDQCLLRYSNRNIFSVVAEEPALVAATVVMNMNDITTQTENKPAGSKKFATRETKLSSFQTLYTLAHCTPDLSGSACSRCLQGALESLPTGWQGGRVLSPSCNEEKQNKSNRIPVLVASLSAIFGLAVVFISGFFIWRRRNRRDKENSQEVQLLDLVNEHSRETFNGETTNHFSDENKLGQGGFGPVYKGTLADGKEIAVKRLSETSSQGLVEFKNEIMLIAKLQHRNLVRLLGCCLEKNEKLLVYEFMPNKSLDVFLFDSKLAAQLDWQKRFNIIKGIARGILYLHEDSRLKIIHRDLKA…
Ga10G2925	GaCRK46	635	71.388	7	7.79	-0.264	Chr10	128064831	128086963	22133	MATEISRTVLFHFLFSGLTFTFLVTLAISSDPYLLHSCANNTGNYTANSAYERDLNTIFKQITSITKSNYGFYNKKVGEVNAMALCRADVKLDVCTGCLNETISRVKLDCPNNKEAIGWSANCTLRYSNTNLSEKLEINPQTCPYNTGSTADEYFQLRLGELLSDLRNKAAAGGALLKYAAGDSSLRASERLYALVQCTPDLSEGDCNHCLDKAATDGIRWCCLKQRGCRVLSPSCNLRFETYPCCSYRRTPILVASLSAIFGLAVVFISGFFTWRRRNSRGTHRRYDITTVEALQYDFATIEAATNKFSDANKLGEGGFGEVYKGILPDQQVIAVKRLSRGSGQGDEEFKNEAVLVAKLQHRNLVRLLGFCLEREEKILVYEYVPNKSLDYFVFDPTK…
Ga10G2926	GaCRK47	623	69.414	4	7.061	-0.02	Chr10	128099160	128120056	20897	MTFINLWLLVIVLSLLSPATKAQVRPPTYIHHDCPNTTTFTINSTCQANRDTLLSSLSSNVTHRDGFYNTTSGKSPDIVYGLFLCRRDISTSLCQACVTFVVTDVTRFCPIETTAVVWDDQRLLRYSDKNIFSVVAETPSYSTYNAQNVSESERFGLVVASTMNDTITQVANEPSGAKKFATREEIISGFQIFCFFSCVKNLTQTLYALAQCTPKLSGTDCDRCLRGALANLTTTRQGGRLLNPSCNVRYDLFPFYFLTTVTPLPTAPAPGSKNSQEVQLLDLVNENGENVGKAQEFPSIQLDILHTATDHFSNENKLGQGGFGPVYKQTGKKLQLKDSRTSGQGLVEFKNEVMLIARLQHKNLVRLLGCCLEKNEKLLVYEFMPNKSLDVFLFELGWK…
Ga10G2927	GaCRK48	570	63.927	3.5	7.287	-0.185	Chr10	128121125	128150448	29324	MQSSTFFITLRLLVIVFSVLSLVTEAQPPTYLWHICPNTTTFRKNNTYQANRDTLLTSLSSNGSCGNGFYNTTAGRNPNTVYDLFLCRGDLSTSVCQACVTFGSTDISQRCPVEIEAVVWYDECLLLYSYKNIFSAVAEEPAIILFNIQNISDQVRFDSQVQEVMSGTTTQAANAAPCAKKFGTREADANFTSSFRTLYTLAQCTPDLPTSDCDRCLRYVTGNLPRRSQGGMKNLSPSCNVRYEVYLFYNLNQIAVASLPPPLVPEGNGRRSWSIIIAIVAPIAAFILLFILTCWLLKRGTRKYHTIHGENGHDITTIKSLKYDFTTIEVATDKFSDANKLGKGGFGEVYKGILPNKQEIAVKRLSRGSGQGTEEFENEVVLIAKLQHRNLVGVLGFCL…
Ga10G2928	GaCRK49	652	72.909	7.5	7.913	-0.067	Chr10	128159363	128178781	19419	MLLLIMFIFSIKVSSNPLYTFCSDNTGNYTSNSTFENNLKWVLDSLPSNTSGTGFYSTLIGEGVDRVYARALCRGDVNATLCRNCVKNASRDVLDGCKTLEAIVWYDDCQVQYSFQNSSLMVYTGKYPDSNNKEKNISNPGRFDDVLTFLMNNVSNDAAYDSELMFKTGEVKVNKKETLYGLVQCTRDIVGDTCRSCLASALKDLNGCCRSRTGGSVLSRNCNVRFQIYKFYNVMNSPLIYAESKTGSKWSFGMIIAVVCAAVLVVALVAVSGFVYTRWKKRKQKDEERSQTILLYELASPKEVIITQEGELVTAQEFPFFDLATIRVATDDFSDSNKLGQGGFGTVYKGTLANGKEIAVKRLSRTSGQGLVEFKNEVLLIARLQHKNLVRLLGCCLEK…
Ga11G1124	GaCRK50	296	32.569	-15	4.426	-0.137	Chr11	20495407	20497795	2389	MGSTLKPMSLLPQTLTLLAFSHIVIILSNAESTSDYSTFIFKNCTTNTFADSTKFHSESLSTFFEELVSKSSQEKFYKTTTGDDNNGISGFFQCRGDLNNNDCYKCITSLPEMLNTLCNKAVSARIQLHGCNVHYEADEFIEERSKFELLHKVCDEKKAVVVEFEEVRDAAFAGVESGVIDGDGYCKENYGLMQVIAQCEGDLGPCDCGECVTAALQIAEEECGNSLSGQVYLDSCFISYGYYPDGIPDKFKHEREGGNNNNGKLVAIVLGGAAALFIGYILFLSLRNLGKKEDVF
Ga11G1509	GaCRK51	523	57.336	6.5	7.534	-0.169	Chr11	44753942	44767028	13087	MICGNESASEPNSFEATVQDVLANLQVATPKINGYFAAINKKVGDSGGNATVYGVAQCIEAIAEIGCHDCMQVVSTDIQRCPPNTNGRAVDVGCFLRYSNSPFFADNQTTDITPFLSTPSSSSKRNGIIGGVVGGAAFLLLIIAMLVWFKQTSRPKGSPIRGDILGATELQGPIKYKYKDLSTATKNFSNQNKLGEGGFGDVYKGVLKNGKIVAIKKLAIMQSRRAKLDFESEVKLISNVHHRNLIRLLGCCSKGPELLLVYEYMANSSLDKFLFGKFSSSLSSTLLHHIIAFDGYAMDGNFTGDRRGSLIWKQRCDIIVGIARGLTYLHEEFHVCIIHRDIKSSNILLDNDFHPKIADFGLARLLPQDKSHLSTKFAGTLGYTSPEYAIYGQLSEKTD…
Ga11G1510	GaCRK52	127	14.155	-1	4.922	0.061	Chr11	44777852	44778235	384	MQPKPASITFLVTIILWWGLLEVEADAQLNLLNSGCSQYNVTNFQDFTTNLNSTFIQLRDQLKNDQYFVTAQQARGSDPAYAMVQCRLYLSPADCLACFDAALARIRNCSATAANGARVIYDGCFLR
Ga11G2762	GaCRK53	570	62.518	-6	5.408	0.154	Chr11	110787336	110794110	6775	MGSTVIDIPDGEGVVPCSKEKKKEVGDICCQFPIDLFFKEMKSNKHMTRKAIHSIKVGVALVFVSLLYLLDPLYKQVGENAMWAIMTVVVVFEFFAGATLSKGINRGIGTVLGGGLGCLAAIFAQAVGGVGKAIIVAITVFIFGAAATYTRQVPNVKKKFDYGTMIFILTFSLVVVSGLRAEQVLEIARDRLSTIAMGFAICLFISLLVFPIWASDELHDSLIARFEDLAVSLEGFSKEYFGNVNEKEKSSFNFSSKCKSVLHSKTKDESLVNFASWEPWHAKFGFCYPWGIYLKLGEDLRDLATTILSLKGCLKSPTQPSESNTFRQPVKEPCEAIVASLAWTLRELGESIKKMKKCGSEDSILPKLKTVRQELSQIPGPSTFGTNDLERTDGLGLAT…
Ga11G3230	GaCRK54	289	30.934	1.5	6.925	0.172	Chr11	116901250	116904528	3279	MFGSFESHPTHKTIKALGLPTLFILLLSLSCFGHLVKAYVLIYAGCSQEKYAPNSPFEGNLNSFLSSVVSSSSQVSYNAYALGNGSSTPPEGAIYGLYQCRGDLPMFECSRCMQSAVKQIGLVCSNSYGASVQLEGCYLRYEHSNFLGSPDTTLMFKKCSRSVNNDVEFFKRRDDVLADLQSAIGFKVSSSGLVEGFSQCLGDLSSSDCSACLSDAVAKLKSLCGSAAAAGVYLGQCYARYWASGYYAELTPESSHEDDVGKTVAIIVGVLAGVVVLIVLLSVCRKTKQ
Ga11G4120	GaCRK55	577	63.324	16	8.678	-0.07	Chr11	124418221	124420891	2671	MRFSVQHPLNIIMIWMLLMFASCFSPSSSALLSFGSRLKCGTNNETSQRFVRSVDKVMGALSKLIAAQGWGTFSDVDPPFTVFGLGQCYQHVNGKGVYQQEFQRELDQVIRKVTNTALENNGYAAKAAKGGVTTVYALAQCWRAIDLETCSECLRHAASGLRKCPPGAEGKAMFSGCYMRYSTHRFFGPEAETEDNKGFSPWVIIGLASAGVACAVLGAIGTYISYKRFSKKKGLDDIPATRNNTSLNYMYGTLEKATDHFDESRKLGQGGAGTVFKGILPDGKVVAVKRLFFNTRQWVDQFFNEVNLISGIQHKNLVSLLGCSIEGPESLLVYEYVPNRSLDQILFVKNTINILSWSHRFNIICGTAEGLAYLHGGSGVKIIHRDIKSSNILLDENLN…
Ga12G1419	GaCRK56	666	74.432	9	7.933	-0.064	Chr12	20092672	20095252	2581	MNQLVFFFFFFLFGKLCLCDPRATEAALICTNTTASITARKSFVANFLAVLDSFTPLIVRQRYAVVVKGSGDTRVYGFGECMKDLEQGDCNICFAQCKAQIMRCLPFQIGTRGGRLFYDGCYLRYDDYNFFDESLSETDRTVCATKDVGLSNETGFRANVMQLVRNLTVEAPKNDGFFVGSMGKGNNVSVYGLAQCWELVNASACEDCLVNAVSRISSCLPKEEGRVLNAGCYLRYSTNKFYYNSTAPPVGGNRGRRKLAIILATTFSTMALALIFATAIFFVNKKLVKKRQESKQLGALSPLLNKSKLNLSYESLEKATNYFSDTNKLGQGGSGSVYKGTLPNGKVVAIKRLFFNTRQWVDQFFNEVNLISGINHKNLVKLLGCSITGPESLLVYEFV…
Ga12G1420	GaCRK57	651	72.149	4.5	7.018	-0.179	Chr12	20136624	20151025	14402	MDKPVQVVGSGYIFLVLMGFLALLEGVKGDPRAKTVNVSCGHQLEHYGTIYVSNFVATMENINEQIRDSGFGTAAAGSGLDRNYGLAQCYGDLSSLDCVLCFAEARAVLPQCYPFNGGRIFLDGCFMRAENYSFFEEHTGPDDRAVCGNTSRKGLNFQESARQAVRHAVAAALGNEGYAKAQVAVSGTNESAYVLANCWRTLNYATCKTCLENASASVLGCLPWSEGRALNTGCFIRYSDTDFLNKEPGNGISRGTVIIIVFSIVSSLIVLAIGVAIGVYIWKYRYIQKKRRGSNDAEKFVKLLHDSNLNFKYSTLDRATGSFKDANKLGQGGFGTVYKGVLPDGREIAVKRLFFNNRHRAADFYNEVKLISSVEHKNLVRLLGCSCSGPESLLVYEFL…
Ga14G0610	GaCRK58	621	69.37	5	7.047	-0.236	tig00007034	34574	64984	30411	MWVKLTNISSILSHLLISISLVEAFIRCYDTDNFTINSTYGKNRDLILASLPPNVSAKGGFFTANVGQNADKVYALGMCRGDSSPDDCYKCVNSTIHDLVANCPNQKEAVSWEGQPCHVHYADRSFYGTLEELGNPEAGYNTGDIKSNLTEFDTVWESLMDTVVRNASNGSSTLKYATEEADFTVFQKIYALMQCTPDLSHKDCDSCLRQSVSNYESCCHGKQGGYVTRPSCYFRWDLYPFYITATPSLSPPSLSPPPSPGDGGHSSHTLLIIIVPIIIFVVVIVTLAAVILLKRNKKRKQDDQINKNHAEPFQFNFNAVRVATENFSDANMLGQGGFGYVYKGQLEDGRKVAIKRLSENSGQGEQEFKNEVILLAKLQHRNLERVLIYEFLPNSSLDS…
Ga14G1757	GaCRK59	247	26.728	2	7.495	0.006	tig00015727	529999	533303	3305	MALPTRKLSSPFVIFLILSIFLVEPSYSGTDTFVFGGCSQLKFTSGSQYEYNVNSILTSLVNSAMFTSYNNFTMPASGGFSAVYGLFQCRGDLNNRDCNRCVAKALSQIGTLCFYSTGGVLQLEGCLVKYDNVTFLGVEDKTVVVKKCGPSFSSYSDALTRRDSVLSYLEASDGTYKPFRISKSGNLQGVAQCVGDLSPSECQDCLSEAIGQLKTECGAAKWGDLYLAKCYVRFSEGGYHSHAGKSS
Ga14G1965	GaCRK60	329	37.203	-2.5	5.723	-0.12	tig00017105	5318	10439	5122	MQSSTFFITLRLLVIVFSVLSLVTEAQPPTYLWHICPNTTTFRKNNTYQANRDTLLTSLSSNGSCGNGFYNTTAGRNPNTVYDLFLCRGDLSTSVCQACVTFGSTDISQRCPVEIEAVVWYDECLLLYSYKNIFSAVAEEPAIILFNIQNISDQVRFDSQVQEVMSGHDITTIKSLKYDFTTIEVATDKFSDANKLGKGGFGEVYKGILPNKQEIAVKRLSRGSGQGTEEFENEVVLIAKLQHRNLVGVLGFCLERDEKILLYEYVPNKSLDYFIFDRAKEGQLDWSRQYMIIGRIARGILYLHEDSRLKIIHRDLKASNILLDGDMTP

## Sheet: Table S2
Table S2 List of identified CRK genes and their statistics in G. herbaceum
Accessions	Gene Name	Protein Length (aa)	Molecular Weight (kDa)	Charge	Isoelectric Point(pH)	Grand Average of Hydropathy	Chromosome	Start	End	Peptides
Ghe01G01740	GheCRK01	497	54.32		4.83	-0.0569417	Chr01	1164345	1170099	MQFLISFKLNFLVFSSLLSSIYANFADEQRYNICTNAANYTNGSLYSRNINATLFSLTNASLTGFATNTIGLDPDTVFGLVQCRPDVAGNDCRACINTASDEITQFCPNKKQAMIGYDNCSLRYSDFRFFSMATNDPIVYYKNTMNVNDSNLFDKQLASLFQNLSVSAAANDTKFAVGAIGYSLFSDIYGMVQCSRDLPENDCLSCLQAIIGFIPQCCDKKQGARIFTMSCSLRFELYAFFQTSSPPISGMLSPPPPLPVSTDEPSSVPTSSSDGKRSGLKPLVIVVVSMASVSLLVILVVGCCFFWRKAKNTAAETQADYEKTMESLLIGLDTLKTATANFSDENKLGQGGFGPVYKGKLFDGREIAVKRLSSNSGQGLAELKTEAWLHWNNGTAEEL…
Ghe01G18580	GheCRK02	288	30.53		4.89	0.0694444	Chr01	79303792	79305758	MALATKITSLFLLLLAVWCFFITPSDSATDSFVFGGCSQLKYTSGSPYESNVNSILTSLVNSAMYTSYSNFTLPGASNQDTVYGLFQCRGNLNSGDCGRCVAKAVSQLGTLCLDSTGGVLQLEGCFVKYDNTTFLGVEDKTVVVKKCGPSISSYSEALGRRDAVLGYLGASDGTYKPFRVSGSGDVQGVAQCVGDLSPSECQDCLSDAIGRLKTDCGAAKWGDMYLAKCYARYSEGGDHSHGQKDTNNNDEEIDKTLAILIGLIAAVALIILFLSFLSKLCDNGKGAK
Ghe03G12560	GheCRK03	291	30.93		4.53	0.114777	Chr03	31156417	31158133	MAFPTKKASFFPFLLLLLLVTISIFLVTPSNSATDTFVFGGCSQLKFISGSPYEYNVNSILTSLVNSAMFTSYNNFTISASQDTVYGLFQCRGDLQNGDCGRCVAKAVSQLGTLCLDSTGGGLQLEGCFVKYDNATFLGVEDKSVVVKRCGPLISTDSDALARRDTVLDFLGASDGTYKPFRVAESGDLRGVAQCVGDLSPTECQDCLSEAIGRLKTDCGASKWGDMYLAKCYARYSQGGDHSHGGDDTDNDDDEIAKTLAILIGLIAGIALIIVFVSALSKACEKDSKGG
Ghe04G24600	GheCRK04	247	26.67		7.49	0.0607287	Chr04	109110855	109114187	MALATRNLSPPFVIFLILSIFLVAPSYSGTDTFVFGGCSQLKFTSGSQYEYNVNSILTSLVNSAMFTSYNNFTMPASGGFSAVYGLFQCRGDLNNRDCNRCVAKALSQIGTLCFYSTGGVLQLEGCLVKYDNVTFLGVEDKTVVVKKCGPSFSSYSDALTRRDSVLSYLEAIDGTYKPFRISKSGNLQGVAQCVGDLSPSECQDCLSEAIGQLKTECGAAKWGDLYLAKCYVRFSEGGYHSHAGKSS
Ghe05G12300	GheCRK05	589	64.8		6.37	-0.112224	Chr05	11456863	11459597	MELLRICISLTVIWCLLEMGASNPQTVLLNQGCSMFNVTSFSGFSRNLNATLKELRGQLDKGMHFAVAQEATGSDPVYAMVQCRNYMSRNDCISCFSTASSQIRNCSAANGARVIFDGCFLRYESNMFYQESTQVGNLGICGGSTASQQSVFGTTVERLLGDLVKATPRVDSFFAASREEVGGVNGNVTAYGVAQCMETIDEKGCMECLKVALANIQRCPPDSDGRAVDTGCFLRYSDSPFFGANYTVDLKPFLKTRNTTKRDALIGGLVGGGGLLLLITLLLFWVRKSRNNMAIPQEDAEAPPELQGPLTYTYKELNFATTNFSQQNKLGEGGFGEVYKGILKNGRVVAVKKLAISKSEKVKAEFDTEVKLISNVHHRNLVRLVGCCSKGPELLLVYE…
Ghe05G18210	GheCRK06	602	67.47		7.06	-0.340033	Chr05	17327175	17330030	MSSNASDKSFYNDSLNGIYSLFLCRGDVSSDVCRVCVSNATQTLTQTCPSDKRAIIWYDQCLFRYSNINFLGQLRLYPRLFMWNALNNTSPEEGDIGTRGLLYSLVSQAPYKENMFQTNEMVVGNGPGRRYGLVQCSRDLDVGGCSTCLRELLNQTEDCCIGRRGWRILTPSCCIRYEMYSFYEQTSNLPGSAPENEGVGKGGKSTRKNTIIIASSLAGFLASVLVAGFSYYSPLVRKRRQKEGTSQEILIRSSQGSKAAHWTGESIHLHPSDEDHSGDLHHFNLATIQAATNNFSRENKLGEGGFGPVYKGEMPNGKEIAVKRLSINSKQGLEEFKNEVKLIFKLQHKNLVRLLGYCLEEDEKLLVYEYMANTSLDAFLFDSEKCKVLDWEKRSNIIT…
Ghe05G35280	GheCRK07	650	72.37		8.02	-0.178769	Chr05	54779932	54782538	MDNKIIQHIFVVLLMMESLSLHKRVGGLSRAEIVNMTCTNVVEYNKTSLVSSFIAVMQKLSEQMRESGFGIAVSGSGFDTTHGLAQCYGDLSLVDCTLCYAVGRSILPQCFPFNGARVFLDGCFMRSGNYSYYDEYLGPNDMVVCGNASRQGLSFQTSVKEAVSHAVATALKNKGYGKAQVPVSGSNETVNVLVDCWRTLNRSSCKACFENASAEMLRCLPRSEGRALYTGCFMRYSNIDFLNKELADGISEGTIITIVISTVSSLVVLAVGVAIGVYIRKRRYIQKKRGSNDAEKWVKVLRDSNLNFKYSTLEKATGSFDEANKLGQGGFGTVYKGALSDGREIAVKRLFINNRHRAVDFYNEVNIISSVEHKNLVRLLGCSCCGPESLLVYEFLPNK…
Ghe05G35290	GheCRK08	647	71.82		7.75	-0.174807	Chr05	54798652	54801219	MNRRAQYVFMVIMIGSIASFQGVVGDARAQVLNMTCSSEKENNRTLFVPNFISLMETISDLMRQFGFGTAVSGSGPDANYGLAQCYGDLSLLDCPLCYAEARTVLPQCYPYNGGRVFLDGCFMRSANYSFYDEYLGPTDMVLCGNASRKGLNFQASARQAVSRAVASALGNKGYGKASVAVSGTNETAHVLVDCWRSLNQSSCQACLDNASAAMLRCLPWSEGRALYTGCFMRYSNIDFINKETSNGISRGTIIIIVISAVSSLVFLAVIAAIGVYIRKRRYIQKKRGSNDAEKWVKVLRDSNLNFKHSTVEKATGSFDEANKLGQGGFGTVYKGALPDGREIAVKRLFYNNRHRAADFYNEVNIISSVEHKNLVRLLGCSCSGPESLLIYEFLPNKSL…
Ghe06G15430	GheCRK09	505	55.07		7.93	-0.22396	Chr06	68902154	68905101	MWIKLKALSSILSHLLIGIALVDANLRCYDTGNFTLNSTYGKNRDLILASLLPNVSANGGFSTASIGQNSNEIYALGMCRGDSTPNGCYTCLNSSIQDLIASCPNRKEALSWGADPPCLARYANRPFFGTLELQPTDAGYNTADITSNLTQFDTIWESLMDRVVSKASSGSSTKYATGEADFTAFQTIHALMQCTPDLSPKDCDSCLRQSVSYYESCCRGKQGGYVQKPNCWFRWDLYPFYTRNASTAASLSPPPSPASPPPLSVNSTSKKGDGGSHSSHTIAIIIVPIVILVAVLIILAVAVLLKRIKKTKRDDQNNKTHGESLQFGFNAVRVATDNFSDANLLGRGGFGSVYKGQLEDGRKVAIKRLSESSGQGEQEFKNEVMLLAKLQHRNLAWRN…
Ghe06G15440	GheCRK10	682	76.65		7.6	-0.251248	Chr06	68905290	68907847	MPSFNLISSVLLFFYIFDLAADANPSFLYKFCYDKDTTFTTNSTYGTNLNLLLSSLTSNANRIDGFYNTTVGQQPPDRIYGLFLCRGDVTPDVCRDCVAAAARNATSLCPMEKNSVIWYDKCMLRYSNESIFSTMETWPGGTVWDNDTFTEEEDFVDIVASLVKDVASEAADAPMGAKKFATKEANLSGSQTLYSLAQCTPDISDVACNLCLESAITEFSDCCRQKEKATRASSLLPSCNVQYGLTPFYNKTAGEVSRSKPSPLPPRDSGKGKISSQTIIYIIVPTVGFLVLLSTFCYCILRRKARMKPYLLKDQKDKSKARTMNSLQYDMSTIEAATDNFSDANMIGVGGFGSVYKGTLANGQEIAVKRLSRSSKQGAEEFKNEVALVAKLQHRNLVR…
Ghe06G16060	GheCRK11	637	71.02		6.82	-0.244741	Chr06	77891216	77893984	MWVKLTNISSIFSHLLISISLVEAFIRCYDTGNFTINSTYGKNRDLILASLPPNVSAKGGFFTANVGQNADKVYALGMCRGDSSPDDCYKCVNSTIHDLVANCPNQKEDLSWEGQPCHVHYADRSFYGTLEELGNPEAGYNTGDIKSNLTEFDTVWESLMDTVVRNASNGSSTLKYATGEADFTVFQKIYALMQCTPDLSHKDCDSCLRQSVSNYESCCHGKQGGYVTRPSCYFRWDLYPFYTPNASTTAPSLYPPPSPVSPPPPAASPPPQSVNTIKKEEGGHRSSQTLVIIIVPIVILVAVLVILAVAILRKRIAKPKQDDQNAKTRVESLQFDFDAVRVATEDFSDANMLGRGGFGPVYKGKLEDGRQVAIKRLSENSGQGQQEFKNEVMLLAKLQ…
Ghe06G16110	GheCRK12	254	28.47		7.89	-0.122835	Chr06	77971809	77972695	MTRVVSQPAVHMEKTLTIFSILSHTMSLKMVVSLKPLVAKTNKAYALGMCRGDLIKDECYSCVSSPVHDLTVKCPHRKEAVSLAVVLPCIVHYANRPFFGNLEVELTDAAHNNESIKSDVLTKFEMAWDGLVVNMMRNASNGSSKLKYATEEAKFTESQTIYALMQCTPDLSQEYCWNCLKRAIETREECCRAKQGGFVQKPNCYFRWDLHPFYALGPDTTAALSPAHTFTKAFLTANDLTTAPFLNPSHPFHL
Ghe06G16120	GheCRK13	270	29.8		5.59	-0.282222	Chr06	77975382	77976194	MWVKLTNISSILSHLLISISLVEAFIRCYDTDNFTINSTYGKNRDLILASLPPNVSAKGGFFTANVGQNADKVYALGMCRGDSSPDDCYKCVNSTIHDLVANCPNQKEAVSWERQPCHVHYADRSFYGTLEELGNPEAGYNIGDIKSNLTEFDTVWESLMDTVVRNASNGSSTLKYATGEADFTVFQKIYALMQCTPDLSHKDCDSCLRQSVSNYESCCHGKQGGYVTRPSCYFRWDLYPFYTTATPSLSPPSLSPPPSPGSPLPVIKGM
Ghe06G16150	GheCRK14	654	72.36		5.62	-0.130275	Chr06	78302234	78305381	MWVNVLAFLLTHLLTGMSIIFNQDYVCITESGSFTTNSTYGKNLDHILDSLPDNVSKSGGFFTATAGQDSNKAYALGLCSGDLNPHDCYGLVKSAVRDLRDKCPDHKEAISWSGDPACIVRYANRPFFGILELEPTTAGTITQDIGSNLPRFDTIWESLTDRLVRNASNGSFSRKYATGEAYFTVSQNINAQMQCTPDISQEECDSCLRAAKSSFKECCHGKQGGYVQKPNCMFTFDLIPTITQDQKPEKNQNKSIWVPLGESSSAILGLALVSACCIFLWKRTNIQGDKEDSQEVQLLDLVIGSGNHENSSENVETSQEFPSIKLDILLAATTNFCDENKLGQGGFGPVYKGTLADGNEIAVKRLSRASSQGLLEFKNEVMLIAKLQHRNLVRLLGCC…
Ghe06G16160	GheCRK15	142	16.03		4.6	-0.170423	Chr06	78333802	78334230	MDSSWQFLFISFTISFLLTLAVAQEEPLDYSCMETGVNFTINSTYETNLNRLISSFSANTANDYGFYNLSSGEGSNRVNSTALCRGDVGSGDCLGCINNATTELRSLCPDQREAIIWYNNCMFHYTNHLWRCGRRPFALHVE
Ghe06G16190	GheCRK16	587	65.22		5.72	-0.2046	Chr06	78452090	78460899	MGFSILLLFYLILPLFLAIHGLGADPFFQHSCISTAGNYSANSTYQANLNTIFSQLTSQSDFNYGFYNLSAGRDPNQVNAIALCRGDRNQEDCNSCLNESISELSQRCPFSKEVVGWSEFCTLRYAHRTLFGDMETSPGSCLYNTQNVTNVDEFNQALDNLLNNLSSRAAAEGPLRKYAADNTTVGVFQRVYALVQCSPDLSEQECGDCLSVAKEGIRSCCFGKRGCRILKPSCLLRYESDPFYQTPLPLPSPPPSVASPPPPPAPPSTEGNGNNTTRIIIIVVASVVGIPILIASSICIIRRARKTPQQLLRTDDDEVIRADSLQFEFATVRAATNNFSDANKLGQDRVKRAQLDWERRYKIIGGVARGILYLHEDSRLRIVHRDLKASNVLLDAEMI…
Ghe06G16200	GheCRK17	567	62.41		4.73	-0.082716	Chr06	78461733	78464200	MEMGSSTLLFLLALSLVFNFSTAQNSNKLTTSSCSNGRGNFTAGSTYEANLNNLLSSFSSITANDYGFYNLSVGQDPDTANTIALCRGDVQPDVCLSCINNATSEITSECPNRKEAAIWYDFCMLRYSNRSIVGVMDSSLVTGLLNPSNVTDADSFRGALNNLLVDLMNKASSGDSLRKFATGNVIDPALQPIYALEQCTPDLSQEDCTTCLERALQEIPVCCGGKRGGQVILTSCFVRFEMERFYDEPAVSPPPGNSNTSRIIIAVVVPTASVVIIIICIYFVLRARKTKETVETLDEEIINPESLQFDFGTIRTATNNFSDENKLGQGGFGSVYKGRLSFGQDIAVKRLSRESKQGDLEFKNEVLLVAKLQHRNLVRLLGFSLETTERLLVYEFVPN…
Ghe06G16220	GheCRK18	278	31.06		6.22	0.0442446	Chr06	78490833	78491669	MVDFDVQSFIVFLVFMLSLGICHADRNLYSGLQCSQADNSSESSFGVNLNNLLDLLTQKGPLSKGFLKTTVGRSSGKIYGLMQCRGDVSAENCANCTRESVAVALHDCSKSKKVQVWFTWCFLRYSNERFFGVWDQSSAAIVNETDFDDASVVSKALTFMSEVAITAPKQPLMFHAALLDAGQFGKRYGMAQCTRDISTTDCSHCLDTQLMTFRTTIGNKRGWEVYGSSCSMWYHDYQFYSNFSITANDGELPLTSIIVIAMFVSSVHCITFIKYYDL
Ghe06G20220	GheCRK19	620	69.84		8.76	-0.10241	Chr06	113961973	113965300	MTQKDIQLYWYLLARSIKNLAFLIPNGVDEDEITVIYVALKSGNVFAGLMMAADSFTKICFLALFLPTFSFASLAESKLLNYYCSNATTLTGNGGYAANINHLFSYLSTNATEHDGFFNTTAGQEPSMVYGLFLCRGDVHPENCRDCINLAAAVAPQLCPNRTWAIIWYEECMLRYSNQSIFSSMAEKRRVDIWYDTNYATERERFNRLAVTVMKEIASRASNSTQGAKKFATKEATFTVFQTLYSLAQCIPDISSEDCYRCLQDAIRDLLIHSNGNTSGFGLHPSCTVQYQTASFYNLVFNKTKTAGPPVSPPEKPLLLPPPAPGKKGMSSQMVIKIVVPTVGFLVLSTILCCFPGWKASKKLIARRNRYDGSKIRAMKSLQFDLSIIEAATNNFAEV…
Ghe06G20260	GheCRK20	620	68.88		6.5	-0.200806	Chr06	114171734	114174217	MEHSTNFRQTLHLLVFCYFLFGLNDLALADPPYSVCSNNTNNNSLNTSFQTSLQNLLGSLASNASVSRYYNISYGNETDKVYGQFMCLDYVSYDDCHGCISGAIQAIMNLCPNKTEAVVWEEVCQLRYSNVSFLGQLNVKDNIGKDNVINISEPVKFQALVENKLRNLTKQAAFNSSANKYATGDEPYTIDDTLYALVQCTLDLSPDKCNKCLEAAIKDVASQCYGSRGARLLSRSCYLRYELYAFYEGANETSASPKTQPTTRSGGSGRKIWVIIVLTIGSAFLVVVLMASFVYCGAMKKGTRKGKDEILRNHVQLHNSGDSENPDFQDFEGLDELKANDSYIDLATIHSATNNFSDSNMLGQGGFGPVYKGVLPDGKQVAVKRLSSFSEQDPKKRAQ…
Ghe06G20280	GheCRK21	566	62.67		8.7	-0.0722615	Chr06	114189048	114191808	MMMVDSFTKLFLVAVCLSTFSFGSLEDPTRWYYFCSNATTLTRNIVYAANVDQLFSYLSTNATEHDGFFNTTAGQEPNMVYGLFLCRGDARPEICRDCINLAAADVAKLCPNQSWAIIWYNKCMLRYSNRSIFSSMAERPNVSLSYRVDAMEPYRFNRLVATVMKDIATRAPNARSRTKKFATKEATFNAFQTLYSLAQCTPDISSEDCYRCLQDAIADLQFYFGGKQSGFAMYPSCTAQYQTSPFYSLNQTGLAKPPVSLQHPLLLPPPPPPPPGKRGISSQTVIKIVVSTVGFLVLSCFLCGVLGWKATKKLTARKTRNDGLKAKALQSLRFDLSIIEAATKNFAEVNKIGAGGFGSVYKGILTDGQEIAVKRLSTSSGQGADEFQTEVVLVAKLQH…
Ghe06G20290	GheCRK22	508	56.17		7.43	-0.182677	Chr06	114194483	114197045	MASLYPTIVFLFLFMFLGITSHGKAAPTYTSHYCDNTTSFTPNSTYQANIKTLLSSLSSNTNSSKNGFYNTTAGRDPNLVFGTFLCRGDVSANLCQKCVETASNDIARRCVTEKLGVIWYDECTVRYSDQNIFSIIREVPGMDNSSSVSIRGDKDRFDQLLSDIMKSLVNRAAYDDQSGKRFATGEVNFTSSQTLYSLVQCTPDLTDALCFRCLQSAIAELPMCCDGKQGGRVLLPSCNIRYDMFPFFSRNGTATIGLPSPSSPNSTKQGKRKNSFPIIIAIVAPVVTSLVLLALGLLFMRKRASKKYNALPEKNAVENVIGLESLQFNLSTIQAAVNNFSSNNKIDPETQGNLECGYMAPEYAMHGQFSMKSDVFSFGVLVLEIISGKKNSSFYESEG…
Ghe06G20300	GheCRK23	624	69.25		7.7	-0.120353	Chr06	114204304	114206843	MLSLSSEAAVVFLYHDCNPNTTTTLGKAHIVETSISSFPLFNPTLLAKVDSTTSPSAKPLRILFTVSSSAVVMSPKKSVENVLEPLLAKYFNEPVLELLNTGNVSQPERFMQLLGNTMNEIATRAAKGDQLGKKYATQEVNFTAFQTLHTLAQCTPDLSVSDCQTCLKTAITYLPNCCLGKQGGRVVFASCNVRYELYPFYRFTAQQLPPPPPPKPVLHSPPALESKGKNKNSSTTIIAIVLPVVVSVVIFAGGLICILTRKSKKYDAVEQENGNEITTMESLQFDFSTIEAATNRFSVDNKLGEGGFGPVYKGKPPNGQQIAVKRLAVSSSQGLEEYKNEVALLAKLQHRNLVRLLGFCLEGAEKLLVYEFVPNKSLNYFLFDLEKQGELTWTKRYMI…
Ghe06G27460	GheCRK24	1737	192.04		6.18	-0.638457	Chr06	128348376	128356933	MHLNNPVFAFVLVINLVISLTNAQTCLETGNNFTTNSPFARNRNLLLTSLPTNVSKNGGFFNTSIGEGLNRVYAQALCRGDLSGEDCFVYVNFTAHQLLSSCKNQTEAFSWDGDIPCLVRYSDKSLSGVLALEPIQEGINPNAITDVALNLTLFFELWGELMEAVAKKASMGSSKLKYATGMAEEIQALMQCTPDLSESNCLTCLRTLIRRYTACCRTYQGGYVETPSCRMRWDLYVFFSPTADTVRLSLSSPPPDSVDNPLATIKDNKESISSKTIAIIVVPVIVFVAIVAAVFVLRRKMKSSKQDMNNKDNGLELESLQFQLKSTVTYGVPYVSHADGRFDDGQEIAVKRLFNESGEGDDEFKNEVMLMARLQHRNLVRLKGFCLERKEKLLIFEFV…
Ghe06G27470	GheCRK25	484	53.86		7.64	0.0386364	Chr06	128359260	128362613	MSLFFFIFLLLLSLFSFTIEAQQQTYLLHNCPNTTIFSPNSTYETNLNRLLISLTSNATAGSFFHNATTGKHNSDIVYGLFLCRGDVSTKGCQDCVSTATKDVIQRCPVEKTAVIWYDNCLIHYSNQSIFSTLEVVPKFYLINTGNVSNQERFNQILATTMNDGAALALNDTLPLKKFAIREANVSRFQTLYSLLQCTPDLTTSDCNTCLRGAIADLPNCCDGKQGGRVLTPSCSIRYELYPFYNQTAVSVSVPPPPLTPPAITPGKSKKILPIIIAIIAPIAVSVLLLFLGCCLLKRRARRKYKAVEEENVVGIILTLVLICSGYMSPEYAMHGQFSVKSDVFSFGVLVLEIISGKRNSNFYRTDAADDLISYSWKQWKNGTPLELLDTVLKDNYSRN…
Ghe07G11730	GheCRK26	286	30.25		5.05	0.127273	Chr07	17632405	17634111	MATSLLSLSLFVISFPFLPIQTALSSSTDSFVFGGCTQQKYAPDSPYESNLNSLLTSLVNSATYSSYNNFTIVGSSPQDVVYGLYQCRGDLSMPDCATCVARAVTQTGSLCPTSCGGAVQLQGCFIKYDNATFLGVEDKNVVLKKCGPSVEFEKESEIVGGRDAMMAGLMGGGGLFRVGGSGEVQGLAQCVGDLSLAECQDCLSSAIQRLKSECAAAAYGDMYLGKCYARFSTAGDNGHYYPKSHNEKSGNDGEKTFAIIIGLLAGIALLIIFLAFLRKVVDRNGK
Ghe07G18770	GheCRK27	296	32.05		8.57	-0.150676	Chr07	41573713	41574909	MGLPRKSPSLLSVSLVSITIFLGSFPFVATAADYTNLVFKGCADQKFQDPSGLYLQNLKNLMQDLVSQSSQRTFSTAASGEDPNAINGLYQCRGDLSTSQCYSCVSKIPKISDKVCGKAVAARVQLSGCYLRYEISGFKQVPETEFLYKVCGSSSSGRTEFEKRRETAFNMAEEGVKSGSSLFYTGDYQSVYVLAQCQGDMGTANCGDCVKTAFETAKNDCGDSVSAQLYLHKCYISYSYYPNGIPTISSGTGETRQRTQKTVAIAVGGVAGLGFLVVCLMFLKSVVKKRSKKHEG
Ghe07G26110	GheCRK28	328	36.62		8.97	-0.241768	Chr07	94883590	94884576	MKLTCLVTEKKSTGKTFKKQWSMVSTCGDFGTHKSSRMSASCFPTYSAFPIPRAINKKAEHQKVASSLQGKKIIMNLLYMLLVSLFLSSCRADPLGNFCNENTNISSSSQISVNIDRLLAELVSKTPLTGYIVSSSGKDPDKVYGLAQCRGDVSNKDCSSCIQDAAKQVRQRCSNQADARIWYDYCFLRYSNDNFVGKVDTSFGIFYYNVENVTDPQSFNKELGALMDRIRSEAVMPKNEGLGKGKTKLSQFLTLYALVQCTRDLSQIDCAQCLAIAVGNFPNFCDSKKGCRVLYSSCYVRYELYPFFFPLDSNNGTSFGKTVKIIHH
Ghe07G27040	GheCRK29	596	66.27		8.35	-0.0319149	Chr07	95924417	95926688	MGLPRKSLSLLFVSLFSVTIFSGGSFTFFTIAADDTSLVFKGCANQKFQDPSGVYLQNLKNLMSTLVSQSSHKTFSTTSSGEDPYAIMGLYQCRGDLTPSQCYTCVSKIPEMSDKLCGSAVAARVQLTGCYLRYEVVGFKQVPGTEFLYKVCGSSRAGGTEFESRRDAAFNMAENGVKSGDGGSGSSLFYTGTYQSVYVLGQCEGDLAASDCGDCVKTAFETAKDDCGDSVSGQVYLHKCYISYSYYSNGVPTISSPSATGAGTGTRQHAQRTVAIAVGGVAALGFIIGLGTVGFLILLSQRATTNFTNHSKLSPTPSASGSKLFCPTSGLINAVKFNKISNADLKSRENHIHKSALGPNLSNSPPTRIFMIKFVE
Ghe07G29260	GheCRK30	596	66.27		8.37	-0.166946	Chr07	99179188	99181865	MQGLSEAINARHFATYHLHSTPPIYALAQCHQDLSQTDCLLCYAASRTKIPRCLPFNSARIFLDGCFLRYDNYSFFKESVSSSFDKVICSNDNIAKVDEKRTKRVGYAVGKVTKVALRNGGFGTAAVDGVFALAQCWKSVPFEGCQECLQKAEMEVRGCSPKAEGRGLYTGCYLRYSTKKFFNEMGETEHTQGVSGIAVIIAIISATSAFIMLSVLVAYATYARLSKRKKELENLGQIWINFEKSGLKFKYETLEKATDYFSLSRKLGQGGTGSVFMGMLPNGKIVAVKRLIYNTRQWVDEFFNEVNLISKIQHKNLVKLLGCSIEGPESLLVYEYIPNKSLDQFIFDEEKAKLLKWKHRFDIIVGTAEGLAHLHGGESQIRIIHRDIKSSNVLLDENL…
Ghe08G04380	GheCRK31	271	29.2		5.91	0.123985	Chr08	4525740	4526555	MAIMAANALLSLSICFISFMFLSIQTVVSSSTDSFVFGGCSQQKYTPNSPFESNLNSLFTSLVNSATYSTYNTYTIIGSSPQDVVYGLYQCRGDLSMPDCATCVARAITKAGSYCPSACGGAVQLQGCYVKYDNATFLGVQDKNVVFKKCGPSVEYDKESEIVGRRDAVMNGLMNGGGSFRVGGSGDVQGLAQCVGDLNADDCRDCLSEAIGRLKTECRAAAYGDLYLGKCYARFSTFGAWDNLAKRHNSPFSLVFWLLMPLLSSSFFLLP
Ghe08G17200	GheCRK32	291	31.4		7.36	0.080756	Chr08	103040948	103042556	MVGSLHLHSTALGFFFLFLSLRLSHGLLVKPHIFIYGGCSQEKYGPNTPFEANLNAFLSSVVTSSSQVSYNTYTTGNGSSTPPDGTTVYGLYQCRGDLQRHDCSRCMQSAVNQIGLVCPYSYGASLQLEGCYLRYDRASFLGTLDTSLKFKKCSKSSVKNDLEFFRRRDIVLADLQVGVGFKVSSSGMVEGFAQCMGDLSSSDCSSCLGDAVGKLKSLCGSAAAADVFLGQCYARYWASGYYQEFSSADSSHQDEDHIGKTVALIVGVLAGLAVLIVILSFCHSNGMKQQV
Ghe09G10740	GheCRK33	466	52.2		6.74	-0.249356	Chr09	57829871	57832330	MAMDLSWQFLFSSLVTAFHVTVTVAQQEPLRHFCINSTGNFTSNSTYETNLNQLLSSFSLNTPNDRGFYNFSSGQGSTIANAVSFCRGDLNSSDCFNCINDAYRELRNRCPYRIEAIIWYDYCTFRYTNRSIVGVRDVDPHFFMWNSNNVSNVDAFNQALGSLMDKLRDVVQVGTSLGKFATGSIQVTPFQTIYARVQCSNDLKQYDCRSCLSQAIVYIPRCCDSKQGGRVSLPSCNFRFEIVRFYNRTSADIDTNDTTTTAYKSNSSRTTIIISILAVAFAALLISNVICIILRFRKRNLKRQKHEATEEGDEIATADSLQYDFNTIRAATNRFSDADKLGQGGFGAVYKAWRNWEAGTAMDLVDPNLRDGSTSEVMRCIHIGLLCVQENVAQRPNMG…
Ghe09G10820	GheCRK34	600	66.09		8.36	-0.286	Chr09	58133148	58138541	MVCEKCQKKLSKVIVPDKWKEGASNTNESGGRKINENKLLSKKRRWTPYGNTKCIICKQQVHQDGKYCHTCAYSKGVCAMCGKQVLDTKLYKQSNGIMAMDLSLQFLFSSLVTASLVTLTVAQQQLLYLDHSCSESGGNFTRNSTYETNLNHLLSSFFRNTTHENGFYNFSSGQGSEMANAIALCRGDASSSDCFNCINSANAELRDRCPNQREAIIWYDYCMFRYTNHSILGNMEINPIFYMWNENNVRNVAAFSQALGSLLNNLTNTASSGTSLGKFATGNTRVGPSQTIYAVLQCTPDVKQIDCSSCLSQAIGLIPKCCNGKQGGRVGMAGCNIRFDIERFYNLTAADSGTMPTPASSPSYSPPSNNTTTTGNKSNSSQTTIIVSVSTVSFVLLLI…
Ghe09G10830	GheCRK35	363	40.07		4.97	-0.151515	Chr09	58394010	58395520	MDLPWLFLFSSLTIAFFLTVTVAQQEPLYHFCSDQSGNFTRNSTYQTNLDRLLSSFTLNTSNENGFYNFSSGQGSNIANALALCRGDVNSSDCFTCINNANDDLRNRCPYQREAIIGYDYCMFRYTNRTILGVAETSPSFYMWNPNNVTNVDAFNQAVSSLMDNLTNIASTGTSLGKFATGSARIPFLTIYALVQCTPDLEDTVCQSCLLQAIGEIPNYCDRKQGCRVYRPSCNFRFEIERFYNLTAADTAATPSSPPPSTASPPSSPTTTENDSNSSGTTIIISISAAAFALLLIFICIFVILRLRKPKLKPQKHEATEAVDEISTAESLQYDFNTIRAATDHFSDGNKLGQGGFGAVYKRI
Ghe09G10850	GheCRK36	197	21.89		8.79	-0.0436548	Chr09	58438800	58440208	MHEVTAFLLTLTPAQQQPLYLYHYCSKTNGNFTRNNTYETNLNRLLSSFLCSTAHENGFYNFSSGQGSNIANAIALCRGDVSSSDYFDCVNNANTELRDRCPNQIEASICGIVYIPQCYVRKQGVRVGVLSCNIRFGIDRFYNLTAVDTTTTGNNSNSSGATIIISISATAFALFLIFGCIFIILRLRKPKLKPRSK
Ghe09G10860	GheCRK37	204	22.32		4.85	-0.188725	Chr09	58469754	58470550	MGSSSSTTFLLFLYSFLLSLAALTLSDVYFERNCSDANGNYTPNSAYQTNLNAIISQFPTLTNFNYGFFNLSAGESPDKVYSSALCRGDLTQDRCYSCLNYTGTELERLCPWNKAAIAWSEICLVRYANRDMYGLLEDVPPRTCVYNKQNASNPVQFNQALNDLLNELSAKAASGGPLRKYAAGNASAGNFASAITSTISDAQR
Ghe09G10880	GheCRK38	68	7.93		8.2	-0.901471	Chr09	58499216	58499422	MNQADCNTCLNYTTIELKQFCPRNKVASAWSQFCLVRYANQDRYRQLENDPRTCAFNPMKASNPDQSN
Ghe09G10890	GheCRK39	457	50.47		6.13	-0.235011	Chr09	58556843	58559565	MGSLTTVPLFSYSLVLSFLPTLILAQLNPVYFEHDCSQGSGNYTPNSTYEANLNSIISRFATPSYFNYGFFNLSAGESPNKVYSIALCRGDMNQVDCNTCLNSTATELKQFCPRNKVTTAWSELCLVRYANRDLYGQLENDPRSCKNNPMNASNPDQFNRALSELLNNLSSEAAASGPLRKYAAGNAPTCIFQTVYATVQCTPDMDQQNCTACLNYGRSELGGCCYGRMGFPLPSPPTTSSPTPPPGNGNNTTRTLRMRIMVATDNFSDANKLGQGGFGAVYKAKNSTAMSMNIHELGYMAPEYVFHGQFSVKSDVFSFGVLLLEIISGQRNNSFRYDEQYEYILGFAWRRWREGTALNLVDPILGDGSRNEIMRCIHIALLCVQENVAARPTMASVVL…
Ghe09G21990	GheCRK40	630	69.46		6.64	-0.172698	Chr09	76346672	76349059	MFLVFCSCFFPSLSFEGHLICGTNNQTSDNFGHKVNEAMESLWELVSSKSWGTVFKKDPKYNIFGFAQCYQDVNADDCELCFKISQGKLQQCIPARSGRVYLDQCFHRFDHYDFYNEGVDPKYDHVTCGSPTGDSNDTYMSQDFQSKLDHVILNVEEAALRKNGFGTTEVKGGVVTVYALAQCWKTIDKQACDKCLTDAGMRLRECGPAAEGRALFTGCYMRYSTNRFFDHGSGTVEKKGFTDWVTLGVALSGATFLLLAVVGAFVSYKKLSRTKEEVTGLDALPATGLKTSLNFKYEMLEKATNNFNESMKLGQGGAGSVFKGVLPNAEAVAVKRLFFNTRQWVDQFFNEVNLISGIQHKNLVRLLGCSIEGPESLLVYEYVPNRSLDQILFSKDKRY…
Ghe09G28770	GheCRK41	280	29.8		6.63	-0.1025	Chr09	82557516	82558541	MVESGSDITNLVYKGCAKQAFTDPGGVYSQALSALFQTLLSQSMKVKFYKTTTGTAQTTINGLFQCRGDLSNSDCYNCVSKLPTLSDKLCGSNTIASRIQLVGCYMLYEVSGFPQISGMEMLYKTCGGGGGGNGGGGVGFEEKRDTAFSVLENGVVNNHGFFTTNYQSIYVLGQCEGDIGDSDCGECIKNAVQKAQVECGDSSSGQIYLHKCFISYNYYIHGVPKRSSSSFSHPLAASSTETGQETGKTVAIILGGAAGIGFIVILMMFARNSMKKHEDS
Ghe10G01710	GheCRK42	456	50.88		5.98	-0.137719	Chr10	1318883	1322170	MYNSAFSAMLLLIMFIFSIKVSSNPLYTFCSDNTGNYTSNSTFENNLKWVLDSLPSNTSGTGFYSTLIGEGVDRVYARALCRGDVNATLCRNCVKNASRDVLDGCKTLEAIVWYDDCQVQYSFQNSSLMVYTGKYPDSNNKEKNISNPGRFDDVLTFLMNNVSNDAAYDSELMFKTGEVKVNKKETLYGLVQCTRDIVGDTCRSCLDSALKDLNGCCRSRTGGSVLSRNCNVRFQIYKFYNVMNSPLIYAESKTGSKWSFGMIIAVVCAAVLVVALVAVSGFVHTRWKKRKQKDEERSQTILLYELASPKEVIITQEGELVTAQEFPFFDLATIRVATDDFSDSNKLGQGGFGTVYKAWGLWKEGKELELMDPCLLESCSIPEIRRCIHVGLLCVQEDP…
Ghe10G01720	GheCRK43	457	53.02		7.81	-0.0654737	Chr10	1325850	1330191	MPSITKRRHISTNFINLVLLLTVLSLLSSATEAQQHRIGIPSCPNTTTFTINSTYQANRDTLLSSLSSNVTRGVFFYNTTAGKSPDMVYGLFLCRGDISTSACQACVTYAATHISRRCPLDKTAVVWYEECFLRYSNRNIFSVVTETPTIYFLSGRSSIVTISEEDRFEKFVLKVINETIAMAESRPVGVSKYVTRVENISSFQTLYIRVDCTPDLSGADCGRCLRRARAYIPAGRQGGRAFNPSCSVRYEFNPFFNLTAVAALPAKGGEKHIKLNRIRILITSLSVIFGVAVVFISGFFIWRRRNSEDKENIHEVQLLDLENEHSKETFSGENWERSQEFPSIQLDILHAATNHFSDENKLGEGGFGPVYKAWKLWSKGEGMELIDQLLVPSCVASEV…
Ghe10G01730	GheCRK44	841	94.18		7.25	-0.203448	Chr10	1333215	1349845	MQSSTVFITLRLLVIVFSVLSLVTEAQPPTYLWHVCSNTTTFRRNSTYQANRDTLLTSLSSNGSRACVTFASTDISRRYPVEIAAVVWYDECLLRYSDENIFSAVAEEPAVILFNFQNISDQVRFDSQVQEVMRGTASQAANAAPGAKKFSTREADANFTSSFRTLYTLAQCTPDLPTSDCDRCLRYVTGNLPRRSQGGRMLSPSCNVRYEVYLFYNLNQTAVASLPPPLVPEGNGRRSWSIIIAIVAPIAAFILLFILTCWLLKRGTRNYDAIHGENGHDITTIESLKYDFTTIEAATDKFSDANKLGKGGFGEVYKGILPNKQEIAVKRLSRGSGQGTEEFENEVVLIAKLQHRNLVSVLGFCLERDDKILLYEYLCVLVLEIISGLRNRDFYETDG…
Ghe10G01740	GheCRK45	158	17.83		7.73	-0.220664	Chr10	1356669	1360423	MQSSTVFITLWLLLIVFSVLSPVTKSQPPTYRYHDCPNTTTFPINSTYQANRDTLLTSLSSNGSRGNGFYNTTAGRNPNTVYGLFLCRGDLSTSVCQACVTFGSTDISQRCPVEIEAVVWYDECLLRYSDKNIFSAVAEEPAIILFNIQNISDQVRFDSQVQEVMSGTATQAANAAPGAKKFATREADANFTSSFRTLYTLAQCTPDLPTSDCDRCLQYVTGNLPRGRQGGRVLSPSCNVRYETYLFYNLNQTAVASPPPPLVPVSRGNGRRTWPIIVAIVVPIAASILVLLLACWVSKTRAKKYDAVQGGNAGYDITNVEALQYDFPTIEAATNKFSDANKLGEGGFGEVYKGILPNQQVIAVKRLSRGSGQGDEEFKNEAVLVAKLQHRNLVRLLGF…
Ghe10G01750	GheCRK46	179	19.6		4.69	0.0502793	Chr10	1370345	1370884	MQISTVSINLLLLVIVLSLLGPAIEAQQPTYLYHSCPNTTTFTVNSTYQANRSTVLTSLSSNSTRGDGFYNTTAGRSPDMVYGLFLCRGDLSTSVCQACVTFATTDISQLCPNQTTAVVWYDQCLLRYSNRNIFSVVAEEPAVRLRNTQNANGTEIPFDQLVAATVVINMNDITTQTDK
Ghe10G01760	GheCRK47	564	63.21		5.15	-0.248582	Chr10	1372554	1375058	MQISTVSINLLLLVIVLSLFNPAIEAQQPTYRFHDCPNATTFTVNSTYQANRNTVLSSLSSNSTRRDGFYNTTAGRSPDMVYGLFLCRGDLSTSVCQACVTFATTDISQRCPNQTTAVVWYDECLLRYSNRNIFSVVAEEPEIRLRNTQNVTDNQDLFNQQVLAMMNDTTNQAANTPEGAKKFATREEDANFSSTFEALYTLGQCTPDLISMDCNRCLRMVISRLPTGWQGARVLNPSCNVRYEIYPFYNQTGVASPPSPAPPPPAPGGNGRRSWPIIVAIVVPIAASILLLLLMCWLLKRRAKKKYDTNVGYDITTIDSLQHDYATIEAATDKFSDANKLGEGGFGEVYKGILSNQQEIAVKKLSRGSGQGDEEFKNEVVLVAKLQHRNLVRLLGFCL…
Ghe10G06140	GheCRK48	242	26.87		6.89	-0.281405	Chr10	6160079	6160807	MFSSRVASSVYLLALAFLVQTAFGADPLFHFCSNSGNFSAYGPYEANLKELTGYLSIQAPPKGFGLGSIGQKPNQTYGLALCRGDVSTPDCKTCVVEAGSEIRKRCPYNKGAIVWYDNCLFKYSNMEFFGQIDNRNRFYMWNLNNVSEPQSFNAKTKELLSELANQAYSNPKMYTVGETELYGSNKLYGLTQCTRDLSSTECKKCLDGIIEELPTCCDGKEGGRVVGGSCNFRYEIYPFVNA
Ghe10G06160	GheCRK49	234	25.99		7.74	-0.287607	Chr10	6196194	6196919	MSCSRITSSLYLLTLASLLQTAFGAEPLFHTCSNTGNFSAGSPYEANLKQLTEYLSNQAPPSWFGLRSIGQNPNQAYGLALCRGDLRSADCKTCVVEAGNEIRKRCPYNKGAIIWYDYCLLKHSNMEFFGKIDNQIAIYLWNPNNVPESYGRQAKELLSALATEASASGEMEVYGAVKIYGLTQCTQDLSSSDCKKCLDGIIEQLPRCCDKKEGGRVIGPSCNFRFERYRFVNT
Ghe10G06170	GheCRK50	194	22.29		8.74	-0.441237	Chr10	6257867	6261512	MAVRETGALQAAKNKLENQVEKLTWRLQLEKRMRSKECLRKERERVSNYLHSSSETKLLEKVQHELLVTYANRLLEKEHSGCRALLRDDKDLSRMYRLYCKIPRGLEPVANVFKQHVTAEGTALVQQAEDAVSNYVNFVVVLLHPILDLSSSDCKKCLDGIIDELPKCCNRLEGGRVISGSCNFRYENFPFVKA
Ghe10G06190	GheCRK51	180	20.09		5.89	-0.197222	Chr10	6263592	6265409	MSCSRIASFVYLLTLASLLQTAFGLFHNCSDTGSFSAGDPYEANLKQLIEYLSNQTPPSGFGRRAIGQNLNRVYGLALCRGDVSSEDCKTCVVRASNEIRQLCPYKKGAINWYDYCLVKYSNIGFFGQIDNQNKFYLWNPNNVSEAYSRQTEELLSVLANEASADPRSLYASGEIYVYGI
Ghe10G06210	GheCRK52	239	26.25		5.03	-0.220084	Chr10	6273219	6273938	MSSSIVYLLSLAFLLQTAFGADPLFHICSNSGNFSTYNDPYEANLNVLTGYLSIQAPSSGFGLGSIGQNPNQAYGLALCRGDVSTPDCKTCVVEAGSEIRKRCPYDKGAIIWYDNCLFKYSNMEFFGHVDNQNKFYMWNLNNVSEPQSFNAKTKELLSDLATQAYANPKMYAAGEMELNGSKKLYGLTQCTRDLSSTECKKCLDGIIGELPSCCDGKEGGRVVGGSCNFRYEIYPFLNA
Ghe10G06230	GheCRK53	194	21.74		7.46	-0.378351	Chr10	6295042	6295626	MLTDYLSIQAPPSGFGLGSIGQNPNQAYGLALCRGDVSTPDCKTCVVEAGSEIRKRCPYDKSAIIWYDNCLFRYSNMEFFGHVDNRNKFYMWSLNNVSEPQSFNANTKELLSNRVGYPSLFKSQNVCCWRDGTVRIEQTLRVDSVRRDLSSTECKKCLDDIIGELPSCCDGKGGGRVVGGSCNFRYEIYPFVNA
Ghe10G16420	GheCRK54	620	68.9		7.69	-0.17871	Chr10	57684200	57687632	MEFSAFKQTYWRWVFLLISSLLVSSTLGDPRITNAGLFCGVSQALNGTNYVPDFTELMKELSDGISNNHFASYRLNSSLPMYGLTQCYEDLKQTDCLLCYAEARTRIPRCLPRSARIFLDGCFLRYDYDNNFFQEAVSPVDTVNCSTNNVTMYREVNNRRVNLFETNVEYAVGNVTSIALRKGRFGTAGVDGIYALAQCWESLTPEGCRQCLQNASMSVRRCMPGDEGRALNAGCYLRYSTRKFYNEGGDSADDHGISIGVIIAIVSATSAFLTLAISAAYIIYTKVSKRRRELENLGRISKKFDKSGLKFKYETLEKATDYFSLSRKLGQGGAGSVFMGILPDGKTVAVKRLVYNTRQWVDDFFNEVNLISRIQHKNLVKLLGASIEGPESLLVYEYV…
Ghe10G16440	GheCRK55	508	57.41		7.68	-0.143898	Chr10	57740340	57743374	MKIQKNPIFIDPLLPPSMAGAALLIIFSLIVISVRSYADTRLDLVARSCETTTVQNKDDYLKNYESILQKMEPEMYRNKFAFNEAGKPPDKIYVLSQCMNDLSSVECAQCFARISNILPACFPTTGGRVYLDGCFIRANNYSFYREVTADGDINRCSDDVDTNEDFKMVLRDMLPRMVHKAPDKKGFALFQESRNGTTVHGMAQCWKILDKEMCSSCLADAVDLVFRCVPSKEGRALNAGCFLRYSTYDFGHDTNAGAVRYAIISFIIYIFLTAVVCTLAVAIGLRLGKMAYKQMNPRREWKGKEVDLAALDQAMKFLQFKFSTLEKATDCFNEANKLGSGGYGEVFKGTLPDGREIAVKRLYVNGRNRSREIYNEMDVISKAQHKNLVRCLGGCFTII…
Ghe10G19500	GheCRK56	110	12.14		4.59	-0.356364	Chr10	92183523	92183853	MEILMKNASSGSKFATGNMNFTDSEKVYGLVQCTPDISETDCRICLQRDMVELSECCGKKQGGRVLRPSCIAWFELSLFYDSSSIDTPSPTPFDPPLTPSFAPPEATRNK
Ghe10G19850	GheCRK57	303	32.81		7.98	0.0353135	Chr10	95231772	95232855	MGFGFSSKPFFLFLSFLVFFTNLELYPLVESAPDYTTLVYKGCAKQSFTDPAGIYSQALSALFQTLLSQSMKVKFYKTTTGTGQTTITGLFQCRGDLSNSDCYSCASRLPTLADKLCGKTLAARIQLYGCYMLYEVAGFAQISGMEMLFKTCGATNVAGTGFEERRDTAFSVLESGVVSNHGFYTTNYQSVYLLGQCEGDVGDSDCGECVKSAVQRAQVECGSSISGQIYLHKCFISYNYYPNGVPRRSSSSSYPHSSSSSSGTGQNTGKTVAIILGGAASVGFLVILLMFARGVMKKKHDDY
Ghe11G00140	GheCRK58	510	56.14		8.46	-0.0886256	Chr11	129021	131691	MRFSVQHPLNIIMIWMLLMFASCFSPSSSALLSFGSRLKCGTNNETSQRFVRSVDKVMGALSKLIAAQGWGTFSDVDPPFTVFGLGQCYQHVNGKGCKLCFNTAKEELRRCVPATSGRIFLDWCFQRFDNYMFYNEGVDAKYDHLICGSPAGVYQQEFQRELDQVIRKVTNTALENNGYAAKAAKGGVTTVYALAQCWRAIDLETCSECLRHAASGLRKCPPGAEGKAMFSGCYMRYSTHRFFGPEAETEDNKGFSPWVIIGLASAGVACAVLGAIGTYISYKRFSKKKGLDDIPATRNNTSLNYMYGTLEKATDHFDESRKLGQGGAGTVFKGILPDGKVVAVKRLFFNTRQWVDQFFNEVNLISGIQHKNLVSLLGCSIEGPESLLVYEYVPNRSLD…
Ghe11G09210	GheCRK59	335	36.03		8.11	0.120597	Chr11	7707373	7709884	MASKAATALLGAQIGCNQLLARNGRNGICCFGHLVKAYVLIYAGCSQEKYAPNSPFEGNLNSFLSSVVSSSSQVSYNAYALGNGSSTPPEGAIYGLYQCRGDLPMFECSRCMQSTVKQIGLVCSNSYGASVQLEGCYLRYEHSNFLGSPDTTLMFKKCSRSVNNDVEFFKRRDDVLADLQSAIGFKVSSSGLVEGFSQCLGDLSSSDCSACLSDAVAKLKSLCGSAAAAGVYLGQCYARYWASGYYAELTPESSHEDDVGKTVAIIVGVLAGVVVLIVLLSVCRKTKPKLYPFTKVSQVDHNYKLMGKTSIKFAFLFPTDSTIPYLNFSFKIVSM
Ghe11G14010	GheCRK60	570	62.58		5.41	0.162632	Chr11	13828442	13835202	MGSTVIDIPDGEGVVPCSKEKKKEVGDICCQFPIDLFFKEMKSNKHMTRKVIHSIKVGVALVFVSLLYLLDPLYKQVGENAMWAIMTVVVVFEFFAGATLSKGINRGIGTVLGGGLGCLAAIFAQAVGGVGKAIIVAITVFIFGAAATYTRQVPNVKKKFDYGTMIFILTFSLVVVSGLRAEQVLEIARDRLSTIAMGFAICLFISLLVFPIWASDELHDSLIARFEDLAVSLEGFSKEYFGNVNEKEKSSFNFSSKCKSVLHSKTKDESLVNFASWEPWHAKFGFCYPWGIYLKLGEDLRDLATTILSLKGCLKSPTQPSESNTFRQPVKEPCEAIVASLAWMLRELGESIKKMKKCGSEDSILPKLKTVRQELSQIPGPSTFGTNDLERTDGLGLAT…
Ghe11G27440	GheCRK61	580	63.76		7.25	-0.0953448	Chr11	81362929	81393728	MQPKPACITFLVTIILWWGLLQVEADAQLNLLNSGCSQYNVTNFQDFTTNLNSTFIQLRDQLKNDQYFVTAQQARGSDPAYAMVQCRLYLSPADCLACFDAALARIRNCSATAANGARVIYDGCFLRYESNNFYDQSTQEGHSMICGNESASEPNSFEATVQDVLANLQVATPKINGYFAAINKKVGDSGGNATVYGVAQCIEAITEIGCHDCMQVVSTDIQRCPPNTNGRAVDVGCFLRYSNSPFFADNQTTDITPFLSTPSSSSKRNGIIGGVVGGAAFLLLIIAMLVWFKQTSRPKGSPIRGDILGATELQGPINYKYKDLSTATKNFSNQNKLGEGGFGDVYKGVLKNGKIVAIKKLAIMQSRRAKLDFESEVKLISNVHHRNLIRLLGCCSKGP…
Ghe11G31660	GheCRK62	296	32.59		4.39	-0.163514	Chr11	110022254	110023331	MGSTLKPMSLLPQTLTLLAFSHIVIILSNAESTSDYSTFIFKNCTTNTFADSTKFHSESLSTFFEELVSKSSQEKFYKTTTGDDNNGISGFFQCRGDLNNNDCYKCITSLPEMLNTLCNKAVSARIQLHGCNVHYEADEFIEERSKFELLHKVCDEKKAVVVEFEEVRDAAFAGVESGVIDGDGYCKENYGLMQVIAQCEGDLGPCDCGECVTAALQIAEEECGNSLSGQVYLDSCFISYGYYPDGIPDKFKHEREGGNNNNGKLVAIVLGGAAALFIGYILFLSLRNLGKKEDDF
Ghe12G19220	GheCRK63	651	72.01		6.67	-0.189555	Chr12	89889586	89892350	MDKPVQVVGSGYIFLVLMGFLALLEGVKGDPRAKTVNISCGHQLEHNGTIYVSNFVATMENISEQMRDSGFGTAVTGSGLDTNYGLAQCYGDLSSLDCVLCYAEARTVLPQCYPFNGGRIFLDGCFMRAENYSFFEEHTGPDDRAVCGNTSRKGLNFQESARQAVSHAVAAALGNEGYAKAQVAVSGTNESAYVLANCWRTLNNTSCKTCLENASASVLGCLPWSEGRALNTGCFIRYSDTDFLNKEPGNGISRGTVIIIVVSIVSSLIVLAIGVAIGVYIWKYRYIQKKRRGSNDSEKFVKLLHDSNLNFKYSTLDRATGSFNDANKLGQGGFGTVYKGVLPDGREIAVKRLFFNNRHRAADFYNEVKLISSVEHKNLVRLLGCSCSGPESLLVYEFL…
Ghe12G19230	GheCRK64	642	71.17		7.31	-0.185514	Chr12	89901205	89903930	MDKPVQVVGSGYIFLVLMGFLALLEGVKGDPRAKTVNVSCGHQLEHYGTIYVSNFVATMENINEQIRDSGFGTAAAGSGLDRNYGLAQCYGDLSSLDCVLCFAEARAVLPQCYPFNGGRIFLDGCFMRAENYSFFEEHTGPDDRAVCGNTSRKGLNFQESARQAVRHAVAAALGNEGYAKAQVAVSGTNESAYVLANCWRTLNYATCKTCLENASASVLGCLPWSEGRALNTGCFIRYSDTDFLNKEPGNGISRGTVIIIVVSIVSSLIVLAIGVAIGVYIWKYRYIQKKRRGSNDAEKFVKLLHDSNLNFKYSTLDRATGSFKDANKLGQGGFGTVYKGVLPDGREIAVKRLFFNNRHRAADFYNEVKLISSVEHKNLVRLLGCSCSGPESLLVYEFL…
Ghe12G19250	GheCRK65	666	74.48		8.03	-0.0755255	Chr12	89945758	89948352	MNQLVFFFFFFLFGKLCLCDPRATEAALICTNTTASITARKSFVANFLAVLDSFTPLIVRQRYAVVLKGSGDTRVYGFGECMKDLEQGDCNICFAQCKAQIMRCLPFQIGTRGGRLFYDGCYLRYDDYNFFDESLSETDRTVCATKDVGLSNETGFRANVMQLVRNLTVEAPKNDGFFVGSMGKGNNVSVYGLAQCWELVNASACEDCLVNAVSRISSCLPKEEGRVLNAGCYLRYSTNKFYYNSTAPPVGGNRGRRKLAIILATTFSTMALALIFATAIFFVNKKLVKKRQESKQLGALSPLLNKSKLNLSYESLEKATNYFSDTNKLGQGGSGSVYKGTLPNGKVVAIKRLFFNTRQWVDQFFNEVNLISGINHKNLVKLLGCSITGPESLLVYEFV…

## Sheet: Table S3
Table S3 List of identified CRK genes and their statistics in G. raimondii.
GeneIDs	Gene Name	Protein Length (aa)	Molecular Weight (kDa)	Charge	Isoelectric Point	Grand Average of Hydropathy	Chromosome	Start	End	Length (bp)
Cotton_D_gene_10001004	GrCRK01	649	73.659	6	7.509	-0.278	scaffold449	112887	115729	2843	MAAAALLIIFSLIVISVRSYADTRLDLVARSCETTTVQNKDDYLKNYESILQKMEPEMYRNKFAFNEAGKPPDKIYVLSQCMNDLSSVECAQCFARISNILPACFPTTGGRVYLDGCFIRANNYSFYREVTANGDINRCSDDIDTDEDFKMVLRDMLPRMVHKAPDKKGFALFQESRNGTTVHGMAQCWKILDKEMCSSCLADAVDLVFRCVPSKEGRALNAGCFLRYSTYDFGHDTNAGAVRYAIISFIIYIFLTAVVCTLAVAIGLRLGKMAYKQMNPRREWKGKEVDLAALDQAMKFLQFKFSTLEKATDCFNEANKLGSGGYGEVFKGTLPDGREIAVKRLYVNGRNRSREIYNEMDVISKAQHKNLVRCLGGCFTIIENFLVYEYLANKSLDSI…
Cotton_D_gene_10001005	GrCRK02	691	76.757	0.5	6.592	-0.161	scaffold449	139670	143110	3441	MEFSAFKQTYWRWVFLLISSFLVSSTLGDPRITNAGLFCGVSQALNGTNYVPDFTELMKELSDGISNNHFASYRLNASLPMYGLTQCYEDLKQTDCLLCYAEARTRIPRCLPRSARIFLDGCFLRYDYDNNFFQEAVSSVDTVNCSTNNVTMYREVNNRRVNLFETNVEYAVGNVTSIALRKGRFGTVGVDGIYALAQCWESLTPEGCRQCLQNASMSVRRCMPGDEGRALNAGCYLRYSTRKFYNEGGDSADDHGISIGVIIAIVSATSAFLTLAISAAYIIYTKVSKRKRELENLGRISKKFDKSGLKFKYENLEKATDYFSLSRKLGQGGAGSVFMGILPDGKTVAVKRLVYNTRQWVDDFFNEVNLISRIQHKNLVKLLGASIEGPESLLVYEYV…
Cotton_D_gene_10001659	GrCRK03	254	28.297	2	7.465	-0.18	scaffold419	132789	133553	765	MNLLYMLLVSLFLSSCRADPLGNFCNENTNISSSSQISLNIDRLLAELVSKTPLTGYVVSSSGKDPDKVYGLAQCRGDVSNKDCSSCIQDAAKEVRQRCSNQADARIWYDYCFLRYSNDNFVGKVDTSFGIFYYNVENVTDPQSFNKELGALMDGIRSEAVMPKNEGLGKGKTKLSQFLTLYALVQCTRDLSQIDCAQCLAIAVGNFPNFCDSKKGCRVLYSSCYVRYELYPFFFPLDSNNGTSFGKTAKIVHH
Cotton_D_gene_10003154	GrCRK04	573	63.52	2.5	6.941	-0.147	Chr09	41635772	41638276	2505	MNQADCNTCLNSTATELKQFCPRNKVAIAWSELCLVRYANRDLYGLLENDPHTCAFNPMNASNPTQFNRALSELLNNLSSEAAASGPLRKYAAGNAPTGILQTVYATVQCTPDMTQENCTACLNYGRRELRLCCLGRMGCRVLRPTCVLRFESNPFYNETAVPLPSPPTTSSPTPSPGNGNNTTRTVIIVIASVVGLVILITISICIFKRPKRNKDIPIKVETKDADNEMSGADSLQFGFDSVLVATDNFSDANKLGQGGFGAGQLPNGEEIAVKRLSKGSGQGDLEFKTEVQLVAKLQHRNLVRLLGFCLQEQERLLIYEFVPNASLDHFIFDRIRRAELDWEIRFKIIHGIVRGLLYLHEDSRLRIIHRDLKASNILLDAEMVPKIADFGMARLFGQ…
Cotton_D_gene_10003188	GrCRK05	435	48.101	-7.5	5.046	-0.207	scaffold339	323375	327062	3688	MWVNVLVFLLTHLLTGMSIIFNQDYVCITESGSFTTNSTYGKNLDHILNSLPDNVSKSGGFFTATAGQDSNKAYALGLCSGDLNPHDCYGLVKSAVPDLRDKCPDQKEAISWSGDPACIVRYANRPFFGILELEPTTAGTITHDIGSNLRRFDTIWESLTDGLVRNASNGSSSRKYATGEAYFTVSQNIDAQMQCTPDISQEECDSCLRAAKSSFKECCHGKQGGYVQKPNCMFTFDLIPTSTQEENQNKSIWVPLGESLSAILGLALVSACGIFLWKRTNIQGDKEDSQEVQLLDLVIGSRNHKNSSENVETSQEFPSIKLDILQAATTNFCDEIKLGQGGFGPVYKGTLADGNEIAVKRLSRASSQGLLEFKNEVMLIAKLQHRNLVRLLGCCLEKN…
Cotton_D_gene_10003217	GrCRK06	318	35.296	-16	4.413	-0.111	scaffold416	425069	426100	1032	MSLLPQTLTLLAFSHIVIILSNAETTSDYSTFIFKNCTTNTFTDSTKFHSETLSTFFEELVSKSSQEKFYKTTTGDDNNGISGFFQCRGDLNNNDCYKCITSLPEMLNTLCNKAVSARIQLHGCNVHYEADEFIEERSKFELLHKVCEEKKAVVVEFEEVRDAAFAGVESGVIDGDGYCKENYGLMQVIAECEGDLGPCDCGECVTAALQIAEEECGTSLSGQVYLDSCFISYGYYPDGIPDKFNHERKGGTNNNGKLVAIVLGGAAALFIGYILFLSLKNLGKKEDGMYNFFKNIARLISSLPELFCNNLIEYYINT
Cotton_D_gene_10004045	GrCRK07	823	92.29	6.5	7.067	-0.283	scaffold371	518548	523362	4815	MWVKFTALSSILSHLLLSISLVEAFIRCYDTGNFTINSTYGKNRDLILASLPPNVSAKGGFFTANVGQNAYKVYALGMCRGDSSRDDCYKCVNSTIHDLKANCPNQKEALSWEGQPCHVHYADRSFYGTLEELGNPEAGYNTGDIKSNLTEFDTIWESLMDTVVRNASNGSSTRKYATREADFTVFQKIYALMQCTPDLSHEDCDSCLRQSVSNYESCCHGKQGGYVTRPSCYFRWDLYPFYSITTPSPSPDIKGINLTYQSFRCYNDSGSFTTSSTYGKNLDHILDSLPHNVSENGGFYEAIGGQDSNKAYALGMCRGDLSKGDCYRCVSSSVNDLRVKCFHWKEAVSLAVLRPCIVHYANRTFFGNLEVEPTDAAHNNESIKSDVLTKFEMAWDGLV…
Cotton_D_gene_10005630	GrCRK08	587	65.422	9	7.785	-0.237	scaffold319	216136	218549	2414	MRESGFGIAVSGSGFDTTHGLAQCYGDLSLVDCTLCYAAGRSILPQCFPFNGARVFLDGCFMRSGNYSYYDEYLGPNDMVVCGNASRKGLSFQTSVKEAVSHAVATALKNKGYGKAQVPVSGTNETVNVLVDCWRTLNRSSCKACFENASAEMLRCLPWSEGRALYTGCFMRYSNIDFLNKELADGISEGTVITIVISTVSSLVVLAVGVAIGVYIRKRRYIQKKRGSNDAEKWVKVLRDSNLNFKYSTLEKATGSFDEANKLGQGGFGTVYKGALSDGREIAVKRLFINNRHRAADFYNEVNIISSVEHKNLVRLLGCSCCGPESLLVYEFLPNKSLDHFIFDHSRGKELNWEKRFKIIMGTVEGLVHLHGNPTNKIIHRDIKASNILLDLKFRAKIA…
Cotton_D_gene_10005632	GrCRK09	647	71.756	7	7.604	-0.186	scaffold319	249827	254687	4861	MNRRAQYAFMVLMIGSIASFQGVVGDARAQVLNMTCSSQNENNRTLFVPNFISLMETISDLMRQFGFGTAVSGSGPDANYGLAQCYGDLSLLDCPLCYAEARTVLPQCYPYNGGRVFLDGCFMRSANYSFYDEYLGPTDMVLCGNASHKGSNFQASARQAVSHAVASALGNRGYGKASVAVSGTNETAHVLVDCWRSLNQSSCQACFDNASAAMLRCLPWSEGRALYTGCFMRYSNIDFINKEPSNGISRGTIIIIVISAVSSLVVLAVIVAIGVYIRKRRYIQKKRGSNDAEKWVKVLRDSNLNFKYSTVEKATGSFNEANKLGQGGFGTVYKGALPDGREIAVKRLFYNNRHRAADFYNEVNIISSVEHKNLVRLLGCSCSGPESLLIYEFLPNKSL…
Cotton_D_gene_10006109	GrCRK10	750	200.769	-9	6.127	-0.61	Chr10	48141552	48150973	9422	MYLNNLVFAFFLVIILVISLTNAQTCLETGNNFTTNSPFARNRNLILTSLPANVSKDGGFFNTSIGEDGPNRVYAQALCRGDLSGEDCLVYVNFTAHQLLSSCKNQTEAFSWDGDIPCLVRYSDKSLFGVLALEPIQEAINPNAITDVASNLTLFFELWGELMEAVAKKASMGSSKLKYATGVAEEIQALMQCTPDLFESNCLTCLRTLIRRYTECCRTYQGGYVETPSCRMRWDLYTFFSPTADTVRLSLSSPPPDSIDNPLATIKDNKESISSKTIAIIVVPVIVFVAIVAAVFVLRRKTKLSKQDMNNKDNGLELESLLFQLKSVIKATNNFSHDNMLGQGGFGAVYKGRFDDGQEIAVKRLFNESGEGDDEFKNEVMLMARLQHRNLVRLKGFCL…
Cotton_D_gene_10006110	GrCRK11	671	75.03	6	7.666	-0.149	Chr10	48153031	48156389	3359	MSLFFFFFLLLLSLFSFTIEAQQQTYLFHYCPNTTIFSPNSTYKTNLDRLLISLTSNATAGSFFHNTTTGKHNSGIVYGLFLCRGDVSTKGCQDCVSTATKDVIQRCPVEKTAVIWYDNCLIHYSNQSIFSTPAMVPKFYLINTANVSNQERFNQILATTMNDGAALALNDTLPLKKFATSEANVSRFQTLYSLLQCTPDLTTSDCNTCLRGAIADLPNCCDGKQGGRVLTPSCSIRYELYPFYNQTAVSVSAPPPPLTPPPAITPGKSKNTLQGKSKNTLPIIIAIIAPIAVSVLLLFLGCCLLKRRARKKYKAVEEENEKDDISAIETLQYDFSTIEVATNNFSYSNKLGEGGFGEVYKATLPNGQEIAVKRLSRSSGQGIEEFKNEALLVAKLQHR…
Cotton_D_gene_10007069	GrCRK12	645	71.19	-2	6.206	-0.139	Chr09	14418385	14421092	2708	MELLRICISLTVIWCLLEMGASNPQTVLLNQGCSMFNVTSFSGFSRNLNATLTELRGQLDKGMHFAVAQEATGSDPVYAMVQCRNYMSRNDCISCFSTASSQIRNCSAANGARVIFDGCFLRYESNMFYQESTQVGNLGICGGSTASQQNVFGTTVERLLGDLVKATPKIDSFFAASREEVGGVNGNVTAYGVAQCMETIDEKGCMECLKVALANIQRCPPDSDGRAVDTGCFLRYSDSPFFGANYTIDLKPFLKTRNTTKRDALIGGLVGGGGLLLLITLLLFWVRKSRNNMAVPQEDVEAPPELQGPLTYTYKELNFATTNFSQQNKLGEGGFGEVYKGILKNGRVVAVKKLAISKSEKVKAEFDTEVKLISNVHHRNLVRLVGCCSKGPELLLVYE…
Cotton_D_gene_10007841	GrCRK13	271	29.127	-0.5	5.908	0.131	Chr04	23477895	23479962	2068	MAIMAANALLSLSICFVSFTFLSIQTVVSSSTDSFVFGGCSQQKYTPNSPFESNLNSLFTSLVNSATYSTYNTYTIIGSSPQDVVYGLYQCRGDLSMPDCATCVARAITKAGSYCPSACGGAVQLQGCFVKYDNATFLGVQDKNVVFKKCGPSVEYDKESEIVGRRDAVMNGLMNGGGSFRVGGSGDVQGLAQCVGDLNADDCRDCLSEAIGRLKTECRAAAYGDLYLGKCYARFSTFGAWDNLAKRHNSPFSLVFWLLMPLLSSSFFLLS
Cotton_D_gene_10008978	GrCRK14	631	70.452	11.5	8.156	-0.207	scaffold301	937967	940803	2837	MWVTLKALSSFLSYLLIGMYLVDAAPTPKCNDTGNFITNSTYGKNRDLILASLPSNVSAKSGFFTASIGQNSDKVYALGVCRGDSTPDDCYRCVNSSTHDLIVSCHNQKDALLWASELKCFLRYANRPFFGILELESTDAGYNTASITSNLTQFDTIRESLMDGVVGKASNGSSTLKYATGEADFTTFRTIHALMQCTPDLSHKDCDSCLRQSVSNHESCCHRKQGGYVQKPNCWFRWDLYPFYISNASTTAPSLSPPLPVNSASKNGDGGHSSHTLLIIIVPIIIFVVVILILAAVILLKRNKKRKQDDQINKNHAEPFQFDFNAVRLATENFSDANMLGQGGFGSVYKGQLEDGRKVAIKRLSENSGQGEQEFKNEVMLLANLQHRNLVRLLGFSFE…
Cotton_D_gene_10010032	GrCRK15	592	65.342	2.5	6.772	-0.214	Chr06	41510407	41512681	2275	MESLWELVSSKSWGTVFKKDPKYNIFGLAQCYQDVNADDCELCFKTSQEKLQQCIPARSGRVYLDQCFHRFDHYNFYNEGVDPKYDHVTCGSPTGDSNDTYMSQDFQSKLDHVILNVEEAALRKNGYGTTEVKGGVVTVYALAQCWKTIDKQACDKCLTDAGMRLRECGPAAEGRALFTGCYMRYSTNRFFDHGSGTVEKKGFTDWVTLGVALSGATFLLLAVVGAFVSYKKLSRTKEEVTGLDALPATGLKTSLNFKYEMLEKATNNFNESMKLGQGGAGSVFKGVLPNAEAVAVKRLFFNTRQWVDQFFNEVNLISGIQHKNLVRLLGCSIEGPESLLVYEYVPNRSLDQILFSKDKRYILSWSQRFNIICGTAEGLAYLHGGSGVKILHRDIKASN…
Cotton_D_gene_10012285	GrCRK16	270	29.322	1.5	7.132	0.131	Chr07	1745572	1746384	813	MALAAKQLSSPFVIFLILSIFLVGPSFSGTDTFVFGGCSQLKFTSGSQYEYNVNSILTSLVNSAMFTSYDNFTMSASGGCSAVYGLFQCRGDLNNRDCNRCVAKAVSQIGTLCFYSTGGVLQLEGCLVKYDNVTFLGVEDKTVVVKKCGPSFSSYSDALTRRDSVLSYLEASDGTYKPFRISESGNLQGVAQCVGDLSPSECQDCLSEAIGQLKTECGAAKWGDLYLAKCYVRFSEGGYHSHAGKSKRFRHLFDGGSSYLFLFIFLFNLV
Cotton_D_gene_10012432	GrCRK17	523	58.155	7	8.039	-0.207	Chr06	21448986	21451016	2031	MRNSNNVSNVDAFNQALGSLMDKLRDVVQVGTSLGKFATGSIQVTPFQTIYTRVQCSNDLTQYGCRSCLSQAIVYIPRCCDSKQGGRVSLPSCNFRFEIVRFYNRTPADIDTNDTTTTGYKSNSSRTTIIISILAVAFAALLISNVICFILRFRKRKLKPQKHEATEEGDEIATADSLQYDFNTIRAATNRFSDADKLGQGGFGAVYKGILAGGKLIAVKRLSTDSGQGDLEFKNEVQLMANLQHRNLVRLQGFCLEGNERLLIYEFVHNGSLDKFLFDPAKRPYLNWEIRYKIIKGVARGLLYLHQDSQLRIIHRDLKASNILLDAEMTPKIADFGMARLCPVDQTQGATSRIVGTYGYMAPEYIMHGQFSVKSDVFSFGVLVLEILNGQRNNAFQNG…
Cotton_D_gene_10013289	GrCRK18	382	40.242	5.5	7.95	-0.036	Chr01	5326929	5329291	2363	MSLPRKSLSLLFVSLFSVTIFGGGSFTFFTIAADDTNLVFKGCANQKFQDPSGVYLQNLKNLMSTLVSQSSQKTFSTTSSGEDPYAIMGLYQCRGDLTPSQCYTCVSKIPEMSDKLCGSAVAARVQLSGCYLRYEVVGFKQVPGTEFLYKVCGSSRARGTEFESSRDAAFNMAENGVKSGGGGGGGGSSLFYTGNYQSVYVLGQCEGDLAASDCGDCVKSAFETAKDDCGDSVSGQVYLHKCYISYSYYSNGVPTISSPSATGTGAGTGTGTKQHAQRTVAIAVGGVAALGFIIGLGTVGFLVLLSQRATTTFTDHSTLSPTPSASGSKLFCPTSGLINAVEFNKISNANLKSRENHIHKSALGPDLSNSPPTRIFMMKFVE
Cotton_D_gene_10017936	GrCRK19	607	66.732	19	8.683	-0.081	Chr07	55320171	55322833	2663	MRFSVQHPLNIIMIWMLLMFASCFSPASSALLSFGSRLKCGTNNETSQRFVRSVDKVMGALSKLIAAQGWGTFSDVDPPFTVFGLGQCYQHVNGKGCKLCFNTAREELRRCVPATSGRIFLDWCFQRVYQQDFQRELDQVIRKVTNTALENNGYAAKAAKGGVTTVYALAQCWRAIDQETCSECLRHAASGLRKCAPGAEGKAMFSGCYMRYSTHRFFGPEAETEDNTGFSPWVIIGLASAGVACAVLGAIGTCISCKRFSKKKGLDDIPATRNNTSLNYMYGTLEKATDHFDESRKLGQGGAGTVFKGILPDGKVVAVKRLFFNTRQWVDQFFNEVNLISGIQHKNLVSLLGCSIEGPESLLVYEYVPNRRLDQILFVKNTINILSWSHRFNIICGTA…
Cotton_D_gene_10018038	GrCRK20	666	73.648	0	6.504	-0.076	Chr08	21445158	21450543	5386	MQFLISFTLNFLIFSSLLSSTYAHFADEQRYNICTNAANYTNGSLYSRNINATLFSLTNASLTGFATTTIGLDPDTVFGLVQCRPDVAENDCRACINTASDEITQFCPNKKQAMIGYDNCSLRYSDFRFFSTATNDLIVYYRNTMNVNDSNLFDKQLVSLFQNLSVSAAANDTKFAVGAIGYSLFSDIYGMVQCSRDLPENGCLSCLQAIIGFIPQCCDKKQGARIFTMSCSLRFELYAFFQTSSPPISGMSSPPPPLPVSTDEPSSVPTSSSDGKKSGLKPLVIVVVSMASVSLLVILIVGCCYFWRKAKNTAAETQADYEKIKESLLMGLDTLKTATANFSDENKLGQGGFGPVYKGKLFDGREIAVKRLSSNSRQGLAELKTEVMLVAKLLHRNLV…
Cotton_D_gene_10018730	GrCRK21	322	34.764	-5	5.013	0.101	scaffold45	253331	255233	1903	MALPTKKASFFPFLLLLLLVTISIILVTPSNSATDTFVFGGCSQLKFISGSPYEYNVNSILTSLVNSAMFTSYNNFTISASQDTVYGLFQCRGDLENGDCGRCVAKAVSQLGTLCLDSTGGGLQLEGCFVKYDNATFLGVEDKSVVVKRCGPLISTDSDALARRDTVLDFLGASDGTYKPFRVAESGDLRGVAQCVGDLSPTECQDCLSEAIGRLKTDCGASKWGDMYLAKCYARYSQGGDHSHGGDDNDDDEIAKTLAILIGLIAGIALIIVFVSALSKACEKDSKGWLNKHVFAYILSRLKKVLIEKMFMQTNVCKEDEH
Cotton_D_gene_10018766	GrCRK22	665	73.548	9.5	7.948	-0.232	scaffold45	1865134	1868051	2918	MWIKLKALSSILSHLLIGIALVDANLRCYDTGNFTLNSTYGKNRDLILASLLPNVSANGGFFTASISQDSNKIYALGMCRGDSTPNGCYTCLNASIQDLIASCPNRKEALSWGGDPPCLVRYANRPFFGILELQPTDAGYNTAGIISNLTQFDTNWESLMDRVVSKASSGSSTKYATGEADFTAFQTIHALMQCTPDLSHKDCDSCLRQSVSNYESSCRGKQGGYVQKPNCWSRWDLYPFYKRNASTAASLSPPPSPASPPPLSVNSTSKKGDGGSHSSHTVAIIIVPIVILVAVLITLAVVVLLKRIKKTKRDDQNNKTHGEALQFDFNAVRVATDNFSDANLLGRGGFGSVYKGQLEDGRKVAVKRLSESSGQGEQEFKNEVMLLAKLQHRNLVRLL…
Cotton_D_gene_10019420	GrCRK23	596	66.318	14	8.368	-0.158	Chr01	3474640	3477300	2661	MQGLSEAINARHFATYHLNSTLPIYALAQCHQDLSQTDCLLCYAASRTKIPRCLPFNSARIFLDGCFLRYDNYSFFKESVSSSFDKVICSNDNVAKVDEKRTKRVGYAVGKVTKVALRNGGFGTAAVDGVFALAQCWKSVPFEGCQECLHKAEMEVRGCSPKAEGRGLYTGCYLRYSTKKFFNEMGETEHNHGVSGIAVIIAIISATSAFIMLSVFVAYATYARLSKRKKELENLGQISINFEKSGLKFKYETLEKATDYFSLSRKLGQGGTGSVFMGILPNGKIVAVKRLIYNTRQWVDEFFNEVNLISKIQHKNLVKLLGCSIEGPESLLVYEYLPNKSLDQFIFDEEKAKRLKWKHRFDIIVGTAEGLAYLHGVESQIRIIHRDIKSSNVLLDENL…
Cotton_D_gene_10019926	GrCRK24	319	34.449	0	6.481	0.082	Chr05	3797990	3799952	1963	MALATKTTSLFLLLLAVWCFFITPSNSATDSFVFGGCSQLKYTSGSPYESNVNSILTSLVNSAMYTSYSNFTLPGASNQDTVYGLFQCRGNLNSGDCGRCVAKAVSQLGTLCLDSTGGALQLEGCFVKYDNTTFLGVEDKTVVVKKCGPSISSYSDALGRRDEVLGYLGASDGTYKPFRVSGSGDVQGVAQCVGDLSPSECQDCLSEAIGRLKTDCGAAKWGDMYLAKCYARYSEGGDHSHSQKDTNNNDDEIEKTLAILIGLIAAVALIILFLSFLSKLCDNGKGNSISHFHFNLSFSFSLLLLNHFHFLFLKKICRW
Cotton_D_gene_10020588	GrCRK25	605	66.623	7	7.734	-0.178	Chr06	21666501	21668928	2428	MANAIALCRGDASSSDCFNCINSANAELRDRCPNQREAIIWYDYCMFRYTNHSILGKMEINPIFYKWNENNVRSVAAFNQALGSLFNNLTNMASSGTSLGKFATGNTRVGPSQTIYALLQCTPDVKQIDCSACLSQAIGLIPECCNGKQGGRVGMASCNIRFDIERFYNLTAADSGTMPTPASSPSYSPPSNNTTTTGNKSNSSQTTIIVSVSAVSFVLLLISSCVFIISRLRKPKLKPQKHEATEAVDEIITEESLQYDFNTIRAATDHFSDANKLGQGGFGAVYKGTLAGGKLIAVKRLSSDSREGDFEFKNEVQLMANLQHRNLVRLQGFCLEGKERLLIYEFVPNGSLDKFLFDPVKKVYLDWERRYKIIEGVARGLLYLHQDSRVRIIHRDLKA…
Cotton_D_gene_10020589	GrCRK26	511	57.056	7	7.929	-0.142	Chr06	21677519	21679893	2375	MTMDLPWLFLFSSLTIAFFLTVTVAQQEYLYHFCLDLNGNFTRNSTYQANLDRLLSSFTLNTSNENGLYNFSSGQGSNIANALALCRGDVNSSDCFTCINNANDKLRNRCPYQREAIIWYDYCMFRYTNRTILGVAETLPSLYTWNLNNATSTKDAFKQAVSSLMDNLANIASTGTSLGKFATGSALSPFQAIYALVQCTPDLTMNECSYCLSQAIGEIPQFLDTKRGGRIYMPSCYFRFEIERFYDLTAADTGTTIPSPPSPPPSNDTTTIVNKHNSSRTTIVVSISAVAFAVLFISSCMFIISRMRKPKLKPQKHELTEAEDEITTVKSLQYDFNTIRAATDHFSDANKLGQGGFGAVYKGTLAGGKLIAVKRLSSDSRQGDLEFKNEVLLMANLQH…
Cotton_D_gene_10020593	GrCRK27	676	75.109	-3.5	6	-0.158	Chr06	21712227	21716806	4580	MDLPWLFLFSSLTIAFFLTVTVAQQEPLYHFCLDLNGNFTRNSTYQANLDRLLSSFTLSTSNENGFYNFSSGQGSNIANALALCRGDVNSSDCFTCINNANDELRNRCPYQREAIIWYDYCMFRYTNRTILGVAETSPSFYMWNLNNVTNVDAFNQAVSSLMDNLTNIASTGTSLGKFATGSARIPSLTIYALVQCTPDLEDTVCQSCMSQAIGEIPNYCDRKQGCRVYRPSCNFRFEIERFYNLTASDTAATPSSPPPSTASPPSSPTTTENDSNSSGTTIIISISAAAFALLLISICIFVILRLRKPKLKPQKHEATEVVDEISTVESLQYDFNTIRAATDHFYDGNKLGRGGFGAVYKGTLAGGKLIAVKRLSSDSRQGDLEFKNEVHLMANLQHR…
Cotton_D_gene_10020595	GrCRK28	723	80.087	10.5	7.894	-0.089	Chr06	21747503	21754040	6538	MDLSWQFFSSSLVTAFLLTLTLAQQQPPYLYHYCSETDGNFTRNSTYETNLNRLLSSFSRRTAHENGFYNFSSGQGSNIANAIALCRGDVSSSDCFNCVNNANTELRDRCPNQIEASIWYDYCMFRYTNHSILGRAETDPAFFIWYGDKVTDVDAFNQALSSLLESLRNKASSGTSLGKFATGSTRVSPFRTIYALAQCTPDLTQNGCSSCLSRVIVYIPQCCGRKQGVRVGMLSCNIRFDIERFYNLTAADTTTTGNNSNSSETTIIISISATAFALFLISGCIFIILRLRNPKLKPREHEATEAVDEIITEESLQYDFNIITAATDHFSDANKLGQGGFGAVYKGTLAGGKLIAVKRLSSDSTQGDLEFKNEVQLMSNLQHRNLVRLQGFSLEGKER…
Cotton_D_gene_10020596	GrCRK29	302	33.108	-5.5	4.539	-0.201	Chr06	21796414	21797322	909	MGSSSTTFLLFLLSLATLTLSQLNDVYFQHDCSDTSGNYTANRPYETNLNTIISRFATLTDFNYGFFNLSAGQSPDKVYSIALCRGDTNQDACNTCLNYTATELKQFCSRNKAATAWSQFCLVRYANRDLYGQLENDPRTCAFNPMNASNPDQFNQTLNELLNELSAEAAAGGPLRKYAAGNATVGSSQTVYATMQCTPDMDEQNCSTCLNFAINEYQSCCSTRLGCRVLRPNCVLRFETNQFYNQTAVPLPSPPPSPTTSPSPTASFSPTSPPTSMASLEFPAFGFVFALFLTLSSMLLLN
Cotton_D_gene_10020597	GrCRK30	283	31.293	0	6.455	-0.18	Chr06	21813952	21815008	1057	MKWGMGSSSSSTFLLFLYSFLLSLATLTLSQLHDVYFERNCSDTNGNYTPNSAYQTNLNAIISQFPTLTHFNYGFFNLSAGESPNKVYSSALCRGDLTQDRCYSCLNYTATELERLCPWNKTAIAWSELCLVRYANRDMYGLLEDDPPRTCAFNEQNASNPVQFNQTLSDLLNELSAKAAAGGPLRKYAAGNASAGNLEMVYATVQCTPDMTQENCVTCLNFAMTELRLCCLGRKGCRVLRPTCVLRFESNLFYNEIAVPLPSPPPSPTTSPPPKGKTSILSL
Cotton_D_gene_10020599	GrCRK31	412	45.314	-5	5.254	-0.229	Chr06	21841747	21844078	2332	MNASNPAQFNRALSELLNNLSSEAAASGPLRKYAAGNALTGILQMVYATVQCTPDMDQQNCTACLNYGRSELGGCCYGRMGCRILRPNCVLRFESNPFYNETAVPLPSPPTTSSPTPSPGNGNNTTRTDADNEMSGADSLQFGFDSVLVATDNFSDANKLGQGGFGAFCDDVDRIRRAELDWETRFKIIHGIVRGLLYLHEDSRLRIIHRDLKASNILLDAEMVPKIADFGMARLFGQDETQGSTSRIVGTHGYMAPEYVFHGQFSVKSDVFSFGVLLLEIISGQRNNSFRYDEQYEYILGFAWRSWREGTALNLVDPTLGDSSRNEIMRCIHIALLCVQEKVAARPTMASVVLMLNSFSTTLALPAQPAFVMRSNFNFDMSTSSASASNQSNTELPPL…
Cotton_D_gene_10021199	GrCRK32	338	36.822	3.5	7.495	0.003	Chr06	45816020	45817036	1017	MVESGSDITTLVYKGCAKQAFTDPGGVYSQALSALFQTLLSQSMKVKFYKTTTGTAQTTINGLFQCRGDLSNSDCYNCVSKLPTLSDKLCGSNTIASRIQLVGCYMLYEVSGFPQISGMEMLYKTCGGGNGGGGVGFEEKRDTAFSVLENGVVNNHGFFTTNYQSVYVSGQCEGDIGDSDCGECIKNAVQKAQVECGDSNSGQIYLHKCFISYNYYIHGVPKRSSSSSSHPLAAASTGKNFENSKRKNQFQKCFFFPFKLFFFFSSGCIETGQDTGKTVAIILGGAAGIGFIVILMMFARNSMKKHEGNMSSFSFFLIPTYDMDLFIIFFFCFLVADS
Cotton_D_gene_10021592	GrCRK33	296	32.78	3.5	7.35	-0.451	Chr11	44860924	44861814	891	MWIKLKALSSILSHLLIGIALVDANLRCYDTGNFTLNSTYGKNRDLILASLLPNVSANGGFFTASISQDSNKVYALGMCRGDSSPDDCYKCVNSTIHDLIANCPNQKEALSWEGQPCHVHYADRSFYGTLEELGNPEAGYNTGDIKSNVTEFDTVWESLMDTVVRNASNGSSTRKYATREADFTVFQKIYALMQCTPDLSHEDCDSCLRQSVSNYESCCHGKQGGYVTRPSCYFRWDLYPFYTPNDSTTAPSLYPPPSPVSPPPPAASPPPQSVNTIKKGNYRSARRHAGFRKKLM
Cotton_D_gene_10022246	GrCRK34	133	14.755	3	8.105	0.013	Chr13	7858143	7858544	402	MWVTLKALSSFLSYLLIGMYLVDAAPTPKCNDTGNFITNSTYGKNRDLILASLPSNVSAKSGFFTASIGQNSDKVYALGVCRGDSTPDDCYRCVNSSTHDLIVSCHNQKEALLWVSELKCFLRYANRPFFLYS
Cotton_D_gene_10022247	GrCRK35	663	74.874	11	7.528	-0.2	Chr13	7883106	7891519	8414	MWVKLTALSSILSHLLISISLVEAYIRCYDTGNFTVNSTYGKNRDLLLASLPPNVSTKGGFFTANFGQNADKVYALGMCRGDSTPDDCYKCVNSTFHELIANCPNQKEALAWRGKPCHVHYANHSFYGTPQDLGVPAAGYNTGDITFNLTEFDTVWESLMDTVVRNASNGSSTLKYATGEADFTITQTIYALMQCTPDLSYQNCDFCLRQSISYYERCCHGKQGGYVQRPSCYFQWDLYPFIHPMLLLLLHPCLLHPHLLVLHPQLLVLRHSRGRWPPFIPDPSHYHCSNCHLLVILAVAILRKRIAKPKQDDQNAKTRVESLQFDFDAVRVATEDFSDANILGRGGFGPVYKGKLEDGRQVAIKRLSENSGQGQQEFKNEVMLLAKLQHRNLVRLLGF…
Cotton_D_gene_10022248	GrCRK36	432	48.123	1	6.655	-0.338	Chr13	7914825	7916524	1700	MWVKLTNISSILSHLLISISLVEAFIRCFDTGNFTINSTYGKNRDLILASLPPNVSAKGGFFTANVGQNAYKVYALGMCRGDSSPDDCYKCVNSTIHDLIANCPNQKEALSWEGQPCHVHYADRSFYGTLEELGNPEAGYNTGDIKSNVTEFDTVWESLMDTVVRNASNGSSTLKYATGETDFTVFQKIYALMQCTPDLSHEDCDSCLRQSVSNYESCCHGKQGGYVTRPSCYFRWDLYPFYTPNDSTTAPSLYPPPSPVSPPPPAASPPPQSVNTIKKGRWPPFIPDPSHYHCSNCHLLVILAVAILRKRIAKPKQDDQNAKTRVESLQFDFDAVRVATEDFSDANILGRGGFGPVYKGKLEDGRQVAIKRLSENSGQGQQEFKNEVMLLAKLQHRNL…
Cotton_D_gene_10022250	GrCRK37	317	34.884	0.5	6.666	-0.297	Chr13	7952607	7954292	1686	MWVKFTALSSILSHLLIGITLVEALLKCYDTGNFSTNSTYGKNRDLILASLPSNASAKGGFLTASIGQNSDTLAMCRGDSTPDDCYKCVNSTIHNLIANCPNQKEALSWEGQPCHVHYADRSFYGALELDPPEAVYNTGEITSNLTQFDTVWESLMDSVVQKASNGSSTLNPPPPAASPPPQSVNTIKKVAILRKRIAKPKQDDQNAKTRVESLQFDFDAVRVATEDFSDANILGRGGFGPVYKGKLEDGRQVAIKRLSENSGQGQQEFKNEVMLLAKLQHRNLVRLLGFSLEQKERVLIYEFLPNSSLDNFIFGMV
Cotton_D_gene_10022252	GrCRK38	612	68.716	6.5	7.396	-0.231	Chr13	7981230	7984409	3180	MENFAGINLTYQSFRCYNDSGSFTTSSTYGKNLDYILDSLPHKVSENGGFFEATGGQDSNKAYALGMCRGDLIKDDCYICVSSSVNDLRVKCPHWKEAVSLAVLRPCIVHYANRPFFGNLEVEPTDAAHNNESIKSDVLTEFEMAWDRLVVSMRTNASNGSSKFKYATEEAKFTESQTIYALMQCTPDLSRQHCWTCLKRATETHDDCCRAKQGGFVQKPNCYFRWDLHRFYTVGPNTTAALSPAHTFTKDETKQNKPIWIPLGTSLSATLGLALFSSCGFFIWRRRNVQEDKGQEVRLLDLGTLADGKEIAVKRLSRTSGQGLLEFKNEVMLIAKLQHRNLVRLLGCCLEKNEKLLVYEFMPNKSLDVFLFDSSLPAQLVWQKRFNIIKGTARGIMYL…
Cotton_D_gene_10022253	GrCRK39	205	22.541	-3	4.94	-0.316	Chr13	7994499	7995507	1009	MLEEMVAGNRAVACCPSKASAACYYLQHQQNGCYTCLNASIQDLIASCPNRKEALSWGGGPLCLARYANRPFFGILELQPTDAGYNTADITSNLTQFDTIWESLMDRVVSKASSGSSTKYATGEADVTEFQTIFALMQCTLDLSHKDCDSCLRQSVSNYESCCRGKQGGYDPKPNCWFRWDLYPFYTTATPSLSPPPPSPDIKGM
Cotton_D_gene_10022255	GrCRK40	488	54.017	2	6.811	-0.33	Chr13	8025424	8028606	3183	MENFAGINLTYQSFRCYNESGSFTTSSTYGKNLDHILDSLPHKVSENGGFFKDIGGQDSNKAYALGMCRGDLIKDDCYSCVSSSVHDLRVKCPHWKEAVSLTVFRSCIVHYANRPFFGNLEVEPTYAAGTNESIKSDVQTKFEMAWEGLVWSTRNNASNGSSKLKYATGEAKFTESQTIYALMQCTPDLSRENCWNCLKRATDTHDICCGAKQGGFVQKPNCYFHWDLHPFYTLGPNTDAALSPAHTFTKDETKQSKSIWIPLGASLSATLGLALFSACGFFIWRRRNVQEDKGQEVRLLDLVMGSVPRGNSSENFDLQNVGRSQEFPSIQLNILQAATNNFCDENKLGQGGFGPVYKGTLADGKEIAVKRLSRTSGQGLLEFKNEAWKLWSKGEGMEL…
Cotton_D_gene_10022256	GrCRK41	265	28.924	0.5	6.698	-0.212	Chr13	8038059	8038856	798	MWIKLKALSSILSHLLIGIALVDANLRCYDTGNFTLNSTYGKNRDLILASLLPNVSANGGFFTASISQDSNKIYALGMCRGDSTPNGCYTCLNASIQDLIASCPNRKEALSWGGDPPCLARYANRPFFGILELQPTDAGYNTADITSNLTQFDTIWESLMDRVVSKASSGSSTKYATGEADFTAFQTIHALMQCTPDLSHKDCDSCLRQSVSNYESCCRGKQGGYVQKPNCWFRWDLYPFYTTATPSLSPPSLSPPPPSPDIKGM
Cotton_D_gene_10022874	GrCRK42	307	32.918	-1	6.104	0.168	Chr01	27530761	27532291	1531	MATSLLSLSLFLISFPFLPIQTALSSSTDSFVFGGCTQQKYAPDSPYESNLNSLLTSLVNSATYSSYNNFTIVGSSPQDVVYGLYQCRGDLSMPDCATCVARAVTQTGSLCPTSCGGAVQLQGCFIKYDNATFLGIEDKNVVLKKCGPSVEFEKESEIVGGRDAMMAGLMGGGGLFRVGGSGEVQGLAQCVGDLSLAECQDCLSSAIQRLKSECAAAAYGDMYLGKCYARFSTANDNGHYYPKSHNEKSGNDGEKTFAIIIGLLAGIALLIIFLAFLRKVVDRNGKLHNLFFILDTKILIKLNFHVY
Cotton_D_gene_10023171	GrCRK43	192	21.391	7.5	8.873	-0.195	Chr01	955694	957107	1414	MAWDGLVVSMMRNASNGSSKFKYATEEAKFTESQTIYALMQCTPDLSQENCWTCLKRATETHNDCCRVKQGGFLQKPNCYFLWDLHPFYALGPDTTAALSPVHTFTKDETKQNKSIWIPLGASLLATLGLALFSACGFFIWRRRNVQGQGGFGPVYKGTLADGKEIAVKRLSRTSGQGLLEFKNEVMLIAKL
Cotton_D_gene_10023172	GrCRK44	668	74.221	6.5	7.326	-0.255	Chr01	967975	970714	2740	MWVKFTALSSILSHLLTGITLVEALLKCYDTGNFSTNSTYGKNRDLILASLPSNVSAKGGFLTASISQHSDKVYTLAMCRGDSTPDDCYKCVNSTIHNLIANCPNQKEALSWEGQPCHVHYADRSFYGALELDPPEAVYNTGEITSNLTQFDTVWESLMDSVVQKASNGSSTLKYATGEAYSRFFQKIHAQMQCTPDLSQINCDFCLRQSVSTYQSCCHGKQGGVVQRPSCYFRWDLYPFYTPSASTTAPSLSPPPSPVSSPPPAASPPPQSVNTIKKEEGGHRSSQTLVIIIVPIVILVAVLVILAVAILRKRIAKPKQDDQNAKTSEESLQFDFDAVRVATEDFSDANILGRGGFGPVYKGKLEDGRQVAIKRLSENSGQGQQEFKNEVMLLAKLQH…
Cotton_D_gene_10023424	GrCRK45	242	26.905	-0.5	5.982	-0.28	Chr11	12502124	12502852	729	MSSSRVASFVYLLALTFIVQTAFGADPLFHFCSNSGNFSAYDPYEANLKELTGYLSIQAPPKGFGLGSIGQKPNQAYGLALCRGDVSTPDCKTCVVEAGSEIRKRCPYNKGAIIWYDNCLFKYSNMEFFGQIDNRNRFYMWNLNNVSEPQSFNAKTKELLSELANQAYSNPKMYAVGETELYGSNKLYGLTQCTRDLSSTECKKCLDGIIEELPTCCDGKEGGRVVGGSCNFRYEIYPFVNA
Cotton_D_gene_10023426	GrCRK46	238	26.311	4	7.942	-0.206	Chr11	12522067	12522966	900	MSCSRIASFVYLLTLASLLQTAFGLFHNCSDTGSFSAGGPYEANLNQLIEFLSSQTPPSGFGRRAIGQNPNRVFGLALCRGDVSSEDCKTCVVRAGNEIRKQCPYKKGAITWYDDCLVKYSNIGFFGQIDNQNKFNVWNPNKASEAFSRQSEGFLSLLANEASANPTSFYASGEILVHRSMKIYGMTQCTRDLSISDCKKCLDGLIDEFPKCCNQLEGARVFSGSCNFRYENFPFVKA
Cotton_D_gene_10023428	GrCRK47	239	26.293	-2	5.317	-0.234	Chr11	12530100	12530819	720	MSSSIVYLLSLAFLLQTAFGADPLFHVCSNSGNFSAYNDPYEANLNVLTGYLSIQAPPSGFGLGSIGQNPNQAYGLALCRGDVSTPDCKTCAVEAGSEIRKRCPYDKGAIIWYDNCLFKYSNMEFFGHVDNQNKLYMWNLNNVSEPQSFNAKTKELLSELATQAYSNPKMYAAGEMELYGSKKLYGLTQCTRDLSSTECKKCLDGIIGELRSCCDGKEGGRVVGGSCNFRYEIYPFLNA
Cotton_D_gene_10023429	GrCRK48	239	26.187	-3	5.027	-0.2	Chr11	12533419	12534138	720	MSSSIVYLLSLAFLLQTAFGADSLFHICSNSGNFSAYNDSYEANLNVLTGYLSIQAPPSGFGLGSIGQNPNQAYGLALCRGDVSTPDCKTCVVEAGSEIRKRCPYDKGAIIWYDNCLFKYSSMEFFGHVDNQNKLYMWNLNNVSEPQSFNAKTKELLSELATQAYSNPKMYAAGEMELYGSKKLYGLTQCTRDLSSTECKKCLDDIIGELPSCCDGKGGGRIVGGSCNFRYEIYPFANA
Cotton_D_gene_10028001	GrCRK49	296	32.029	10	8.673	-0.142	Chr01	10854036	10855233	1198	MGLPRKSPSLLSLSLVSITIFLGSFPFVATAADYTNLVFKGCADQKFQDPSGVYLQNLKNLMQDLVSQSSQRTFSTAASGEDPNAINGLYQCRGDLSTSQCYSCVSKIPKISDKVCGKAVAARVQLSGCYLRYEIAGFKQVPETEFLYKVCGSSSSGRTEFEKRRETAFNMAEEGVKSGSSLFYTGDYQSVYVLAQCQGDMGTANCGDCVKTAFETAKNNCGDSVSAQLYLHKCYISYSYYPNGIPTISSGTGETRQRTQKTVAIAVGGVAGLGFLVVCLMFLKSVVKKRSKKHEG
Cotton_D_gene_10029239	GrCRK50	290	31.137	1.5	6.822	0.077	Chr04	5495691	5497271	1581	MGSLHLHSTALGFFFLFLSLRLSHGLLVKPHIFIYGGCSQEKYGPNTPFEANLNAFLSSVVTSASQVSYNTYATGNGSSTPPDGTTVYGLYQCRGDLQRPDCSRCMQSAVNQIGLVCPYSYGASLQLEGCYLRYDRASFLGTLDTSLKFKKCSKSSVNNDVEFFRRRDIVLADLEAGVGFKVSSSGMVEGFSQCMGDLSSSDCSSCLGDAVGKLKSLCGSAAAADVFLGQCYARYWASGYYQEFSSADSSHQDEDHIGKTVALIVGVLAGLAVLIVILSFCHGNGMKQQV
Cotton_D_gene_10031260	GrCRK51	648	72.62	3	7.389	-0.138	Chr11	1226697	1229963	3267	MLLLIMFVFSIKVSSNPLYTFCSDNTGNYTSNSTFENNLKWVLDSLPSNTSGTGFYSTLIGEGVDRVYARALCRGDVNATLCRNCVKNASRDVLSDCKTLEGIVWYDDCQVQYSFQNSSLMVYTGKYPDSNNKEKNISNPGRFDDALTFLMNNVSNDAAYDSELMFKTGEVKVNKKETLYGLVQCTRDIVGDTCRSCLDSALKDLNGCCRSRTGGSVLSRNCNVRFQIYKFYNVMNSPLIYAESKTGSKWSFGMIIAVVCAAVLVVALVAVSSFVYTRSKKRKQKDEERSQTILLYELASPKEVIITQEGELVTAQEFPFLDLATIRVATDDFSDSNKLGQGGFGTVYKGVLPNGKEVAIKRLSRKSWQGLEELKNEVILIAKLQHRNLVRLLGCGIEG…
Cotton_D_gene_10031261	GrCRK52	675	75.861	15.5	8.509	-0.063	Chr11	1234888	1239243	4356	MPSITKRRQISTNFINLVLLLTVLPLLSPATEAQQHRFGIPSCPNTTTFTINSTYQANRDTLLSSLSSNVTRGVFFYNTTAGKSPDMVYGLFLCRGDISTSTCQACVTYAATHISRRCPLDKTAVVWYEECFLRYSNRNIFSVVTETPTIYFLSGRSSVVTISEEDRFEQFVLKVINETIAMAESRPAGVSKYVTRVENISSFQTLYIRVDCTPDLLGADCGRCLRRARAYIPAGRQGGRAFNPSCSVRYEFNPFFNLTAVAALPAKGGEKHIKLNRIRILITSLSVIFGVAVVFISGFFIWRRRNSQDKENIHEVQLLDLENEHSKETSSGENWERSQEFPSIQLDILHAATNHFSDENKLGEGGFGPVYKGTLANGKEIAVKRLSRTSGQGLVEFKN…
Cotton_D_gene_10031262	GrCRK53	453	50.501	2.5	7.291	-0.174	Chr11	1250222	1252149	1928	MQSSTILITLWLLVIVLSVLSLITEARPPTYLWHVCPNTTTFPRNSTYQANRDTLLTSLSSNGSRGNGFYNTTAGRNPDTVYGLFLCRGDLSTSVCQACVTFASTDISRRCPVEIAAVVWYDECLLRYSDENIFSAVAEEPAIILFNTQNISDQVRFDSQVQEVMSGTATQAANAAPGAKKFATREADANFTSSFRTLYVLAQCTPDLPTSDCDRCLRYVTGNLPRGSQRGRVLSPSCNVRYEVYLFYNLNQTAVASPPPPLVPGYDITTIESLKYHFTTIEAATDKFSDANKLGKGGFGEVYKGILPNKQEIAVKRLSRGSGQGTEEFENEVVLIAKLQHRNLVSVLGFCLERGEKILVYEYVPNKSLDYFIFDRAEEGQLDWSRRYKIIGRIARGIL…
Cotton_D_gene_10031263	GrCRK54	733	81.863	-10	5.271	-0.246	Chr11	1252253	1258514	6262	MHGQFSMKSDVYSFGVLVLEIISGLRNRDFYETDGAEDLISYAWKLWKDERPLELLNPVLRNDYSRNEVTKCIQLGLLCVQEDPADRPTMVTIVLKLNRHSAKLPMPKQPAFVFDSRTDGRMPDKGLESDQSTTQSMPSSINEQPTYLYHDCPNTTTFTVISTYQANRNTVLSSLSSNSTRGRSPDMVYGLFHCRGDLSTSDCQACVTFATTDISQRCPNQTTAVAWYDECLLRYSNRNIFSVVEDRPAVRLSNYRNATGTEIPFDQLVAATVVMNMNDITTQTENKPAGSKKFATRETKLSSSRTLYTLAQCTPDLSGSDCSICLQGALELLPTGWLGGRLLSPSCNVRYEIYPFYNPTIVSPQPPPAADEENSQEVQLLDLVNEHSRETFNGENGER…
Cotton_D_gene_10031264	GrCRK55	324	36.014	-0.5	6.277	-0.202	Chr11	1259045	1260229	1185	MATEISRTVLFHFLFSGLTFTFLVTFAVSFDPYFLHSCANNIGNYTANSAYERDLNTIFKQITSITKLNYGFYSKKVGEVNAMALCRADVKLDVCTGCLNETISRVKLDCPNSKEAIGWSADCTLRYSNTNLSEKLEINPQTCLYNTGSTADEYFELRLGELLSDLRNKAAAGGALLKYAAGNSSLRASERLYALVQCTPDLSEGDCNHCLDKAATDGIRRCCLKQRGCRVLSPSCNLRFETYPFVEAGAEFPPPPSPSGDRQKEEEEPNKSKRTPVVVASLSVIFGVAVVSISGFLIWKRRNNQDTEYREIQLLDLVEGRIDM
Cotton_D_gene_10031265	GrCRK56	663	73.98	1.5	6.938	-0.213	Chr11	1263490	1267238	3749	MQSSTVFITLWLLLIVFSVLSPVTEAQPPTYRYHVCPNTTTFRINSTYQANRDTLLTSLSSNGSRGNGFYNTTSGRNPDTVYGIFLCRGDLSTSVCQACVTFASTDISRRCPVEIAAVVWYDECLLRYSDENIFSAVAEEPSVTLFNTQNISDQVRFDSQVQEVMSGTATQAANAAPGAKKFATREADANFTSSFRTLYTLAQCTPDLPTSDCDRCLRYVTGNLPRGSQGGRALSPSCNVRYETYLFYNLNQTAVASPPPPLVPVSRGNGRRIWPIIVAIVVPIAASILVLLLVCWVSKRRAKKYDAVQGGNAGYDITTVEALQYDFAKIEAATNKFSDANKLGEGGFGEVYKGILPNQQVIAVKRLSRGSGQGDEEFKNEAVLVAKLQHRNLVRLLGF…
Cotton_D_gene_10031266	GrCRK57	661	74.066	-0.5	6.384	-0.276	Chr11	1273915	1276445	2531	MQISTVSTNLLLLVIVLSLLSPAIEAQQPTYRFHSCPNTTTFTVNSTYQANRNTVLSSLSSNSTRGDGFYNTTAGRSPDMVYGLFLCRGDLSTSVCQACVTFATTDISQRCPNQTTAVVWYDECLLRYSNQNIFSVVTEEPEVRLRNTQNVTDNQDLFNQQVLAMMNDTANQAANTPEGAKKFATREEDVNFSSTFEALYTLGQCTPDLISMDCNRCLRMVISTLPTGWQGARVLNPSCNVRYEIYPFYNQTGVASPPSPTPSPPAPGGNGRRSWPIIVAIVVPIAASILLLLLMCWLLKRRAKKKYDTNVGYDITTIDSLQYDYATIEAATDKFSDANKLGKGGFGEVYKGILSNQQEIAVKKLSRGSGQGDEEFKNEAVLVAKLQHRNLVRLLGFCL…
Cotton_D_gene_10031267	GrCRK58	884	98.533	9	7.679	-0.149	Chr11	1284842	1290984	6143	MNIQNLLRYVSLALPIFIFFFITPTTQYHAHQHHQQPIFNDLTIHTFINKTLQWKTRLVKFQGRQLKLSTPTILAAICCFIASSISSAGGIGGGGLFIPILTIVAGLDLKVASSFSAFMVTGGSIANIMYNLRTKTDKSGRMKKGLVDYDIALLSEPCMLLGVSVGAVCNHVFPEWLITILFAVFLVWSTFKTCSNGVGYWKTETAKHNESRNGCEKVGNGVTKNGESENLREPLMGVEGNEISGFPWKKLLTQQPTYLYHDCPNTTTFTVNSTYQANRNTVLSSLSSNSTRGDGFYNTTAGRSPDMVYGLFLCRGDLSTSVCQACVTFATTDISQRCPNETMAVVWYDECLLRYSNGNIFSVVAGGHTFILRSSQNVTDNQDLFNQQVLAMMNDTANQ…
Cotton_D_gene_10032380	GrCRK59	618	68.75	8	7.651	-0.253	Chr10	41041810	41044733	2924	MWIKLKALSSILSHLLIGIALIDANLRCYDTGNFTLNSTYGKNRDLILASLLPNVSANGGSLPASISQDSNKIYALGMCRGDSTPNGCYTCLNASIQDLIASCPNRKEALSWGGDPPCLARYANRPFFGILELQPTDAGYNTADITSNLTQFDTIWESLMDRVVSKASSGSSTKYATGEADFTAFQTIHALMECTPDLSHKDCDSCLRQSSSATVSELYKKKGGQRQPFIPYHCHYNCSNSHLGGSTYIILAVAVLLKRIKKTKRDDQNNKTHGEALQFDFNAVRVATDNFSDANLLGRGGFGSVYKGQLEDGRKVAVKRLFESSGQGEQEFKNEVMLLAKLQHRNLVRLLGLSFEQKERILIYEFLPNSSLDNFIFDPVKCLLLNWEKRYKIIEGIAK…
Cotton_D_gene_10032628	GrCRK60	262	28.107	-1.5	5.988	0.1	scaffold6	3595217	3596005	789	MFGSFESHPTHKTIKALGLPTLFILLLSLSCFGHLVKAYVLIYAGCSQEKYAPNSPFEGNLNSFLSSVVSSSSQVSYDAYALGNGSSTPPEGAIYGLYQCRGDLPMFECSRCMQSAVNQIGLVCSNSYGASVQLEGCYLRYEHSNFLGSPDTTLMFKKCSRSVNNDVEFFKRRDDVLADLQSAIGFKVSSSGLVEGFSQCLGDLSSSDCSACLSDAVAKLKSLCGSAAAAGVYLGQCYARYWASGYYAELTPGAIHILDNPI
Cotton_D_gene_10033817	GrCRK61	603	67.287	2	6.729	-0.298	Chr09	21178236	21181027	2792	MSSNASDKSFYNNSLNGIYSLFLCRGDVSSDVCRVCVSNASQTLTQTCPSDKRAIIWYDQCLFRYSNINFLGQLELYPRLFMWNALNNTSPEEGDIGTRGLLYSLVSQAPYKNMFQTNEMVVGNGPGCRYGLVQCSIDLDVDGCSTCLRELLNQTEDCCIGRSGWRILTPSCCIRYEMYRFYEQTSNLPGSAPENEGGVGKGGKSTRKNTIIIASSLAGFLASVLVAGFSYYSSLVRKRNQKVEGTSHEILKRSSQGSKPAHLTEESIHLHLSDEDHSGDLHHFNLATIQTATNNFSRENKLGEGGFGPVYKGKMPTGKEIAVKRLSINSKQGLEEFKNEVKLIFKLQHKNLVRLLGYCLEEDEKLLVYEYMANTSLDAFLFDSEKCKVLDWEKRSNII…
Cotton_D_gene_10034823	GrCRK62	659	73.249	1	6.606	-0.193	Chr08	30166640	30169363	2724	MDKPVQVVRSGYIFLVLMGFLALLEGVKGDPRAKTVNISCGHQLEHNGTIYVSNFVATMENISEQMRDSGFGTAVTGSGLDTNYGLAQCYGDLSSLDCVLCYAEARTVLPQCYPFNGGRIFLDGCFMRAENYSFFEEHTGPDDRAVCGNTSRKGLNFQESARQAVTHAVAAALENEGYAKAQVAVLGKNESAYVLANCWRTLNNTSCKTCLENASASVLGCLPWSEGRALNTGCFIRYSDTDFLNKEPGNGISRADRETRIGELTGTVIIIVVSIVSSLVILAIGVAIGVYIWKYRYIQKKRRGSNDAEKFVKLLHDSNLNFKYSTLDRATGFFNDANKLGQGGFGTGVLPDGREIAVKRLFFNNRHRAADFYNEVKLISSVEHKNLVRLLGCSCSGPE…
Cotton_D_gene_10034824	GrCRK63	620	69.218	2.5	6.917	-0.13	Chr08	30174486	30176930	2445	MDSFTPLIVRQRYAAVVKGSGDTKVYGFGECMKDLDQGDCNICFAQCKAQIMRCLPFQIGTRGGRLFYDGCYLRYDDYNFFDESLSETDRTVCATKDVGLSNETDFRANVMQLVRNLTLEAPKNDGFFVGSMGKGNNVSVYGLAQCWELVNASACEDCLVNAVSRISSCLPKEEGRVLNAGCYLRYSTNKFYYNSTAPPVGGNRARRKLAIILATTFSTMALVLIIATAIFFVNKKLVKKRQESKQLGALSPLLNKSKLNLSYESLEKATNYFSDTNKLGQGGSGSVYKGTLPNGKVVAIKRLFFNTRQWVDQFFNEVNLISGINHKNLVKLLGCSITGPESLLVYEFVSNQSLHDYLFVRKDVEPLRWEERYKIVLGTAEGLAYLHEESKLRIIHRDI…
Cotton_D_gene_10035010	GrCRK64	490	54.857	13	8.645	-0.216	Chr10	36480462	36482545	2084	MMSTLMKSLVNRAAYDDQSGKRFATGEANFTSSQTLYILAQCTPDLTDALCFRCLQSAIAELPMCCEGKQGGRVLLPSCSIRYDMFPFFSRNGTATIEFPSPSSPNSTKQGKRKNSSPIIIAIVAPVVTSLVLLALGLLFMRKRASKKYNALPEKNAVENVIGLESLQFNLSTIQAAVNNFSSDNKIGEGGFGEVYKGKLCNGQEIAVKRLSKSSNQGTEEFKSELALLTKLQHRNLVRLLGFCLDGEEKLLVYEYVPNKSLDFFLFDPETQGNLEWSARYRIIEGICRGLLYLHEDSRLRSIHRDLKASNILLDEDMNAKISDFGMVRIFGVDQTQTNTRRIVGTYGYMAPEYAMHGQFSMKSDVFSFGVLVLEIISGKKNSWFYESEGGEGLLSYCW…
Cotton_D_gene_10035011	GrCRK65	481	53.455	22.5	9.327	-0.096	Chr10	36509424	36512200	2777	MMMVDSFTKVFLVAVCLSTFSFGSLEDLTRWYYFCSNATTLTGNIVYAANVDQLFSYLSTKATEHDGFFNTTAGQEPNMVYGLFLCRGDARPEICRDCINLAAADVVKLCPNQSWAIIWYNQCMLRYSNRSIFSSMAERPNVSLSYRVDAMEPYRFNRLVATVMKDIATRAPNATSRTKKFSTKEATFNAFQTLYSLAQCTPDISSEDCYRCLQDAIADLQFHLGGKQSGFAMYPSCTAQYQTSPFYSLNQTGLAKPPVSPQHPLLLPPPPPPGKRGISSQTVIKIVVSTVGFLVLSCFLCCVLGWKATKKLTARKTRNDELKAMALQSLRFDLSIIEAATKNFAEVNKIGAGGFGSVYKVWRQWKNGTPIEVMDSALRDSYVSNEVARCIHIALLCVQ…
Cotton_D_gene_10035014	GrCRK66	670	74.694	-3	6.163	-0.162	Chr10	36578265	36580749	2485	MEHSTNFRQTLHLLLLCYFLFGRNDLALADPPYSVCSNNTNNNSLNTSFQTSLQNLLGSLASNASVSRYYNISYGNETDKVYGQFMCLDYVSYDDCHGCILGATQAIMNLCPNKTEAVVWEEVCQLRYSNVSFLGQLNVKDNIGKDNVINISEPVKFQALVENKLRNLTKQAAFNSSANKYATGDEPYTIDDTLYALVQCTLDLSPDECNKCLEAAIKDVASQCYGSRGARLLSRSCYLRYELYAFYEGANETSASPKTQPTTRSGGSGRKIWVIIVLTIGSAFLVVVLMASFVYSGAMKKGTRKGKDEILRNHVQLHNSGDSENPDFQDFEGLDELKANDSYIDLVTIHSATNNFSDSNMLGQGGFGPVYKGVLPDGKQVAVKRLSRFSEQGALEFTN…
Cotton_D_gene_10035955	GrCRK67	133	14.383	-4	4.469	0.049	Chr07	46696560	46697203	644	MGYLPKQAAAMIGLLLLCSNVISVPDTSITSVLCNSGSYSEGDPFATSLAFVLQDLETLTPERKGYDYFNISPYPNAFAYGHAACNQNLTTSDCATCLGAAKTVMLATCQSRIGSRSVLHDCTIRYEQYPFDD
Cotton_D_gene_10040025	GrCRK68	165	18.352	-3	4.855	-0.052	Chr06	11885829	11886326	498	MEVIPSFTVPNPNDISPSSQDQFNETFPMLMEILMKNASSGSKFATGNMNFTDSEKVYGLVQCTPNISITDCRICLQGAMVELSECCGKKQGGRVLRPSCIAWFELSLFYDSSSIDTPYLTPFDPPLTPGFSPPEATRNKCVSIFLHHKFTSLYCIRMDITTILP
Cotton_D_gene_10040055	GrCRK69	303	32.876	5	7.979	0.045	Chr06	13015355	13016438	1084	MGFGFFSKPFFLFLSFLVFFTNLELYPLVESAPDYTTLVYKGCAKQSFTDPAGIYSQALSALFQTLLSQSMKVKFYKTTTGTGQTTITGLFQCRGDLSNSDCYSCASRLPTLADKLCGKTLAARIQLYGCYMLYEVAGFAQISGMEMLFKTCGATNVAGTGFEERRDTAFSVLESGVVSNHGFYTTNYQSVYLLGQCEGDVGDSDCGECVKSAVQRAQVECGSSISGQIYLHKCFISYNYYPNGVPRRSSSSSYPHPSSSSSGTGQNTGKTVAIILGGAASVGFLVILLMFARGVMKKKHDDY
Cotton_D_gene_10040970	GrCRK70	280	30.839	2	7.019	0.081	Chr10	23185262	23186180	919	MLSLGICHADRNLYSGLQCSEADNSSESSFGVNLDSLLDLLTQKGPLSKGFFKTTVGRSSGKIYGLMQCRGDVSAENCANCTRESVAVALHDCSKSKKVQVWFTWCFLRYSNERFFGVWDQSSAAIVNETDFDDASVVSKALTFISEVSITAPKQPLMFHAAVLDAGQFGKRYGMAQCTRDISRTDCSHCLDTQLMTFRTTIGNKRGWEVYGSSCSMWYHDYQFYSNFSITANDGELALTSIIVIVMFVSSVHCIGARRLSLQGVATGITMAVLVFILVP
Cotton_D_gene_10040971	GrCRK71	646	71.52	-8.5	5.108	-0.086	Chr10	23160306	23162766	2461	MEMGSSTLLFLLALSLVFNFCTAQNSNKLTTSSCSNGRGNFTAGSTYEVNLNNLLSSFSSITANDYGFYNLSVGQDPDTANAIALCRGDVQPDVCLSCINNATSEITSECPNRKEAAIWYDFCMLRYSNRSIVGVMDSSLVRGLLNPSNVTDADSFRGALNNLLVDLMNKASSGDSLRKFATGNVIDPALQPIYALEQCTPDLSQEDCTTCLERALQEIPVCCGGKRGGQVILTSCFVRFEMERFYDEPAVSPPPADSNTSRIIIAVVVPTASVVIIIICIYFVLRARKTKENVETLDAEIINPESLQFDFGTIRTATNNFSDDNKLGQGGFGSVYKGRLSFGQDIAVKRLSRESKQGDLEFKNEVLLVAKLQHRNLVRLLGFSLERTERLLVYEFVPN…
Cotton_D_gene_10040972	GrCRK72	642	71.138	-2.5	6.15	-0.14	Chr10	23155354	23159414	4061	MGFSILLLLFYLIIPLFLAIHGLGADPFFQHSCISTAGNYSANSTYQANLNTIFSQLTSQSDFNYGFYNLSAGRDPNQVNAIALCRGDRNQEDCNSCLNESISELSQRCPFSKEVVGWSEFCTLRYAHRTLFGDMETSPGSCLLNTQNVTNVDEFNQALDNLLNNLSSRAAAEGPLRKYAADNTTVGVFQRVYALVQCSPDLSEQECGDCLSVAKEGIGSCCFGKRGCRILKPSCLLRYESGPFYQTPLPLPSPPPSVASPPPASPSTEGNGNNTTRIIIIVVASVVGIPILIASSICIIRRARKTQQLLRTDDDEVIRADSLQFDFATVRAATNNFSDANKLGQGGFGAVYKGQLPNGEEVAVKRLARDSGQGDLEFKNEVLLVAKLQHRNLVRLLGF…
Cotton_D_gene_10040974	GrCRK73	504	55.275	-10.5	4.921	-0.151	Chr10	23112568	23115719	3152	MWVNVLVFLLTHLLTGMSIIFNQDYVCITESGSFTTNSTYGKNLDHILDSLPDNVSKSGGFFTATAGQDSNTAYALGLCSGDLNPHDCYGLVKSAVRDLRDKCPDQKEAISWSGDPACIVRYANRPFFGILELEPTTAGTITHDIGSNLPRFDTIWESLTDRLVRNASNGSSSRKYATGEAYFTVSQNIDAQMQCTPDISQEECDSCLRAAKSSFKACCHGKQGGYVQKPNCMFTFDLIPTITQGFDKICLSWKDQKPEKNQNKSIWVPLGESLSAILGLALVSACGIFLWKRTNIQGDKEDSQEVQLLDLVIGSGNHENSSENVETSQEFPSIKLDILQAATTNFCDENKLGQGGFGPVYKGTLADGNEIAVKRLSRASSQGLLEFKNEVMLIAKLQH…
Cotton_D_gene_10040976	GrCRK74	270	29.4	2.5	7.557	-0.246	Chr10	22985779	22986591	813	MWIKLKALSSILSHLLIGIALVDANLRCYDSGNFTLNSTYGKNRDLILASLLPNVSANGGFFTASISQDSNKIYALGMCRGDSTPNGCYTCLNASIQDLIASCPNRKEALSWGGDPPCLARYANRPFFGILELQPTDAGYNTADITSNLTQFDTIWESLMDRVVSKASSGSSTKYATGEADFTAFQTIHALMQCTPDLSHKDSDSCLRQSVSNYESCCRGKQGGYVQKPNCWFRWDLYPFYKRNASTAAAPSLSPPSLSPPPPPPDIKGM

## Sheet: Table S4
Table S4 List of identified CRK genes and their statistics in G. barbadense.
Gene ID	Gene Name	Protein Length (aa)	Molecular Weight (kDa)	Charge	Isoelectric Point	Grand Average of Hydropathy	Chromosome	Start	End	Length (bp)	Peptide
Gbar_A01G001330	GbCRK001	576	63.833	0	6.504	-0.047	A01	1136994	1142716	5723	MQFLISFKLNFLVFSSLLSSIYANFADEQRYNICTNAANYTNGSLYSRNINATLFSLTNASLTGFATNTIGLDPDTVFGLVQCRPDVAGNDCRACINTASDEITQFCPNKKQAMIGYDNCSLRYSDFRFFSMATNDPIVYYKNTMNVNDSNLFDKQLASLFQNLSVSAAANDTKFAVGAIGYSLFSDIYGMVQCSRDLPENDCLSCLQAIIGFIPQCCDKKQGARIFTMSCSLRFELYAFFQTSSPPILGMLSPPPPLPVSTDEPSSVPTSSSDGKRSGLKPLVIVVVSMASVSLLVILVVGCCYFWRKAKNTAAETQADYEKTMESLLIGLDTLKTATANFSDENKLGQGGFGPVYKGKLFDGREIAVKRLSSNSGQGLAELKTEVMLVAKLLHRNLV…
Gbar_A01G014510	GbCRK002	288	30.525	-4	4.885	0.069	A01	81466540	81469354	2815	MALATKITSLFLLLLAVWCFFITPSDSATDSFVFGGCSQLKYTSGSPYESNVNSILTSLVNSAMYTSYSNFTLPGASNQDTVYGLFQCRGNLNSGDCGRCVAKAVSQLGTLCLDSTGGVLQLEGCFVKYDNTTFLGVEDKTVVVKKCGPSISSYSEALGRRDAVLGYLGASDGTYKPFRVSGSGDVQGVAQCVGDLSPSECQDCLSDAIGRLKTDCGAAKWGDMYLAKCYARYSEGGDHSHGQKDTNNNDEEIDKTLAILIGLIAAVALIILFLSFLSKLCDNGKGAK
Gbar_A03G013560	GbCRK046	289	30.713	-7	4.598	0.13	A03	80059993	80062141	2149	MAFPTKKASFFPFLLLLLLVTISIFLVTPSNSATDTFVFGGCSQLKFISGSPYEYNVNSILTSLVNSAMFTSYNNFTISASQDTVYGLFQCRGDLQNGDCGRCVAKAVSQLGTLCLDSTGGGLQLEGCFVKYDNATFLGVEDKSVVVKRCGPLISTDSDALARRDTVLDFLGASDGTYKPFRVAESGDLRGVAQCVGDLSPTECQDCLSEAIGRLKTDCGASKWGDMYLAKCYARYSQGGDHSHGGDDTDNDDDEIAKTLAILIGLIAGIALIIVFVSALSKACEKDSKGG
Gbar_A05G011160	GbCRK077	645	71.15	1	6.656	-0.151	A05	10230490	10233211	2722	MELLRICISLTVIWCLLEMGASNPQTVLLNQGCSMFNVTSFSGFSRNLNATLKELRGQLDKGVHFAVAQEATGSDPVYAMVQCRNYMSRNDCISCFSTASSQIRNCSAANGARVIFDGCFLRYESNMFYQESTQVGNLGICGGSTASQQSVFGTTVERLLGDLVKATPRVDSFFAASREEVGGVNGNVTAYGVAQCMETIDEKGCMECLKVALANIQRCPPDSDGRAVDTGCFLRYSDSPFFGANYTIDLKPFLKTRNTTKRDALIGGLVGGGGLLLLITLLLFWVRKSRNNMAVPQEDAEAPPELQGPLTYTYKELNFATTNFSQQNKLGEGGFGEVYKGILKNGRVVAVKKLAISKSEKVKAEFDTEVKLISNVHHRNLVRLVGCCSKGPELLLVYE…
Gbar_A05G016800	GbCRK078	657	73.787	5.5	7.234	-0.301	A05	15751184	15769073	17890	MKKTMNSLYKPIYLITIFELISFIACQSPTYNYHFCLGPGNDTATASYKSDLTLLLDYMSSNASDKSFYNDSLNGIYSLFLCRGDVSSDVCRVCVSNATQTLTQTCPSDKRAIIWYDQCLFRYSNINFLGQLRLYPRLFMWNALNNTSPEEGDIGTRGLLYSLVSQAPYKENMFQTNEMVVGNGPGRRYGLVQCSRDLDVGGCSTCLRELLNQTEDCCIGRRGWRILTPSCCIRYEMYSFYEQTSNLPGSAPENEGKGGKSTRKNTIIIASSLAGFLASVLVAGFSYYSPLVRKRRQKGTSQEILIRSSQGSKAAHWTGESIHLHPSDEDHSGDLHHFNLATIQAATNNFSRENKLGEGGFGPVYKGEMPNGKEIAVKRLSINSKQGLEEFKNEVKLIF…
Gbar_A05G031350	GbCRK079	650	72.424	9.5	7.769	-0.164	A05	49512301	49514907	2607	MDNKIIQHIFVVLLMMESLSLHKRVGGLSRAEIVNMTCTNVVEYNKTSLVSSFIAVMQKLSEQMRESGFGIAVSGSGFDTTHGLAQCYGDLSLVDCTLCYAVGRSILPQCFPFNGARVFLDGCFMRSGNYSYYDEYLGPNDMVVCGNASRQGLSFQTSVKEAVSHAVATALKNKGYGKAQVPVSGSNETVNVLVDCWRTLNRSSCKACFENASAEMLRCLPWSEGRALYTGCFMRYSNIDFLNKELADGISEGTIITIVISTVSSLVVLAVGVAIGVYIRKRRYIQKKRGSNDAEKWVKVLRDSNLNFKYSTLEKATGSFDEANKLGQGGFGTVYKGALSDGREIAVKRLFINNRHRAADFYNEVNIISSVEHKNLVRLLGCSCCGPESLLVYEFLPNK…
Gbar_A05G031360	GbCRK080	647	71.816	7.5	7.759	-0.175	A05	49529119	49533893	4775	MNRRAQYVFMVLMIGSIASFQGVVGDARAQVLNMTCSSEKENNRTLFVPNFISLMETISDLMRQFGFGTAVSGSGPDANYGLAQCYGDLSLLDCPLCYAEARTVLPQCYPYNGGRVFLDGCFMRSANYSFYDEYLGPTDMVLCGNASRKGLNFQASARQAVSRAVASALGNKGYGKASVAVSGTNETAHVLVDCWRSLNQSSCQACLDNASAAMLRCLPWSEGRALYTGCFMRYSNIDFINKETSNGISRGTIIIIVISAVSSLVFLAVIAAIGVYIRKRRYIQKKRGSNDAEKWVKVLRDSNLNFKHSTVEKATGSFDEANKLGQGGFGTVYKGALPDGREIAVKRLFYNNRHRAADFYNEVNIISSVEHKNLVRLLGCSCSGPESLLIYEFLPNKSL…
Gbar_A06G012820	GbCRK081	464	51.995	2.5	7.604	-0.262	A06	70586212	70589429	3218	MPSFNLISSVLLFFYIFDLAADANPSFLYKFCYDKDTTFTTNSTYGTNLNLLLSSLTSNANRIDGFYNTTVEQQPPDRIYGLFLCRGDVTPDVCRDCVAAAARNATSLCPMEKNSVIWYDKCMLRYSNESIFSTMETWPGGTVWDNDTFTEEEDFVDIVASLVKDVASEAADAPMGAKKFATKEANLSGSQTLYSLAQCTPDISDVACNLCLESAITEFSDCCRQKEKATRASSLLPSCNVQYGLTPFYNKTAGEVSRSKPSPLPPRDSGKGKISSQTIIYIIVPTVGFLVLLSTFCYCILRRKARMKPYLLKDQKDKSKARTMNSLQYDMSTIEAATDNFSDANMIGVGGFGSVYKGTLANGQEIAVKRLSRSSKQGAEEFKNEVALVAKLQHRNLVR…
Gbar_A06G012830	GbCRK082	506	56.409	10	8.301	-0.269	A06	70588982	70592428	3447	MDRVVSKASSGSSTKYATGEADFTAFQTIHALMQCTPDLSHKDCDSCLRQSVSYYESCCRGKQGGYVQKPNCWFRWDLYPFYTRNASTAASLSPPPSPASPPPLSVNSTSKKGDGGSHSSHTIAIIIVPIVILVAVLIILAVAVLLKRIKKTKRDDQNNKTHGESLQFGFNAVRVATDNFSDANLLGRGGFGSVYKGQLEDRRKVAIKRLSESSGQGEQEFKNEVMLLAKLQHRNLVRLLGLSFEQKERILIYEFLPNSSLDNFIFDPVKCLLLNWEKRYKIIEGIAKGLLYLHEDSQYRIIHRDLKPANILLDEEMNPKISDFGMAKLFTVDQTRADTSKVVGTYGYMAPEYAWHGQYSVKSDVYSFGVLVLEIISGKKINSFSNQEVGDSLLTHAWR…
Gbar_A06G012840	GbCRK083	667	74.315	4.5	7.11	-0.201	A06	70658439	70666210	7772	MWVKLTNISSIFSHLLISISLVEAFIRCYDTGNFTINSTYGKNRDLILASLPPNVSAKGGFFTANVGQNADKVYALGMCRGDSSPDDCYKCVNSTIHDLVASSLSWEGQPCHVHYADRSFYGTLEELGNPEAGYNTGDIKSNLTEFDTVWESLMDTVVRNASNGSSTLKYATGEADFTVFKKIYALMQCTPDLSHKDCDSCLRQSVSNYESCCHGKQGGYVTRPSCYFRWDLYPFYTPNASTTAPSLYPPPSPVSPPPPAASPPPQSVNTIKKEEGGYRSSQTLVIIIVPIVILVAVLVILAVAILRKRIAKPKQDDQNAKTRVESLQFDFDAVRVATEDFSDANMLGRGGFGPVYKGKLEDGRQVAIKRLSENSGQGQQEFKNEVMLLAKLQHRNLVR…
Gbar_A06G012850	GbCRK084	519	57.946	0	6.507	-0.246	A06	70668242	70680129	11888	MLHCSPAFNNRSFYGTLEELGNPEAGYNTGDIKSNSTEFNTVWESLMDTVVRNASNGSSTLKYATGEADFTVFQKIYALMQCTPDLPHKDCDSYLRQSVSNYESCCHGKQGGYVTRPSCYFRWDLYPFYTTATPSLSPPSLSPPPSPGSPLPVIKEDKGQEVRLIDLVMGSAPRGNSSEDFDLQNIGRSQEFPSIQLNILQAATNNFCDENKLGQGGFGPVYKGTLADGKEIAVKKLSRTSGQGLLDFKNEVMLIAKLQHRNLVRLLGCCLEKNEKLLVYEFMPNKSLDVFLFDSSLPAQLVWQKRLNIIKGTARGIMYLHEDYRLRIIHRDANAQHVLLDHEMNPKISDFGMAKIFGGDQNEANTNRVVGTYMLWKDFFLSNLMFSFGVLLLKIVSGK…
Gbar_A06G012880	GbCRK085	618	68.043	1	6.652	-0.079	A06	71018505	71038964	20460	MDSSLQFLFISFTISFLLTLAVAQEEPLDYSCMETGVNFTINSTYETNLNRLISSFSANTANDYGFYNLSSGEGSNRVNSTALCRGDVGSGDCLGCINNATTELRSLCPDQREAIIWYNNCIGAFIKNSAKNAAKNATKNLFCCSGLINSASSGTSLRKFATGSAQVTPFQTVYALVQCTPDLSEAECTSCLSAAIELIPECCDRKQGGRVLEPTLQENRALAAFYQKTNSSRTIIIASVSAVALAVLVVSSCIFIFLRVRKSKVKAEKALQYDFSTISAATNHFSNSNMLGQGGFGAVYKGKLAGGELIAVKRLSTDSGQGDLEFKNEVLLVAKLQHRNLVRLQDFCLERNERLLIYEFVPNASLDQFLFDPVKRAYLGWEKRYKIIGGIARGLLYLH…
Gbar_A06G012890	GbCRK086	664	73.996	-1.5	6.296	-0.185	A06	71114919	71123725	8807	MGFSILLLFYLILPLFLAIHGLGADPFFQHSCISTAGNYSANSTYQANLNTIFSQLTSQSDFNYGFYNLSAGRDPNQVNAIALCRGDRNQEDCNSCLNESISELSQRCPFSKEVVGWSEFCTLRYAHRTLFGDMETSPDSCLYNTQNVTNVDEFNQALDNLLNNLSSRAAAEGPLRKYAADNTTVGVFQRVYALVQCSPDLFEQECGDCLSVAKEGIRSCCFGKRGCRILKPSCLLRYESDPFYQTPLPLPSPPPSVASPPPPAPPSTEGNGNNTTRIIIIVVASVVGIPILIASSICIIRRARKTPQQLLRTDDDEVIRADSLQFEFATVRAATNNFSDANKLGQGGFGAVYKGQLPNGEKVAVKRLARDSGQGDLEFKNEVLLVAKLQHRNLVRLIG…
Gbar_A06G012900	GbCRK087	650	72.101	-10.5	4.979	-0.128	A06	71124593	71127062	2470	MEMGSSTLLFLLALSLVFNFSTAQNSNKLTTSSCSNGRGNFTAGSTYEANLNNLLSSFSSITANDYGFYNLSVGQDPDTANTIALCRGDVQPDVCLSCINNATSEITSECPNRKEAAIWYDFCMLRYSNRSIVGVMDSSLVTGLLNPSNVTDADSFRGALNNLLVDLMNKASSGDSLRKFATGNVIDPALQPIYALEQCTPDLSQEDCTTCLERALQEIPVCCGGKRGGQVILTSCFVRFEMERFYDEPAVSPPPGDSNTSRIIIAVVVPTASVVIIIICIYFVLRARKTKETVETLDEEIINPESLQFDFGTIRTATNNFSDENKLGQGGFGSVYKGRLSFGQDIAVKRLSRESKQGDLEFKNEVLLVAKLQHRNLVRLLGFSLETTERLLVYEFVPN…
Gbar_A06G012910	GbCRK088	212	23.382	-2.5	5.572	0.024	A06	71194008	71195226	1219	MVDFDVQTFIVFLVFMLSLGICHADRNLYSGLQCSQADNSSESSFGVNLDNLLDLLTQKGPLSKGFLKTTVGRSSGKIYGLMQCRGDVSAENCANCTRESVAVALHDCSKSKKVQVWFTWCFLRYSNEHFFGVWDQSSAAIVNETDFDDASVVSKALTFMSEVAITAPKQPLMFHAALLDAGQFGKRYGMAQCTRDISTTDCSHCLDTQLMT
Gbar_A06G015630	GbCRK089	467	52.175	7.5	8.138	-0.154	A06	102462343	102465763	3421	MTQKDIQLYWYLLARSIKNLAFLIPNGVDEDEITVIYVALKSGNVFAGLMMAADSFTKICFLALFLPTFSFASLAESKLLNYYCSNATTLTGNGGYAANINHLFSYLSTNATEHDGFFNTTAGQEPSMVYGLFLCRGDVHPENCRDCINLAAAVAPQLCPNRTWAIIWYEECMLRYSNQSIFSSMAEKRRVDIWYDTNYATERERFNRLTVTVMQEIASRASNATQGAKKFATKEATFTVFQTLYSLAQCTPDISSEDCYRCLQDAIRDLLIHSNGNTSGFGLHPSCTVQYQTASFYNLVFNKTKTAGPPVSPPEKPLLLPPPAPGWKASKKLIARRNRYDGSKIRAMKSLQFDLSIIEAATNNFAEVNKIGAGGFGSVYKGILTDGQEIAVKRLSTSS…
Gbar_A06G015680	GbCRK090	670	74.76	-2.5	6.239	-0.157	A06	102684007	102686922	2916	MEHSTNFRQTIHLLVFCYFLFGLNDLALADPPYSVCSNNTNNNSLNTSFQTSLQNLLGSLASNASVSRYYNISYGNETDKVYGQFMCLDYVSYDDCHDCISGAIQAIMNLCPNKTEAVVWEEVCQLRYSNVSFLGQLNVKDNIGKDNVINISEPVKFQALVENKLRNLTKQAAFNSSANKYATGDEPYTIDDTLYALVQCTLDLSPDKCNKCLEAAIKDVASQCYGSRGARLLSRSCYLRYELYAFYEGANETSASPKTQPTTRSGGSGRKIWVIIVLTIGSAFLVVVLMASFVYCGAMKKGTRKGKDEILRNHVQLHNSGDSENPDFQDFEGLDELKANDSYIDLATIHSATNNFSDSNMLGQGGFGPVYKGVLPDGKQVAVKRLSSFSEQGALEFTN…
Gbar_A06G015700	GbCRK091	671	75.047	25.5	9.206	-0.114	A06	102701100	102704571	3472	MMMVDSFTKLFLVAVCLSTFSFGSLEDPTRWYYFCSNATTLTRNIVYAANVDQLFSYLSTNATEHDGFFNTTAGQEPNMVYGLFLCRGDARPEICRDCINLAAADVAKLCPNQSWAIIWYNKCMLRYSNRSIFSSMAERPNVSLSYRVDAMEPYRFNRLVATVMKDIATRAPNARSRTKKFATKEATFNAFQILYSLAQCTPDISSEDCYRCLQDAIADLQFYFGGKQSGFAMYPSCTAQYRTSPFYSLNQTGLAKPPVSPQHPLLLPPPPPPPPGKRGISSQTVIKIVVSTVGFLVLSCFLCGVLGWKATKKLTARKTRNDGLKAKALQSLRFDLSIIEAATKNFAEVNKIGAGGFGSVYKGILTDGQEIAVKRLSTSSGQGADEFQTEVVLVAKLQH…
Gbar_A06G015710	GbCRK092	1252	139.844	15.5	7.946	-0.22	A06	102706969	102719257	12289	MLSLSSEAAVVFLYHDCNPNTTTYTRKSPYRRNLNILLSSFQSNSTRQSGFYNLTVGQAPPDIVYGLFLCRGDVTKEICRECVRTASGQILQRCPNQKTALVYYDECTIRYSNSSFFSEWEQEPVLELLNTGNVSQPERFVQLLGNTMNEIATRAAKGDQLGKKYATQEVNFTAFQTLYTLAQCTPDLSVSDCQTCLKTAITYLPNCCLGKQGGRVVFASSQQLPPPPPPKPVLHSPPALESKGKNKNSSTTIIAIVLPVVVSVVIFAGGLICILTRKSKKYDAVEQENGNEITTMESLQFDFSTIEAATNRFSVDNKLGEGGFGPVYKGKLPNGQQIAVKRLAVSSSQGLEEYKNEVALLAKLQHRNLVRLLGFCLEGAEKLLVYEFVPNKSLNYFLF…
Gbar_A06G021920	GbCRK093	665	74.621	5.5	7.589	-0.213	A06	114669443	114672936	3494	MYLNNPVFAFVLVIILVISLTNAQTCLETGNNFTTNSRPFARNRNLLLTSLPTNVSKNGGFFNTSIGEGLNRVYAQALCRGDLSGEDCFVYVNFTAHQLLSSCKNQTEAFSWDGDIPCLVRYSDKSLSGVLALEPIQEGINPNAITDVASNLTLFFELWGELMEAVAKKASMGSSKLKYATGMAEEIQALMQCTPDLSESNCLTCLRTLIRRYTACCRTYQGGYVETPSCRMRWDLYMFFSPTADTVRLSLSSPPPDSIDNPLATIKDNKESISSKTITIIVVPVIVFVAIVAAGFVLRRKTKSSKQDMNNKDNGLELESLQFQLKSVIKATNNFSHDNMLGQGGFGAVYKGRFDDGQEIAVKRLFNESGEGDDEFKNEVMLMARLQHRNLVRLKGFCL…
Gbar_A06G021930	GbCRK094	668	74.705	4	7.281	-0.116	A06	114674815	114678590	3776	MSLFFFFFLLLLSLFSFTIEAQQQTYLLHNCPNTTIFSPNSTYETNLNRLLISLTSNATAGSFFHNATTGKHNSDIVYGLFLCRGDVSTKGCQDCVSTATKDVIQRCPVEKTAVIWYDNCLIHYSNQSIFSTLEVVPKFYLINTGNVSNQERFNQILATTMNDGAALALNDTLPLKKFATREANVSRFQTLYSLLQCTPDLTTSDCNTCLRGAIADLPNCCDGKQGGRVLTPSCSIRYELYPFYNQTAVSVSVPPPPLTPPAITPGSAILSGKSKKTLPIIIAIIAPIAVSVLLLLLGCCLLKRRARRKYKAVEEENAKDDISTIESLQYDFSTIEVATNNFSNSNKLGEGGFGEVYKGTLPNGQEIAVKRLSRSSGQGIEEFKNEALLVAKLQHRNLV…
Gbar_A07G000700	GbCRK095	150	16.972	4.5	7.752	-0.287	A07	700189	700958	770	MHVIKFELNFQNPKPQLLFLHNPTTTKAQQPAYRHHECPNTTTTSYQANRNTLLSSLSSNSIHANHGFFNTTVGTSRKTVYGLFLCRGDYFITFCRSCVALAADDIARCCPVETTAVIWYDECFLRYSDSKIFAVVADSYTCGESEQHRG
Gbar_A07G010250	GbCRK096	314	33.241	0	6.48	0.141	A07	16444649	16446899	2251	MKALHDMAVNLSLSLSVPSLSLKQIKPTMATSLLSLSLFVISFPFLPIQTALSSSTDSFVFGGCTQQKYAPDSPYESNLNSLLTSLVNSATYSSYNNFTIVGSSPQDVVYGLYQCRGDLSMPDCATCVARAVTQTGSLCPTSCGGAVQLQGCFIKYDNATFLGVEDKNVVLKKCGPSVEFEKESEIVGGRDAMMAGLMGGGGLFRVGGSGEVQGLAQCVGDLSLAECQDCLSSAIQRLKSECAAAAYGDMYLGKCYARFSTAGDNGHYHPKSHNEKSGNEGEKTFAIIIGLLAGIALLIIFLAFLRKVVDRNGK
Gbar_A07G016190	GbCRK097	297	32.222	9	8.562	-0.122	A07	39447972	39450360	2389	MGLPRKSPSLLSVSLVSITIFLGSFPFVATAADYTNLVFKGCADQKFQDPSGLYLLNLKNLMQDLVSQSSQRTFSTAASGEDPNAINGLYQCRGDLSTSQCYSCVSKIPKISDKVCGKAVAARVQLSGCYLRYEISGFKQVPETEFLYKVCGSSSSGRTEFEKRRETAFNMAEEGVKSGSSLFYTGDYQSVYVLAQCQGDMGTANCGDCVKTAFETVKNDCGDSVSAQLYLHKCYISYSYYPNGIPTISSGTGETRQRTQKTVAIAVGGVAGLGFLVVCLMFLKSVVKKRSKKHEGY
Gbar_A07G021000	GbCRK098	254	28.421	4	7.975	-0.196	A07	87314307	87315071	765	MNLLYMLLVSLFLSSCRADPLGNFCNENTNISSSSQISVNIDRLLAELVSKTPLTGYIVSSSGKDPDKVYGLAQCRGDVSNKDCSSCIQDAAKQVRQRCSNQADARIWYDYCFLRYSNDNFVGKVDTSFGIFYYNVENVTDPQSFNKELGALMDRIRSEAVMPKNEGLGKGKTKLSQFLTLYALVQCTRDLSQIDCAQCLAIAVGNFPNFCDSKKGSRVLYSSCYVRYELYPFFFPLDSNNGTSFGKTVKIIHH
Gbar_A07G021770	GbCRK099	305	32.537	6	8.224	-0.016	A07	88352643	88354622	1980	MGLPRKSLSLLFVSLFSVTIFSGGSFTFFTIAADDTNLVFKGCANQKFQDPSGVYLQNLKNLMSTLVSQSSQKTFSTTSSGEDPYAIMGLYQCRGDLTPSQCYTCVSKIPEMSDKLCGSAVAARVQLTGCYLRYEVVGFKQVPGTEFLYKVCGSSRAGGTEFESRRDAAFNMAENGVKSGDGGSGSSLFYTGTYQSVYVLGQCEGDLAASDCGDCVKTAFETAKDDCGDSVSGQVYLHKCYISYSYYSNGVPTISSPSATGAGTGTRQHAQRTVAIAVGGVAALGFIIVCLMFLKSVFKKRRSKS
Gbar_A07G023540	GbCRK100	656	73.382	16.5	8.492	-0.134	A07	91259355	91262776	3422	MNLFQFSSSKQSYWNWVFFFIFSLLISTSFSDPRISNSGLFCGKFNPLNGTNFVPTFVKEMQGLSEAINARHFATYHLHSTPPIYALAQCHQDLSQTDCLLCYAASRTKIPRCLPFNSARIFLDGCFLRYDNYSFFKESVSSSFDKVICSNDNIAKVDEKRTKRVGYAVGKVTKVALRNGGFGTAAVDGVFALAQCWKSVPFEGCQECLQKAEMEVRGCLPKAEGRGLYTGCYLRYSTKKFFNEMGETEHNHWVSGIAVIIAIISATSAFIMLSVLVAYATYARLSKRKKELENLGQIWINFEKSGLKFKYETLEKATDYFSLSRKLGQGGTGSVFMGMLPNGKIVAVKRLIYNTRQWVDEFFNEVNLISKIQHKNLVKLLGCSIEGPESLLVYEYVPN…
Gbar_A08G004040	GbCRK101	271	29.244	0.5	6.853	0.085	A08	4542887	4543927	1041	MAKMAANALLSLSICFISFMFLSIQTVVSSSTDSFVFGGCSQQKYTPNSPFESNLNSLFTSLVNSATYSTYNTYTIIGSSPQDVVYGLYQCRGDLSMPDCATCVARAITKAGSYCPSACGGAVQLQGCYVKYDNATFLGVQDKNMVFKKCGPSVEYDKESEIVGRRDAVMNGLMNGGGSFRVGGSGDVQGLAQCVGDLNADDCRDCLSEAIGRLKTECRAAAYGDLYLGKCYARFSTFGAWDNLAKRHNSPFSLVFWLLMPLLSSSFFLLP
Gbar_A08G014920	GbCRK102	286	30.708	1.5	6.822	0.089	A08	97732481	97735896	3416	MVGSLHLHSTAQGFFFLFLSLRLSHGLLVKPHIFIYGGCSQEKYGPNTPFEANLNAFLSSVVTSSSQVSYNTYATGNGSSTPPDGTTVYGLYQCRGDLQRPDCSRCMQSAVNQIGLVCPYSYGASLQLEGCYLRYDRASFLGTLDTSLNFKKCSKSSVKNDLEFFRRRDIVLADLQVGVGFKVSSSGMVEGFAQCMGDLSSSDCSSCLGDAVGKLKSLCGSAAAADVFLGQCYARYWASGYYQEFSSADSSHQDEDHIGKTVALIVGVLAGLAVLIVILSFCHSNG
Gbar_A09G007880	GbCRK103	648	72.924	4	7.165	-0.232	A09	53065513	53067971	2459	MAMDLSWQFLFSSLVTAFHVTVTVAQQRPLRHFCINSTGNFTSNRTYETNLNQLLSSFSLNTPNDRGFYNFSSGQGSTIANAVSFCRGDLNSSDCFNCINDAYRELRNRCPYRIEAIIWYDYCTFRYTNRSIVGVRDVDPHFFMWNSNNVSNVDAFNQALGSLMDKLRDVVQVGTSLGKFATGSIQVTPFQTIYARVQCSNDLKQYDCRSCLSQAIVYIPRCCDSKQGGRVSLPSCNFRFEIVRFYNRTSADTDTNDTTTTAYKSNSSRTTIIISILAVAFAALLISNVICIILRFRKRNLKPTEEGDEIATADSLQYDFNTIRAATNRFSDADKLGQGGFGAVYKLSTDSGQGDLEFKNEVQLMANLQHRNLVRLQGFCLEGNERLLIYEFVHNGSLD…
Gbar_A09G008000	GbCRK104	676	74.528	6	7.401	-0.17	A09	53407434	53410113	2680	MAMDLSLQFLFSSLVTASLVTLTVAQQQRLYLDHSCSESGGNFTRNSTYETNLNHLLSSFFRNTTHENGFYNFSLGQGSEMANAIALCRGDASSSDCFNCINSANAELRDRCPNQREAIIWYDYCMFRYTNHSILGNMEINPIFYMWNENNVRNVAAFSQALGSLLNNLTNTASSGTSLGKFATGNTRVGPSQTIYALLQCTADVKQIDCSSCLSQAIGLIPKCCNGKQGGRVGMAGCNIRFDIERFYNLTAADSGTMPTPASSPSYSPPSNNTTTTGNKSNSSQTTIIVSVSTVSFVLLLISSCVFIISRLRKPKLKPQTVDELITEESLQYDLNTIRAATDHFSDANKLGQGGFGAVYKGTLAGGKLIAVKRLSADSRQGDFEFENEVQLMANLQHR…
Gbar_A09G008010	GbCRK105	591	65.786	-2.5	6.142	-0.238	A09	53678055	53687902	9848	MDLPWLFLFSSLTIAFFLTVTVAQQEPLYHFCSDQSGNFTRNSTYQTNLDRLLSSFTLNTSNENGFYNFSSGQGSNIANALALCRGDVNSSDCFTCINNANDELRNRCPYQREAIIGYDYCMFRYTNRTILGVAETSPSFYMWNPNNVTNVDAFNQAVSSLMDNLTNIASTGTSLGKFATGSVRIPFLTIYALVQCTPDLEDTVCQSCLLQAIGEIPNYCDRKQGCRVYRPSCNFRFEIERFYNLTAADTAATPSSPPPSTASPPSSPTTTTVDEISTAESLQYDFNTIRAATDHFSDGNKLGQGGFGAVYKGTLAGGKLIAVKRLSSDSRQGDLEFKNEVHLMANLQHRNLVRLQGFCLEGDERLLIYEFVPNGSLDKFLFDPVKKAYLNWERRYKII…
Gbar_A09G008020	GbCRK106	536	58.601	-1	6.155	-0.13	A09	53812908	53815687	2780	MGSLTTVPLFSYSLVLSFLPTLILAQLNPVYFEHDCSQGSGNYTPNSTYEANLNSIISRFATLSYFNYGFFNLSAGESPNKVYSIALCRGDMNQVDCNTCLNSTATELKQFCPRNKVATAWSELCFVRYANRDLYGQLENDPRSCKNNPMNASNPDQFNRALSELLNNLSSEAAASGPLRKYAAGNAPTGIFQMVYATVQCTPDMDQQNCTACLNYGRSELGGCCYGRMGCRILRPNCVLRFESNPFYNETAVPLPSPPTTSSPTPPPGNGNNTTRTVIIVIASVVGLLILIIISICIFKRPKRNKDIPIKVETKDADNEMSAADSLQFGFDSVLVATDNFSDANKLGQGGFGAGQLPNGEEIAVKRLSKGSGQGDLEFKTEVQLVAKLQHRNLVRLLG…
Gbar_A09G018220	GbCRK107	505	56.573	12.5	8.169	-0.233	A09	70231609	70234808	3200	MRLSIPYPWNIKTIWMFLVFCSCFFPSLSFEGHLICGTNNQTSDNFGHKVNEAMESLWELVSSKSWGTVFKKDPKYNIFGFAQCYQDVNADDCELCFKISQGKLQQCIPARSGRVYLDQCFHRFDHYDFYNEGVDPKYDHVTCGSPTGDSNDTYMSQDFQSKLDHVILNVEEAALRKNGFGTTEVKGGVVTVYALAQCWKTIDKQACDKCLTDAGMRLRECGPAAEGRALFTGCYMRYSTNRFFDHGSGTVEKKGFTDWVTLGVALSGATFLLLAVVGAFVSYKKLSRTKEEVTGLDALPATGLKTSLNFKYEMLEKATNNFNESMKLGQGGAGSVFKGVLPNAEAVAVKRLFFNTRQWVDQFFNEVNLISGIQHKNLVRLLGCSIEGPESLLVYEYVP…
Gbar_A09G024380	GbCRK108	305	32.671	1.5	6.942	0.013	A09	76039143	76040506	1364	MGFSFSLRPFFLSLSFIVLFTNLELSSMVESGSDITNLVYKGCAKQAFTDPGGVYSQALSALFQTLLSQSMKVKFYKTTTGTAQTTINGLFQCRGDLSNSDCYNCVSKLPTLSDKLCGSNTIASRIQLVGCYMLYEVSGFPQISGMEMLYKTCGGGGGGNGGGGVGFEEKRDTAFSVLENGVVNNHGFFTTNYQSIYVLGQCEGDIGDSDCGECIKNAVQKAQVECGDSNSGQIYLHKCFISYNYYIHGVPKRSSSSFSHPLAASSTETGQETGKTVAIILGGAAGIGFIVILMMFARNSMKKHEDS
Gbar_A10G001760	GbCRK109	593	66.546	12.5	8.38	-0.072	A10	1382588	1401919	19332	MYNSAFSAMLLLIMFIFSIKVPSNPLYTFCSDNTGNYTSNSTFENNLKWVLDSLPSDTSGTGFYSTLIGEGVDRVYARALCRGDVNATLCRNCVKNASQDVLDSCKTLEAIVWYDDCQVQYSFQNSSLMVYTGKYPDSNNKEKNISNPGRFDDVLTFLMNNVSNDAAYDSELMFKTGEVKVNKKETLYGLVQCTRDIVGDTCRSCLDSALKDLNGCCRSRTGGSVLSRNCNVRFQIYKFYNVMNSPLIYAESKTGSKWSFGMIIAVVCAAVLVVALVAVSGFVYTRWKKRKQKANGKEIAVKRLSRTSGQGLVEFKNEVLLIARLQHKNLVRLLGCCLEKNEKLLVYEFMPNRSLDVFLFDSNLATQLDWQKRFNIIKGIARGIMYLHEDSRLRIIHRD…
Gbar_A10G001780	GbCRK110	233	25.46	10.5	9.08	-0.228	A10	1434120	1442889	8770	MKLYQGSSWIVLTTKKPSDGLRIARYGSTPDEYFQLRLGALLSDLRNKAAAGGALLKYAAGDSSLRASERLYALVQCTPDLSEGDCNHCLDKAATDGIRWCCLKQRGCRVLSPSCNLSESQQPTYLYHDCPNTTTFSINSTYQANRGTVLSSLSSNSTRGDGFYNTTAGSILTRFTAFSYAAGIFVKRVLPLPPPISPNVVPTKQGRWFGSTSVSYDTRINAILGSIHLFRCE
Gbar_A10G001790	GbCRK111	656	73.176	0.5	6.651	-0.203	A10	1444239	1458668	14430	MQISTVSINLLLLVIVLSLLGLAIEAQQPTYLYHSCPNTTTFTVNSTYQANRNTVLTSLSSNSTRGDGFYNTTAGRSPDMVYGLFLCRGDLSTSFCQACVTFATTDISQLCPNQTTAVVWYDQCLLRYSNRNIFSVVAEEPAVRLRNTQNANGTEIPFDQLVAATVVMNMNDITTQTENKPAGSKKFATRETKLSSFQTLYTLAQCTPDLSGSACSRCLQGALESLPTGWQGGRVLSPSCNVRYEIYPFYNLTAVSPQPPPAPGNGRRSWPIIVAIVVPIAASILLLLLMCWLLKRRAKKKYDTNVGYDITTIDSLQHDYATIEAATDKFSDANKLGEGGFGEVYKGILSNQQEIAVKKLSRGSGQGDEEFKNEVVLVAKLQHRNLVRLLGFCLEREEK…
Gbar_A10G006340	GbCRK112	215	23.88	-5.5	4.585	-0.21	A10	6581446	6584017	2572	MFSSRVASFVYLLALAFLVQTAFGADPLFHFCSNSGNFSAYDPYEANLKELTGYLSIQAPPKGFGLGSIGQKPNQAYGLALCRGDVSTPDCKTCVVEAGSAIVWYDNCLFKYSNMEFFGQIDNRNRFYMWNLNNVSEPQSFNAKTKELLSELANQAYSNPKMYTVGETELYGSNKLYGLTQCTRDLSSTECKKCLDGIIEELPTCCDGKEDMLTT
Gbar_A10G006360	GbCRK113	216	24.048	5.5	8.279	-0.341	A10	6619240	6619965	726	MSCSRITSSVYLLTLASLLQTAFGAEPLFRTCSNTGNFSAGSPYEANLKQLTEYLSNQAPPSWFGLRSIGQNPNQAYGLALCRGDVRSADCKTCVVEAGNEIRKRCPYKKGAIIWYDYCLLKHSNMEFFGKIDNQIAIYLWNPNNVPESYGRQAKELLSALATEASCTQDLSSSDCKKCLDGIIEQLPRCGDKKEGGRVIGPSCNFRFERYRFVNT
Gbar_A10G006390	GbCRK114	239	26.221	-3	5.027	-0.21	A10	6674471	6675190	720	MSSSIVYLLSLAFLLQTAFGADPLFHICSNSGNFSTYNDPYEANLNVLTGYLSIQAPSSGFGLGSIGQNPNQAYGLALCRGDVSTPDCKTCVVEAGSEIRKRCPYDKGAIIWYDNCLFKYANMEFFGHVDNQNKFYMWNLNNVSEPQSFNAKTKELLSDLATQAYANPKMYAAGEMELNGSKKLYGLTQCTRDLSSSECKKCLDGIIGELPSCCDGKEGGRVVGGSCNFRYEIYPFLNA
Gbar_A10G006400	GbCRK115	305	34.349	3.5	7.463	-0.183	A10	6678221	6684275	6055	MEELILDVLLHAQKIKKGKHLWNAFKTVRTKENSSLQLYQIPTPIFGLQSIESRNGKKFLSYSIEICYFAHLHAINVSEIEALYELVKKISNVVIDDRLINKVINKILDLFNTKHNGILGFEEFARALSVFHPNVPIDDKNDSNLNVLTDYLSIQAPPSGFGLGSIGQNPNQAYGLALCRGDVSTPDCKTCVVEAGSEIRKRCPYDKGAIIWYDNCLFKYANMEFFGHVDNQNKFYMWNLNNVSEPQLFNAKTKELLSDLATQAYANPKMYAAGEMELYGSNKLYGLTQCAGTFPALSVRNVLTT
Gbar_A10G010800	GbCRK116	649	73.502	7	7.667	-0.269	A10	20919614	20922482	2869	MAGAALLIIFSLIVISVRSYADTRLDLVARSCETTTVQNKDDYLKNYESILQKMEPEMYRNKFAFNEAGKPPDKIYVLSQCMNDLSSVECAQCFARISNILPACFPTTGGRVYLDGCFIRANNYSFYREVTADGDINRCSDDVDTNEDFKMVLRDMLPRMVHKAPDKKGFALFQESRNGTTVHGMAQCWKILDKEMCSSCLADAVDLVFRCVPSKEGRALNAGCFLRYSTYDFGHDTNAGAVRYAIISFIIYIFLTAVVCTLAVAIGLRLGKMAYKQMNPRREWKGKEVDLAALDQAMKFLQFKFSTLEKATDCFNEANKLGSGGYGEVFKGTLPDGREIAVKRLYVNGRNRSREIYNEMDVISKAQHKNLVRCLGGCFTIIENFLVYEYLANKSLDGI…
Gbar_A10G010810	GbCRK117	656	72.838	6	7.666	-0.162	A10	20959398	20963587	4190	MEFSAFKQTYWRWVFLLISSLLVSSTLGDPRITNAGLFCGVSQALNGTNYVPDFTELMKELSDGISNNHFASYRLNSSLPMYGLTQCYEDLKQTDCLLCYAEARTRIPRCLPRSARIFLDGCFLRYDYDNNFFQEAVSPVDTVNCSTNNVTMYREVNNRRVNLFETNVEYAVGNVTSIALRKGRFGTAGVDGIYALAQCWESLTPEGCRQCLQNASMSVRRCMPGDEGRALNAGCYLRYSTRKFYNEGGDSADDHGISIGVIIAIVSATSAFLTLAISAAYIIYTKVSKRRRELENLGRISKKFDKSGLKFKYETLEKATDYFSLSRKLGQGGAGSVFMGILPDGKTVAVKRLVYNTRQWVDDFFNEVNLISRIQHKNLVKLLGASIEGPESLLVYEYV…
Gbar_A10G011680	GbCRK118	303	32.806	5	7.979	0.035	A10	25350389	25352058	1670	MGFGFSSKPFFLFLSFLVFFTNLELYPLVESAPDYTTLVYKGCAKQSFTDPAGIYSQALSALFQTLLSQSMKVKFYKTTTGTGQTTITGLFQCRGDLSNSDCYSCASRLPTLADKLCGKTLAARIQLYGCYMLYEVAGFAQISGMEMLFKTCGATNVAGTGFEERRDTAFSVLESGVVSNHGFYTTNYQSVYLLGQCEGDVGDSDCGECVKSAVQRAQVECGSSISGQIYLHKCFISYNYYPNGVPRRSSSSSYPHSSSSSSGTGQNTGKTVAIILGGAASVGFLVILLMFARGVMKKKHDDY
Gbar_A10G011990	GbCRK119	497	55.303	2	6.771	-0.147	A10	27936195	27943276	7082	MTSHHQDQFNETFPMLMEILMKNASSGSKFATGNMNFTDSEKVYGLVQCTPDISETDCRICLQRDMVELSECCGKKQGGRVLRPSCIAWFELSLFYDSSSIDSPSPAPFDPPLTPSFAPPEATRNKVPTVVLLAFVIGSISCGMLYMKKVKLNRSGSALSDAFIVVKAATGDFHDDNKLGQGGFGSVYKGKLKNGQEIAVKRLSKHSSQGELEFRNEILLVAKLQHRNLVSLLGFCLEGTERILVYEYVSNGSLDQFIFATTSLFITYTLVPINSIKCGQLNWEMCYKIICGIARGILYLHEDSRLKIIHRDLKASNVLLDEEMNPKITDFGLARLFSMNQIQGNTHRTYAVHGQFSVKCDIFSLGVLLLETVIGKRNSWMNDSGEIEHLPSHTWKNWK…
Gbar_A11G008220	GbCRK003	289	30.943	2	6.999	0.173	A11	7273726	7276053	2328	MFGSFESHPTHKTIKALGLPTLFILLLSLSCFGHLVKAYVLIYAGCSQEKYAPNSPFEGNLNSFLSSVVSSSSQVSYNAYALGNGSSTPPEGAIYGLYQCRGDLPMFECSRCMQSAVKQIGLVCSNSYGASVQLEGCYLRYEHSNFLGSPDTTLMFKKCSRSVNNDVEFFKRRDDVLADLQSAIGFKVSSSGLVEGFSQCLGDLSSSDCSACLSDAVAKLKSLCGSAAAAGVYLGQCYARYWASGYYAELTPESSHEDDVGKTVAIIVGVLAGVVVLIVLLSVCRKTKH
Gbar_A11G012610	GbCRK004	133	14.422	-4	4.469	0.068	A11	12792503	12793170	668	MGYLPKQAAAMIGLLLLCSNVISVPDTSVISVLCNSGSYSEGDPFATNLAFILQDLETLTPERKGYDYFNISPYPNAFAYGHAACNQNLTTSDCATCLGAAKTVMLATCQSRIGSRSVLHDCTIRYEQYPFDD
Gbar_A11G023280	GbCRK005	302	32.668	-5	4.993	-0.143	A11	71656091	71669113	13023	MICGNESASEPNSFEATVQDVLANLQVATPKINGYFAAINKKVGDSGGNATVYGVAQCIEAITEIGCHDCMQVVSTDIQRCPPNTNGRAVDVGCFLRYSNSPFFADNQTTDITPFLSTPSSSSKRNGIIGGVVGGAAFLLLIIAMLVWFKQASRPKGSPIREKTDVYSYGIVVLEIVSGQKSHDTTADPDTEFLLKKAWRLYEDNMHQQLVDESLDPNEYEAEEVRRMVEIGLMCTQSTTALRPSMSQVVVLLRSQGSIESKPITRPTFIESNHPRIGEASTSTASSSASIATLSITQLSSR
Gbar_A11G025990	GbCRK006	296	32.603	-16	4.389	-0.172	A11	94901415	94902776	1362	MGSTLKPMSLLPQTLTLLAFSHIVIILSNAESTSDYSTFIFKNCTTNTFADSTKFHSESLSTFFEELVSKSSQEKFYKTTTGDDNNGISGFFQCRGDLNNNDCYKCITSLPEMLNTLCNKAVSARIQLHGCNVHYEADEFIEERSKFELLHKVCDEKKAVVVEFEEVRDAAFAGVESGVIDGDGYCKENYGLMQVIAQCEGDLGPCDCGECVTAALQIAEEECGNSLSGQVYLDSCFISYGYYPDGMPDKFKHEREGGNNNNGKLVAIVLGGAAALFIGYILFLSLRNLGKKEDDF
Gbar_A12G015660	GbCRK007	593	65.757	0.5	6.567	-0.242	A12	83012833	83017439	4607	MDKPVQVVGSGYIFLVLMGFLALLEGVKGDPRAKTVNISCGHQLEHNGTIYVSNFVATMENISEQMRDSGFGTAVTGSGLDTNYGLAQCYGDLSSLDCVLCYAEARTVLPQCYPFNGGRIFLDGCFMRAENYSFFEEHTGPDDRAVCGNTSRKGLNFQESARQAVSHAVAAALGNEGYAKAQVAVSGTNESAYVLANCWRTLNNTSCKTCLENASASVLGCLPWSEGRALNTGCFIRYSDTDFLNKEPGNGISRGTVIIIVVSIVSSLIVLAIGVAIGVYIWKYRYIQKKRRGSNDSEKFVKLLHDSNLNFKYSTLDRATGSFNDANKLGQGGFGTVYKGVLPDGREIAVKRLFFNNRHRAADFYNEVKLISSVEHKNLVRLLGCSCSGPESLLVYEFL…
Gbar_A12G015670	GbCRK008	648	71.726	2	6.734	-0.185	A12	83030056	83034041	3986	MDKPVQVVGSGYIFLVLMGFLALLEGVKGDPRAKTVNVSCGHQLEHYGTIYVSNFVATMENINEQIRDSGFGTAAAGSGLDRNYGLAQCYGDLSSLDCVLCYAEARAVLPQCYPFNGGRIFLDGCFMRAENYSFFEEYTGPDDRAVCGNTSRKGLNFQESARQAVSHAVAAALGNEGYAKAQVAVSGTNESAYVLANCWRTLNNTSCKTCLENASASVLGCLPWSEGRALNTGCFIRYSDTDFLNKEPGNGISRGTVIIIVVSIVSSLIVLAIGVAIGVYIWKYRYIQKKRRGSNDSEKFVKLLHDSNLNFKYSTLDRATGSFNDANKLGQGGFGTGVLPDGREIAVKRLFFNNRHRAADFYNEVKLISSVEHKNLVRLLGCSCSGPESLLVYEFLPNK…
Gbar_A12G015680	GbCRK009	674	75.411	10.5	8.025	-0.077	A12	83065144	83068881	3738	MNQLVFFFFFFLFGKLCLCDPRATEAALICTNTTASITARKSFVANFLAALDSFTPLIVRQRYAVVVKGSGDTRVYGFGECMKDLEQGDCNICFAQCKAQIMRCLPFQIGTRGGRLFYDGCYLRYDDYNFFDESLSETDRTVCATKDVGLSNETGFRANVMQLVRNLTVEAPKNDGFFVGSMGKGNNVSVYGLAQCWELVNASACEDCLVNAVSRISSCLPKEEGRVLNAGCYLRYSTNKFYYNSTAPPVGGNRGRRKLAIILATTFSTMALALIFATAIFFVNKKLVKKRQESKQLGALSPLLNKSKLNLSYESLEKATNYFSDTNKLGQGGSGSVYKGTLPNGKVVAIKRLFFNTRQWVDQFFNEVNLTSGINHKNLVKLLGCSITGPESLLVYEFV…
Gbar_D01G001520	GbCRK010	663	73.04	-4	5.864	-0.044	D01	1148362	1154214	5853	MQFLISFTLNFLIFSSLLSSTYANFADEQRYNICTNAANYTNGSLYSRNINATLFSLTNASLTGFATTTIGLDPDTVFGLVQCRPDVAENDCRACINTASDEITQFCPNKKQAMIGYDNCSLRYSDFRFFSTATNDLIVYYRNTMNVNDSNLFDKQLVSLFQNLSVSAAANDTKFAVGAIGYSLFSDIYGMVQCSRDLPENGCLSCLQAIIGFIPQCCDKKQGARIFTMSCSLRFELYAFFQTSSPPISGMLSPPPPLPVSTDEPSSVPTSSSDGKKSGLKPLVIVVVSMASVSLLVILIVGCCYFWRKAKNTAAETQADCEKIMESLLMGLDTLKTATANFSDENKLGQGGFGPGKLFDGREIAVKRLSSNSGQGLAELKTEVMLVAKLLHRNLVKLL…
Gbar_D01G015410	GbCRK011	287	30.414	-3	5.055	0.029	D01	43602863	43605585	2723	MALATKTTSLFLLLAVWCFFITPSNSATDSFVFGGCSQLKYTSGSPYESNVNSILTSLVNSAMYTSYSNFTLPGASNQDTVYGLFQCRGNLNSGDCGRCVAKAVSQLGTLCLDSTGGALQLEGCFVKYDNTTFLGVEDKTVVVKKCGPSISSYSDALGRRDAVLGYLGASDGTYKPFRVSGSGDVQGVVQCVGDLSPSECQDCLSEAIGRLKTDCGAAKWGDMYLAKCYARYSEGGDHSHSQKDTNNNDDEIEKTLAILIGLIAAVALIILFLSFLSKLCDNGKGGK
Gbar_D02G015090	GbCRK012	388	42.899	7.5	8.402	-0.241	D02	48668690	48671455	2766	MPSFNLISSVLLFFYIFDLAAEANPSFLYKFCYDKDTTFTTNSTYGTNLNLLLSSLTSNAHRIDGFYNTTVGQQPPDRIYGLFLCRGDVTPDVCRDCVAAAARNATSLCPVEKNSVIWYDKCMLRYSNESIFSTMETRPGGTVWDNDTFTEEEDFVDIVASLVKDVASEAADAPMGAKKFATKEANLSGSQKLYSLAQCTPDISDVACNLCLESAITEFSDCCRQKEKATRASSLLPSCNVQYGLTPFYNKTAGEVSRSKPSPLPPRDSGKGKSSSQTIIYIIVPTVGFLVLLSTFCYCILRRKARMKPYLLKDQKDKSKARTMNSLQYDMSTIEAATDNFSDANMIGVGGFGSVYKGTLANGQQIAVKRLSRSSKQGARNSRMRLRW
Gbar_D02G015100	GbCRK013	626	70.197	4	6.928	-0.155	D02	48671568	48674477	2910	MWIKLKALSSILSHLLLGIALVDANLRCYDTGNFTLNSTYGKNRDLILASLLPNVSENGDSTPNGCYTCLNASIQDLIASCPNRKEALSWGGDPPCLARYANRPFFGILELQPTDSGYNTADITSNLTQFDTIWESLMDRVVSKASSGSSTKYATGEADFTAFQTIHALMQCTPDLSHKDCDSCLRQSVSNYESCCRGKQGGYVQKPNCWFRWDLYPFYNAMLLLLHPYLLHPLLLVLRHCSHSSHTIAIIIVPIVILVAVLIILAVAVLLKRIKKTKRDDQNNKTHGEALQFDFNAVRVATDNFSDANLLGRGDLGQLEDGRKVAVKRLSESSGQGEQEFKNEVMLLAKLQHRNLVRLLGLSFEQKERILIYEFLPNSSLDNFIFDPVKCLILNWEKR…
Gbar_D02G015110	GbCRK014	644	71.099	10.5	8.193	-0.193	D02	48686863	48689777	2915	MWIKLKALSSILSHLLIGIALVDANLRCYDTGNFTLNSTYGKNRDLILASLLPNVSANGGFFTASIGQDSNKIYALGMCRGDSTPNGCYTCLNASIQDLIASCPNRKEALSWGGDPPCLARYANRPFFGILELQPTDAGYNTADITSNLTQFDTIWESLMDRVVSKASSGSSTKYATGEADFTAFQTIHALMQCTPDLSHKDQGGYVQKPNCWFRWDLYPFYTRNASTAASLSPPPSPASPPPLSVNSTRKKGDGGSHSSHTIAIIIVPIVILVAVLIILAVAVLLKRIKKQSGMIKVNNKTHGEALQFDFNAVRVATDNFSDANLLGRGGFGSVYKGQLEDGRKVAVKRLSESSGQGEQEFKNEVMLLAKLQHRNLVRLLGLSFEQKERILIYEFLPN…
Gbar_D02G015120	GbCRK015	666	74.717	6	7.775	-0.281	D02	48689884	48692699	2816	MPSFNLISSVLLFFYIFDLAAEANPSFLYKFCYDKDSTSTTNSTYGTNLNLLLSFLTSNANRIDGFYNTTVGQQPPDRIYGLFLCRGDVTPDVCRDCVAAAARNATSLCPMEKNSVIWYDKCMLRYSNESIFSTMETRPGGTVWDNDTFTEEEDFVDIVASLVKDVASEAADAPMGAKKFATKEANLSGSQKLYSLAQCTPDISDVACNLCLESAITEFSDCCRQKEKATRASSLLPSCNVQYGLTPFYNKTAGEVSRSKPSPLPPRDSGKGKSSSQTIIYIIVPTVGFLVLLSTFCYCILRRKARMKPYLLKDQKDKSKARTMNSLQYDMSTIEAATDNFSDANMIGVGGFGSVYKGTLANGQQIAVKRLSRSSKQGAEEFKNEVALVAKLQHRNLVR…
Gbar_D02G015150	GbCRK016	181	19.909	-2.5	5.009	-0.134	D02	48775590	48776145	556	MEPISISSSLSYLQRHRIDGFYNTTVGQQPPDRIYGLFLCRGDVTPDVCRDCVAAAARNATSLCPVEKNSLICACYVTRMNLSFRRWKPGLVGLWDNDIFTEEEDFVDIVASLVKDVASKAADAPMGAKKFATKEANLSGSQKLYSLAQCTPDISDVACNLCLESAITEFSDCCRQKEKAT
Gbar_D02G015170	GbCRK017	624	69.918	11.5	7.994	-0.212	D02	48877186	48880022	2837	MWVTLKALSSFISYLLIGIYLVDAAPTPKCNDTVYALGVCRGDSTPDDCYRCVNSSTHDLIVSCHNQKEALLWASELKCFLRYANRPFFGILELEPTDAGYNTASITSNLTQFDTIRESLMDGVVGKASSGSSTLKYATGEADFTTFRTIHALMQCTPDLSHKDCDSCLRQSVSNHESCCHRKQGGYVQKPNCWFRWDLCPFYISNASTTAPSLSPPLPVNSASKNGDGGHSSHTLLIIIVPIIIFVVVIVILAAVILLKTNKKRKQDDQINKNHAEPFQFDFNAVRLATENFSDANMLGQGGFGSVYKGQLEDGRKVAIKRLSENSGQGEQEFKNEVMLLAKLQHRNLVRLLGFSFEQKERVLIYEFLPNSSLDSFIFDPVKCLQLNWEKRYKIIKGI…
Gbar_D02G015210	GbCRK018	305	32.552	-5	4.957	0.125	D02	49086224	49089819	3596	MALPTKRASFFPFLLLLLLVTISIFLVTPSNSATDTFVFGGCSQLKFISGSPYEYNVNSILTSLVNSAMFTSYNNFTISASQDTVYGLFQCRGDLENGDCGRCVAKAVSQLGTLCLDSTGGGLQLEGCFVKYDNATFLGVEDKSVVVKRCGPLISTDSDALARRDTVLDFLGASDGTYKPFRVAESGDLRGVAQCVGDLSPTECQDCLSEAIGRLKTDCGASKWGDMYLAKCYARYSQGGDHSHGGEDNDDDEIAKTLAILIGLIAGIALIIVFVSALSKACEKDNKGLSHTHSRLASWIAKISA
Gbar_D04G020120	GbCRK019	204	22.493	5.5	8.142	-0.152	D04	51981663	51982471	809	MFTSYNNFTMSASGGSSAVYGLFQCRGDLNNRDCNRCVAKAVSQIGTLCFYSTGGVLQLERCLVKYDNVTFLGVEDKTVVVKKCGPSFSSYSDALTRRDSVLSYLEASDGTYKPFRISESGNLQGVAQCVGDLSPSECQDCLSEAIGQLKTECGAAKWGDLYLAKCYVRFSEGGYHSHAGKSKRFRHLFDAFISCGLFKWYIFK
Gbar_D05G011600	GbCRK020	641	70.671	2	6.765	-0.117	D05	9620443	9623152	2710	MELLRICISLTVIWCLLEMGASNPQTFLLNHGCSMFNVTSFSGFSRNLNATLTELRGHLDKGMHFAVAQEATGFDPVYAMVQCRNYMSRNDCISCFSTASSQIRNCSAANGARVIFDGCFLRYESNMFYQESTQVGNLGICGGSTASQQSVFGTTVERLLGDLVKATPRIDSFFAASGEEVGGVNGNVTAYGVAQCMETIYEKGCMECLKVALANIQRCPPDSDGRAVDSGCFLRYSDSPFFGANYTIDLKPFLKTSKDALIGGLVGGGGLLLLITLLLFWVRKSRNKLAVPQEDVEGPPELQGPLTYTYKELNFATTNFSQQNKLGEGGFGEVYKGILKNGRTVAVKKLAISKSEKVKAEFDTEVKLISNVHHRNLVRLVGCCSKGPELLLVYEFMPN…
Gbar_D05G011610	GbCRK021	645	71.323	-1.5	6.3	-0.139	D05	9630604	9643903	13300	MELLRICISLTVIWCLLEMGASNPQTFLLNHGCSMFNVTSFSGFSRNLNATLTELRGQLDKGMHFAVAQEATGSDPVYAMVQCRNYMSRNDCISCFSTASSQIRNCSAANGARVIFDGCFLRYESNMFYQESTQVGNLGICGGSTASQQNVFGTTVERLLGDLVKATPRIDSFFAASREEVGGVNGNVTAYGVAQCMETIDEKGCMECLKVALANIQRCPPDSDGRAVDTGCFLRYSDSPFFGANYTIDLKPFLKTRNTTKRDALIGGLVGGGGLLLLITLLLFWVRKSRNNMAVPQEDVEAPPELQGPLTYTYKELNFATTNFSQQNKLGEGGFGEVYKGILKNGRVVAVKKLAISKSEKVKAEFDTEVKLISNVHHRNLVRLVGCCSKGPELLLVYE…
Gbar_D05G017220	GbCRK022	661	73.936	3	6.844	-0.249	D05	14918245	14921378	3134	MKKTMNSLYKPIYLITIFELISFIACQSPTYNYHFCLGPGNDTATASYKSDLTLLLDYMSSNASDKSFYNDSLNGIYSLFLCRGDVSSDVCRVCVSNASQTLTQTCPSDKRAIIWYDQCLFRYSNINFLGQLELYPRLFMWSALNNTSPEEGDIGTRGLLYSLVSQAPYKNMFQTNEMVVGNGPGCRYGLVQCSIDLDVDGCSTCLRELLNQTEDCCIGRSGWRILTPSCCIRYEMYPFYEQTSNLPGSAPVNEGGVGKGGKSTRKNTIITASSLAGFLASVLVAGFSYYSSLVRKRKQKVEGTSHEILKRSSQGSKPAHLTEESIHLHLSDEDRSGDLHHFNLATIQTATNNFSRENKLGEGGFGPVYKGKMPTGKEVAVKRLSINSKQGLEEFKNEV…
Gbar_D05G032370	GbCRK023	650	72.529	11	7.881	-0.181	D05	39400353	39403228	2876	MDNKIIQHIFVVLLMMESLSLHKRVGGLSRAEIVNMTCTNVVEYNKTSLVSSFIAVMQKLSEQMRESGFGIAVSGSGFDTTHGLAQCYGDLSLVDCTLCYAAGRSILPQCFPFNGARVFLDGCFMRSGNYSYYDEYLGPNDMVVCGNASRKGLSFQTSVKEAVSHAVATALKNKGYGKAQVPVSGTNETVNVLVDCWRTLNRSSCKACFENASAEMLRCLPWSEGRALYTGCFMRYSNIDFLNKELADGISEGTVITIVISTVSSLVVLAVGVGIGVYIRKRRYIQKKRGSNDAEKWVKVLRDSNLNFKYSPLEKATGSFDEANKLGQGGFGTVYKGALSDGREIAVKRLFINNRHRAADFYNEVNIISSVEHKNLVRLLGCSCCGPESLLVYEFLPNK…
Gbar_D05G032380	GbCRK024	647	71.781	7	7.604	-0.19	D05	39430587	39435453	4867	MNRRAQYAFIVLMIGSIASFQGVVGDARAQVLNMTCSSQNENNRTLFVPNFISLMETISDLMRQFGFGTAVSGSGPDANYGLAQCYGDLSLLDCPLCYAEARTVLPQCYPYNGGRVFLDGCFMRSANYSFYDEYLGPTDMVLCGNASHKGSNFQASARQAVSHAVASALGNRGYGKASVAISGTNETAHVLVDCWRSLNQSSCQACFDDASAAMLRCLPWSEGRALYTGCFMRYSNIDFINKEPSNGISRGTIIIIVISAVSSLVVLAVIVAIGVYIRKRRYIQKKRGSNDAEKWVKVLRDSNLNFKYSTVEKATGSFNEANKLGQGGFGTVYKGALPDGREIAVKRLFYNNRHRAADFYNEVNIISSVEHKNLVRLLGCSCSGPESLLIYEFLPNKSL…
Gbar_D05G036850	GbCRK025	663	73.452	4.5	7.19	-0.118	D05	58650240	58653005	2766	MGSLTTVPLFSYSLVLSFLPTLIVAQLNPVYFEHDCNQGSGNYTPNSTYEANLNSIISRFPTLSYFNYGFFNLSAGESPNKVYSIALCRGDMNQADCNTCLNSTATELKQFCPRNKIAIAWSELCLVRYANRDLYGLLENDPHTCAFNPMNASNPTQFNRALSELLNNLSSEAAASGPHRKYAAGNAPTGILQTVYATVQCTPDMTQENCTACLNYGRRELRLCCLGRMGCRVLRPTCVLRFESNPFYNETAVPLPSPPTTSSPTPSPGNGNNTTRTVIIVIASVVGLLILITISICIFKRPKRNKDIPIKVETKDADNEMSGADSLQFGFDSVLVATDNFSDANKLGQGGFGAVYKGQLPNGEEIAVKRLSKGSGQGDLEFKTEVQLVAKLQHRNLVR…
Gbar_D06G013000	GbCRK026	557	62.199	10.5	8.077	-0.149	D06	33931865	33935162	3298	MWVTLKALSSFLSYLLIGIYLVDAAPTPKCYDTGNFITNSTYGKNRDLILASLPSNVSAKSGFFTASIGQNSDKVYALGVCRGDSTPDDCYRCVNSSTHDLIVSCHNQKEALLWASELKCFLRYANRPFFGILELEPTDAGYNTASITSNLTQFDTIRESLMDGVVGKASSGSSTLKYATGEADFTTFRTIHALMQCTPDLSHKDCDSCLRQSVSNHESCCHRKQGGYVQKPNCWFRWDLYPFYISNASTTAPSLSPPLPVNSASKNGDGGHSSHTLLIIIVPIIIFVVVIVILAAVILLKRNKKRKQDDQINKNHAEPFQFDFNAVRLATENFSDANMLGQGGFSSVYKGQLEDGRKVAIKRLSENSGQGEQEFKNEVMLLAKLQHRNLVRLLGFSFE…
Gbar_D06G013400	GbCRK027	661	73.615	4.5	7.092	-0.179	D06	38410185	38412932	2748	MWVKLTALSSILSHLLICISLVEAYIRCYDTGNFTINSTYGKNRDLLLASLPPNVSAKGGFFTSNFGQNADKVYALGMCRGDSTPDDCYKCVNSTFHELIANCPNQKEALAWGGKPCHVHYANHSFYGTPQDLGVPEAGYNTGDITFNLTEFDTVWESLMDTVVRNASNGSSTLKYATGEADFTITQTIYALMQCTPDLSYQNCDFCLRQSISYYERCCHGKQGGYVQRPSCYFQWDLYPFYTPNASTTAPSLSPPPSPVSPPPPAASPPPQSVNTIKKEEGGHRSSQTLVIIIVPIVILVAVLVILAVAILRKRIAKPKQDDQNAKTRVESLQFDFDAVRVATKDFSDANILGRGGFGPVYKGKLEDGRQVAIKRLSENSGQGQQEFKNEVMLLAKLQ…
Gbar_D06G013430	GbCRK028	595	65.623	-14	4.956	-0.145	D06	38541776	38544880	3105	MSIIFNQDYVCITESGSFTTNSTYGKNLDHILDSLPDSVSKSGGFFTATAGQDSSTAYALGLCSGDLNPHDCYGLVKSAVRDLRDKCPDQKEAISWSGDPACIIRYANRPFFGILELEPTTAGTITHDIGSNLSRFDMIWESLTDRLVRNASNGTSSRKYATGEALFTVSQNIDAQMQCTPDISQEECDSCLLAAKSSFKACCHGKQGGYVQKPNCMFTFDLIPTITQGDKEDSQEVQLLDLVIGSGNHENSSENVETSQEFPSIKLDILQAATTNFCDENKLGQGGFGPVYKGTLADGNEIAVKRLSRASSQGLLEFKNEVMLIAKLQHRNLVRLLGCCLEKNEKLLVYEFLPNRSLDLFLFDSSLATQLSWQKRFNIIKGVARGIMYLHEDSHIRVI…
Gbar_D06G013440	GbCRK029	680	75.203	-11	5.066	-0.169	D06	38571863	38574592	2730	MESSWQFLFISFTISFLLTLAVAQEEPLDYSCMETGGNFTINSTYETNLNRLISSFSANTANDYGFYNLSSGEGSSRVNSIALCRGDVGSGDCLGCINNATTELRSLCPDQREAIIWYDNCMFRYTNRSIFGVVEDDPLLYMWNDNNVTDVDAFNQSLSTLLDSLINSASSGTSLRKFATGSAQVTPFQTVYALVQCTPDFSQAECTSCLSAAIEFIPECCDRKQGGRVLEPSCNFRFEIERFYNLTTADTPLTSTPPPTTSPPSNNTKNTTGKKSNSSRTINIASFSAVAFAVLVVCSCIFIFLRVRKSKVKGEKGGEAAEAVDEIKNAEALQYDFSTISAATNHFSNSNKLGQGGFGAVYKGKLAGGELIAVKRLSTDSGQGDLEFKNEVLLVAKLQ…
Gbar_D06G013450	GbCRK030	1238	137.497	-9.5	5.642	-0.144	D06	38615505	38622921	7417	MGFSILLLLFYLILPLFLAILGLGADPFFQHRCISTAGNYSANSTYQANLNTIFSRLTSQSDFNYGFYNLSAGRDPNQVNAIALCRGDRNQEDCNSCLNESISELSQRCPFSKEVVGWSEFCTLRYAHRTLFGDMETSPDSCLLNTQNVTNVDEFNQALDNLLNNLSSRAAAEGPLRKYAADNTTVGVFQRVYALVQCSPDLSEQECGDCLSVAKEGIGSCCFGKRGCRILKPSCLLRYESDPFYQTPLPLPSPPPSVASPPPPASPSAEGNGNNTTRIIIIVIASVVGIPILIASSICIIRRARKTPQQLLRTDDDEVIRADSLQFDFATVRAATNNFSDANKLGQGGFGAVYKGQLPNGEEVAVKRLARDSGQGDLEFKNEVLLVAKLQHRNLVRLL…
Gbar_D06G013460	GbCRK031	274	30.538	-0.5	6.337	0.014	D06	38648630	38649997	1368	MVDFDVQTFIVFLVFMLSLGICHADRNLYSGLQCSEADNSSESSFGVNLDSLLDLLTQKGPLSKGFFKTTVGRSSGKIYGLMQCRGDVSEENCANCTRESVAVALHDCSKSKKVQVWFTWCFLRYSNERFFGVWDQSSAAIVNETDFDDASVVSKALTFISEVAITAPKQPFMFHAAVLDAGQFGKRYGMAQCTRDISRTDCSHCLDTQLMTFRTTIGNKRGWEVYGSSCSMWYHDYQFYSNFSITANDGARRLSLQGVATGITMAVLVFIFVP
Gbar_D06G016260	GbCRK032	461	50.751	12.5	8.558	-0.075	D06	52188490	52191230	2741	MAADFFTKICFLALFLPAFSFASLAESKLLYSYCSNATTLTGNGVYAANINHLFSYLSTNATEHDGFFNTNAEQEPNMVYGLFLCCGDVHPENCRDCINLAAAVAPQLCPNRTWAIIWYEECMLRYSNQSIFSSMAEKPRVDLWHDTNYAPEPERFNRLVGTVMKEIASRASYATLGAKKFATKEATFTVFQTLYSLAQCTPDISSEDCYRCLQDAVRDLLIHTNGNTSGFGLHPSLFNKTKTAGPPVSPPEKSLLLPPPAPGKKGMSSQMVIKIVVPTVGFLVLSTILCCFPGWKASKKLIARRNRYDGSKIRALKSLQFDLSIIEAATNNFAKVNKIGAGGFGSVYKVWRQRKNGKPIGVMNSALGDSYVSNEVVRCIHIGLLCVQEDPEARPTMAR…
Gbar_D06G016270	GbCRK033	544	61.24	15.5	8.626	0.006	D06	52266634	52272665	6032	MVMVDSFTRLFVVAVCLSTFSFGSLEALTRWYYFCSNATTLTGNIVYAANVDQLFSYLSTNATEHDGFFNTTAGQEPNMVYGLFLCRGDARPEICRDCINLAAADVVKLCPNQSWAIIWYNKSMLRYSNRSIFSSMAERPNVTLSYWVDAMEPYRFNRLVATVMKDIATRAPNATSRTKNLAQCTPDISSEDCYRCLQDAIADLQLHLGGKQSGFAMYPSCTAQYQTSPFYSLNQTGLAKPPVSPQHPLLLPPPPPPGKRGISSQTVIKIVVSTVGFLVLSCFLCCVLDELKAMALQSLRFDLSIIEAATKNFAEVNKIGAGGFGSVYKFQTEVVLVAKLQHRNLVKLLGYCLERKDKMLIYELVPNKSLDHFIFDLEKQRQLVWPLRYKIIKGIARGL…
Gbar_D06G016290	GbCRK034	669	74.712	22.5	8.93	-0.081	D06	52299236	52305981	6746	MVMVDSFTRLFVVAVCLSTFSFGSLEALTRWYYFCSNATTLTGNIVYAANVNQLFSYLSTNATEHDGFFNTTAGQEPNMVYGLFLCRGDARPEIFRDCINLAAADVVKLCPNQSWAIIWYNKCMLRYSNRSIFSSMAERPNVTLSYWVDAMEPYRFNRLVATVMKDIATRAPNATSRTKKFATKEATFNAFQTLYSLAQCTPDISSEDCYRCLQDAIADLQFHLGGKQSGFAMYPSCTAQYHTSPFYSLNQTGLAKPPVSPQHPLLLPPPPPPGKRGISSQRVIKIVVSTVGFLVLSCFLCCVLGWKATKKLTARKTRNDELKAMASQSLRFDLSIIEAATKNFAEVNKIGAGGFGSVYKGILTDGQEIAVKRLSTSSGQGADEFQTEVVLVAKLQHRN…
Gbar_D06G016300	GbCRK035	645	71.91	5	7.493	-0.242	D06	52320872	52323460	2589	MASLYSTIVFLFLFMFLGLTSHGKAAPTYTSHYCDNTTSFTPNSTYQANVKTLLSSLSSNTNSSKNGFYNTTAGRDPNLVYGTFLCRGDVSANLCQKCVETASNDIARRCVTEKLGVIWYDECTVRYSDQNIFSIIREVPGMDNSSSVSIPGDKDHFDQLLSDLMKSLVNRAAYDDQSGKRFATGEANFTSSQTLYSLVQCTPDLTDALCFRCFQSAIAELPMCCDGKQGGRVLLPSCNIRYDMFPFFSRNGTATIEFPSPSSPNSTKQGKRKNSAPIIIAIVAPVVTSLVLLALGLLFMRKRASKKYNALPEKNAVENVIGLESLQFNLSTIQAAVNNFSSDNKIGEGGFGEVYKGKLCNGQEIAVKRLSKSSNQGTEEFKNELALLTKLQHRNLLLV…
Gbar_D06G016310	GbCRK036	514	57.24	5.5	7.662	-0.181	D06	52325463	52328170	2708	MQLLGNTMNEIATRAAKGDQLGKKYATQEVNFTAFQTLYTLAQCTPDLSVSDCQTCLTTAITYLPNCCLGKQGGRVVFASCNVRYELYPFYRFTAQQLPPPPPPKPVLHSPPALESKGKNKNKSKTIIAIVLPVVVSVVIFAGALICILTRKSKKYDAMEQENGNEITTMESLQFDFSTIEAATNKFSVDNKLGEGGFGPVYKGKLPNGQQIAVKRLAVSSSQGLEEYKNEVALLAKLQHRNLVRLLGFCLEGAEKLLVYEFVPNKSLNYFLFDLEKQGELTWTKRCMIIGGIARGILYLHEDSRLKIIHRDLKISNILLDKDMNPKISDFGMARILGVDQSKANTSRVVGTYGYMPPEYVMHGHYSIKSDVYSFGVIILEIITGKKSSNFQQSDEDED…
Gbar_D06G020460	GbCRK037	630	69.891	11	8.039	-0.084	D06	59925221	59938628	13408	MWIKLKALSSILSHLLIGIALVDANPRCYDTGNFTLNSTYGKNRDLILASLLPNVSANGGFFTASIGQNSNKIYALGMCRGDSTPNGCYTCLNASIQDLIASCPNRKEALSWGGDPPCLARYANRSFFGILELQPTDAGYNTGDITSNLTQFDTIWESLMDRVVSKASSGSSTKYATREADVTEFQTIFALMQCTPDLSHKDCDSCLRQSVSFYESCCRGKQGGYVQKPNCWFRWDLYPFYTTSTPSLSPPSLSPAPPSPYIKGILSVHRSHTMYTKTIIILKISHSLLILLTTIHFPSIQLNILQAATNNFCDENKLGQGGFGPVYKGTLADGKEIAVKRLSRTSGQGLLEFKNEVMLIAKLQHRNLVRLLGCCLEKNEKLLVYEFMPNKSLDIFLFD…
Gbar_D06G020470	GbCRK038	573	63.904	-1.5	6.199	-0.22	D06	59967790	60011067	43278	MWIKLKAFSSILSHLLMGIALVDANLRCYDTGNFTLNSTYGKNRDLILASLLPNVSANGGFFTASIGQNSNKIYALGMCRGDSTPNDLIASCPNRKEALSWGGGPPCLARYANRPFFGILELQPTDAGYNTEDITSNLTQFDTIWESLMDRVVSKASSGSSTKYATGEADVTEFQTIFALMQCTPDLSHKDCDSCLRQSVSNYESCCRGKQGGYVQKPNCWFRWDLYPFYTTSTPSLSPPPPSPDIKAIEESLQFDFDAVRVATEDFSDANILGRGGFGPVYKGKLEDGRQVAIKRLSENSGQGQQEFKNEVMLLAKLQHRNLVRLLGFSLEQKERVLIYEFLPNSSLDNFIFDSVKRLLLSWAKRYKIIKGIAKGLLYLHEDSQYRIIDRDLKTANIL…
Gbar_D06G022690	GbCRK039	668	74.857	7.5	7.903	-0.128	D06	62527009	62530728	3720	MYLNNLVFAFFLVIILVISLTNAQTCLETGNNFTINSPFARNRNLILTSLPTNVSKDGGFFNTSIGEEGPNRVYAQALCRGDLSGEDCSVYVNFTAHQLLSSCKNQTEAFSWDGDIPCLVRYSDKSLFGVIALEPIQEGINPNAITDVASNLTLFFELWGELMEAVAKKASMGSSKLKYATGVAEEIQALMQCTPDLSESNCLTCLRTLIRRYTACCRTYQGGYVEMPSCRMRWDLYTFFSPTADTVRLSLSSPPPDSIDNPLITTKDNKESISSKTIAVIVVPVIVLVAIVAAVFVLRRKMKSSKQDMNNKDNGLELESLLFQLKSVIKATNNFSHDNMLGQGGFGAVYKGRFDDGQEIAVKRLFNESGKGDDEFKNEVMLMARLQPRNLVRLKGFCL…
Gbar_D06G022700	GbCRK040	1279	142.771	9	7.313	-0.103	D06	62532780	62550429	17650	MSLFFVLLLLLSLFSFTIEAQQQTYLLHYCPNTTIFSPNSTYKTNLDRLLISLTSNATAGSFFHNTTTGKHNSDIVYGLFLCRGDVSTKGCQDCVSTATKDVIQRCPVEKTAVIWYDNCLIHYSNQSIFSTPAMVPKFYLINTANVSNQERFNQILATTMNDGAALALNDTLPLKKFATSEANVSRFQTLYSLLQCTPDLTTSDCNTCLRGAIADLPNCCDGKQGGRVLTPSCSIRYELYPFYNQTAVSVSAPPPPLTPPPAITPGKSKNTLPIIIAIIAPIAVSVLLLFLCCCLLKRRARKKYKAVEEENAKDDISAIETLQYDFSTIEVATNNFSYSNKLGEGGFGEVYKGTLPSGQEIAVKRLSRSSGQGIEEFKNEAVLVAKLQHRNLVRLLGFC…
Gbar_D07G010640	GbCRK041	314	33.371	-1.5	5.746	0.13	D07	13276447	13278757	2311	MKALHDMAVNLSLSLSVPSLSLKQIKPTMATSLLSLSLFLISFPFLPIQTALSSSTDSFVFGGCTQQKYAPDSPYESNLNSLLTSLVNSATYSSYNNFTIMGSSPQDVVYGLYQCRGDLSMPDCATCVARAVTQTGSLCPTSCGGAVQLQGCFIKYDNATFLGIEDKNVVLKKCGPSVEFEKESEIVGGRDAMMAGLMGGGGLFRVGGSGEVQGLAQCVGDLSLAECQDCLSSAIQRLKSECAAAAYGDMYLGKCYARFSTADDNGHYYPKSHNEKSGNDGEKTFAIIIGLLAGIALLIIFLAFLRKVVDRNGK
Gbar_D07G016630	GbCRK042	297	32.159	9.5	8.563	-0.14	D07	27856025	27858152	2128	MGLPRKSPSLLSVSLVSITIFLGSFPFVATAADYTNLVFKGCADQKFQDPSGVYLQNLKNLMQDLVSQSSQRTFSTAASGEDPNAINGLYQCRGDLSTSQCYSCVSKIPKISDKVCGKAVAARVQLSGCYLRYEIAGFKQVPETEFLYKVCGSSSSGRTEFEKRRETAFNMAEEGVKSGSSLFYTGDYQSVYVLAQCQGDMGTANCGDCVKTAFETAKNNCGDSVSAQLYLHKCYISYSYYPNGIPTISSGTGETRQHTQKTVAIAVGGVAGLGFLVVCLMFLKSVVKKRSKKHEGY
Gbar_D07G021650	GbCRK043	254	28.41	3	7.739	-0.185	D07	50929501	50930515	1015	MNLLYMLLVSLFVSSCRADPLGNFCNENTNISSSSQISLNIDRLLAELVSKTPLTGYVVSSSGKDPDKVYGLAQCRGDVSNKDCSSCIQDAAKEVRQRCSNQADARIWYDYCFLRYSNDNFVGKVDTSFGIFYYNVENVTDPQSFNKELGALMDRIRSEAVMPKNEGLGKGKTKLSQFLTLYALVQCTRDLSQIDCAQCLAIAVGNFPNFCDSKKGCRVLYSSCYVRYELYPFFFPLDSNNGTSFGKTVKIVHH
Gbar_D07G022390	GbCRK044	308	32.816	7	8.343	-0.04	D07	51984621	51986732	2112	MGLPRKPLSLLFVSLFSVTIFRGGSFTFFTIAADDTNLVFKGCANQKFQDPSGVYLQNLKNLMSTLVSQSSQKTFSTTSSGEDPYAIMGLYQCRGDLTPSQCYTCVSKIPEMSDKLCGLAVAARVQLSGCYLRYEVVGFKQVPGTEFLYKVCGSSRAGGTDFENSRDAAFNMTENGVKSGGGGSGSSLFYTGNYQSVYVLGQCEGDLAASDCGDCVKSAFETAKDDCGDSVSGQVYLHKCYISYSYYSNGVPTISSPSATGTGAGTGTGTRQHAQRTVAIAVGGVAALGFIIVCLMFLKSVSKKRRRY
Gbar_D07G024290	GbCRK045	656	73.281	16	8.489	-0.119	D07	54903537	54906685	3149	MNLFQFSSSKQSYWNWVFFFIFSLLISTSFSDPRISNPGLFCGKFNPLNGTNFVPTFVKEMQGLSEAINARHFATYHLNSTLPIYALAQCHQDLSQTDCLLCYAASRTKIPRCLPFNSARIFLDGCFLRYDNYSFFKESVSSSFDKVICSNDNVAKVDEKRTKRVGYAVGKVTKVALRNGGFGTAAVDGVFALAQCWKSVPFEGCQECLHKAEMEVRGCSPKAEGRGLYTGCYLRYSTKKFFNEMGETEHNHGVSGIAVIIAIISATSAFIMLSVFVAYATYARLSKRKKELENLGLISINFEKSGLKFKYETLEKATDYFSLSRKLGQGGTGSVFMGILPNGKIVAVKRLIYNTRQWVDEFFNEVNLISKIQHKNLVKLLGCSIEGPESLLVYEYLPN…
Gbar_D08G004110	GbCRK047	613	68.34	2	6.761	-0.184	D08	4054621	4059614	4994	MWVKFTALSSILSHLLLSISLVEAFIRCYDTGNFTINSTYGKNRDLILASLPPNVSAKGGFFTANVGQNAYKVYALGMCRGDSSRDDCYKCVNSTIHDLKASCPNQKEALSWEGQPCHVHYADRSFYGTLEELGNPEAGYNTGDIKSNLTEFDTIWESLMDTVVRNASNGSSTRKYATGEADFTVFQKIYALMQCTPDLSHEDCDSCLRQSVSNYESCCHGKQGGYVTRPSCYFRWDLYPFYSITTPSPSPDIKGIEPQKPIMIVAVRSKVVLFRSQTEFPSIQLNILQAATNNFCDENKLGQGGFGPVYKGTLADGKEIAVKRLSRTSGQGLLEFKNEVMLIAKLQHRNLVRLLGCCLEENEKLLVYEFMPNKSLDMFLFDSSLPAQLVWQKRFNIIK…
Gbar_D08G004180	GbCRK048	271	29.127	-1.5	5.275	0.111	D08	4141688	4143514	1827	MAIMAANALLSLSICFVSFTFLSIQTVVSSSTDSFVFGGCSQQKYTPNSPFESNLNSLFTSLVNSATYSTYNTYTIIGSSPQDVVYGLYQCRGDLSMLDCATCVARAITKAGSYCPSACGGAVQLQGCFVKYDNATFLGVQDKNVVFKKCGPSVEYDKESEIVGRRDAVMNGLMNGGGSFREGGSGDIQGLAQCVGDLNADDCRDCLSEAIGRLKTECRAAAYGDLYLGKCYARFSTFGAWDNLAKRHNSPFSLVFWLLMPLLSSSFSLLS
Gbar_D08G015770	GbCRK049	291	31.314	1.5	6.822	0.065	D08	48546371	48548141	1771	MMGSLHLHSTALGFFFLFLSLRLSHGLLVKPHIFIYGGCSQEKYGPNTPFEANLNAFLSSVVTSASQVSYTTYATGNGSSTPPDGTTVYGLYQCRGDLQRPDCSRCMQSAVNQIGLVCPYSYGASLQLEGCYLRYDRASFLGTLDTSLKFKKCSKSSVNNDEEFFRRRDIVLADLQAGVGFKVSSSGMVEGFSQCMGDLSSSDCSSCLGDAVGKLKSLCGSAAAADVFLGQCYARYWASGYYQEFSSADSSHQDEDHIGKTVALIVGVLAGLAVLIVILSFCHSNGMKQQV
Gbar_D09G007550	GbCRK050	638	71.445	10	8.089	-0.145	D09	30566673	30569132	2460	MAMDLSWQFLFFSLVTAFHVTVTVAQEQPLRHFCINSTGNFTSNSTYETNLNQLLSSFSLNTPNDRGFYNFSSGQGSTIANAVAFCRGDLNSSDCFNCINDAYRELRNRCPYRIEAIIWYDYCTFRYTHRSIFGVRDVDPYFFMRNSNNVSNVDAFNQALGSLMDKLRDVVQVGTSLGKFATGSIQVTPFQTIYARVQCSNDLTQYGCRSCLSQAIVYIPRCCDSKQGGRVSLPSCNFRFEISNSSRTTIIISILAVAFAALLISNVICFILRFRKRKLKPQKGDEIATADSLQYDFNTIRAATNRFSDADKLGQGGFGAVYKGILAGGKLIAVKRLSTDSGQGDLEFKNEVQLMANLQHRNLVRLQGFCLEGNERLLIYEFVHNGSLDKFLFDPAKRP…
Gbar_D09G007660	GbCRK051	650	71.94	3.5	7.024	-0.19	D09	30764264	30766900	2637	MDLSLQFLFSSLVTASLVTLTVAQEQPLYLDHSCSESVGNFTRNSTYETNLNRLLSSFFRTTTHENGFYNFSSGQGSDMANAIALCRGDASSSDCFNCINSANAELRDRCPNQREAIIWYDYCMFRYTNHSILGKMEINPIFYKWNENNVRSFATGNTRVGPSQTIYALLQCTPDVKQIDCSACLSQAIGLIPECCNGKQGGRVGMASCNIRFDIERFYNLTAADSGTMPTPASSPSYSPPSNNTTTTGNKSNSSQTTIIVSVSAVSFVLLLISSCVFIISRLRKPKLKPQTVDEIITEESLQYDFNTIRAATDHFSDANKLGQGGFGAVYKGTLAGGKLIAVKRLSSDSREGDFEFKNEVQLMANLQHRNLVRLQGFCLEGKERLLIYEFVPNGSLDK…
Gbar_D09G007670	GbCRK052	671	74.842	5	7.234	-0.135	D09	30777526	30780595	3070	MDLPWLFLFSSLTIAFFLTVTVAQQEYLYHFCLDLNGNFTRNSTYQANLDRLLSSFTLNTSNENGLYNFSSGQGSNIANALALCRGDVNSSDCFTCINNANDKLRNRCPYQREAIIWYDYCMFRYTNRTILGVAETLPSLYTWNLNNATSTKDAFKQAVSSLMDNLANIASTGTSLGKFATGSALSPFQAIYALVQCTPDLTMNECSYCLSQAIGEIPQFLDTKRGGRIYMPSCYFRFEIERFYDLTAADTGTTIPSPPSPPPSNDTTTIVNKHNSSRTTIVVSISAVAFAVLFISSCMFIISRMRKPKLNPQTEDEITTVKSLQYDFNTIRAATDHFSDANKLGQGGFGAVYKGTLAGGKLIAVKRLSSDSRQGDLEFKNEVLLMANLQHRNLVRLQG…
Gbar_D09G007680	GbCRK053	512	56.97	3.5	7.302	-0.126	D09	30811673	30816455	4783	MTMDLPWLFLFSSLTIAFFLTVTVAQQEPLYHFCLDLNGNFTRNSTYQANLDRLLSSFTLSTSNENGFYNFSSGQGSNIANALALCRGDVNSSDCFTCINNANDELRNRCPYQREAIIWYDYCMFRYTNRTILGVAETSPSFYMWNLNNVTNVDAFNQAVSSLMDNLTNIASTGTSLGKFATGSARIPSLTIYALVQCTPDLEDTVCQSCMSQAIGEIPNYCDRKQGCRVYRPSCNFRFEIERFYNLTASDTAATPSSPPPSTASPPSSPTTTENDSNSSGTTIIISISAAAFALLLISICIFVILRLRKPKLKPQKHEATEVVDEISTVESLQYDFNTIRAATDHFYDGNKLGRGGFGAVYKGTLAGGKLIAVKRLSSVSRQGDLEFKNEVHLMANLQ…
Gbar_D09G007700	GbCRK054	650	72.222	4	7.06	-0.144	D09	30846936	30850131	3196	MDLSWQFFSSSLVTAFLLTLTLAQQQPPYLYHYCSETDGNFTRNSTYETNLNRLLSSFSRRTAHENGFYNFSSGQGSNIANAIALCRGDVSSSDCFNCVNNANTELRDRCPNQIEASIWYDYCMFRYTNHSILGRAETDPAFFIWYGDNVTDVDAFNQALSSLLESLRNKASSGTSLGKFATGSTRVSPFRTIYALAQCTPDLTQNGCSSCLSRVIVYIPQCCGRKQGVRVGMLSCNIRFDIERFYNLTAADTTTTGNNSNSSETTIIISISATAFALFLISGCIFIILRLRNPKLKPREHEATEAVDEIITEESLQYDFNIITAATDHFSDANKLGQGGFGAVYKGTLAGGKLIAVKRLSSDSTQGDLEFKNEVQLMSNLQHRNLVRLQGFSLEGKER…
Gbar_D09G007710	GbCRK055	302	33.039	-6.5	4.434	-0.188	D09	30885938	30886846	909	MGSSSTTFLLFLLSLATLTLSQLNDVYFQHDCSDTSGNYTANSPYETNLNTIISRFATLTDFNYGFFNLSAGQSPDKVYSIALCRGDTNQDACNTCLNYTATELKQFCSRNKAATAWSQFCLVRYANRDLYGQLENDPRTCAFNPMNASNPDQFNQTLNELLNELSAEAAAGGPLRKYAAGNATVGSSQTVYATMQCTPDMDEQNCSTCLNFAINEYQSCCSTRLGCRVLRPNCVLRFETNQFYNQTAVPLPSPPPSPTTSPSPTASFSPTSPPTSMASLEFPAFGFVFALFLTLSSMLLLN
Gbar_D09G007720	GbCRK056	1166	130.152	0	6.507	-0.182	D09	30903582	30932882	29301	MKWGMGSSSSSTFLLFLYSFLLSLATLTLSQLHDVYFERNCSDTNGNNTPNSAYQTNLNAIISQFPTLTHFNYGFFNLSAGESPNKVYSSALCRGDLTQDRCYSCLNYTATELERLCPWNKTAIAWSELCLVRYANRDMYGLLEDDPPRTCAFNEQNASNPVQFNQTLSDLLNELSAKAAAGGPLRKYAAGNAPAGNLEMVYATVQCTPDMTQENCVTCLNFAMTELRLCCLGRKGCRVLRPTCVLRFESNLFYNEIAVPLPSPPPSPTTSPPPKENGNNTIRTVIIVIASVVGLLILIIISVCIFMRRRRNKHIPIKVETAAADNEISGVDSLQFDFDSVLVATDNFSDVKKLGQGGFGAVYKGQLPNGEEIAVKRLSQGSSQGDLEFKTEVQLVAKL…
Gbar_D09G017950	GbCRK057	505	56.536	11.5	8.071	-0.241	D09	44324895	44328132	3238	MRLSIPYPWNIKTIWMFLVFCSCFFPSLSFEGHLICGTNNQTSDNFGHKVNEAMESLWELVSSKSWGTVFKEDPKYNIFGLAQCYQDVNADGCELCFKTSQEKLQQCIPARSGRVYLDQCFHRFDHYNFYNEGVDPKYDHVTCGSPTGDSNDTYMSQDFQSKLDHVILNVEEAALRKNGYGTTEVKGGVVTVYALAQCWKTIDKQACDKCLTDAGMRLRECGPAAEGRALFTGCYMRYSTNRFFDHGSGTVEKKGFTDWVTLGVALSGATFLLLAVVGAFVSYKKLSRTKEEVTGLDALPATGLKTSLNFKYEMLEKATNNFNESMKLGQGGAGSVFKGVLPNAEAVAVKRLFFNTRQWVDQFFNEVNLISGIQHKNLVRLLGCSIEGPESLLVYEYVP…
Gbar_D09G024030	GbCRK058	304	32.62	-0.5	6.335	-0.032	D09	49787503	49788949	1447	MGSSFSLRPFFLSLSFIVLFTNLELSSMVESGSDITTLVYKGCAKQAFTDPGGVYSQALSALFQTLLSQSMKVKFYKTTTGTAQTTINGLFQCRGDLSNSDCYNCVSKLPTLSDKLCGSNTIASRIQLVGCYMLYEVSGFPQISGMEMLYKTCGGGNGGGGVGFEEKRDTAFSVLENGVENNHGFFTTNYQSVYVSGQCEGDIGDSDCGECIKTAVQKAQVECGDSNSGQIYLHKCFISYNYYIHGVPKRSSSSFSHPLAASSTETGQDTGKTVAIILGGAAGIGFIVILMMFARNSMKKHEDS
Gbar_D10G001680	GbCRK059	656	73.528	3.5	7.415	-0.125	D10	1240630	1243885	3256	MDNSAFSAMLLLIMFVFSIKVSSNPLYTFCSDNTGNYTSNSTFENNLKWVLDSLPSNTSGTGFYSTLIGEGVDRVYARALCRGDVNATLCRNCVKNASRDVLSDCKTLEGIVWYDDCQVQYSFQNSSLMVYTGKYPDSNNKEKNISNPGRFDNVLTFLMNNVSNDAAYDSELMFKTGEVKVNKKETLYGLVQCTRDIVGDSCRSCLDSALKDLNGCCRSRTGGSVLSRNCNVRFQIYKFYDVMNSPLIYPESKTGSKWSFGMIIAVVCAAVLVVALVAVSGFVYTRLKKLKQKDAERSQTILLYELASPKEVIITQEGELVTAQEFPFLDLATIRVATDDFSDSNKLGQGGFGTVYKGVLPNGKEVAIKRLSRKSWQGLEELKNEVILIAKLQHRNLVR…
Gbar_D10G001690	GbCRK060	663	74.558	12	8.482	-0.184	D10	1248797	1265514	16718	MPSITKRRQISTNFINLVLLLTVLSLLSPATEAQQHRFGIPSCPNTTTFTINSTYQANRDTLLSSLSSNVTRGVFFYNTTAGKSPDMVYGLFLCRGDISTSTCQACVTYAATHISRRCPLDKTAVVWYEECFLRYSNRNIFSVVTETPTIYFLSGRSSVVTISEEDRFEQFVLKVINETIAMAESRPAGVSKYVTRVENVSSFQTLYIGVDCTPDLLGADCGRCLRRARAYIPAGRQGGRAFNPSCSVRYEFNPFFNLTAVAALPAKGNGRRSWSIIIAIVAPIAAFILLFILTCWLLKRGTRKYNATHGENAGYDITTIESLKYDFTTIEAATDKFSDANKLGKGGFGEVYKGILPNKQEIAVKRLSRGSGQGTEEFENEVVLIAKLQHRNLVSVLGF…
Gbar_D10G001700	GbCRK061	653	72.816	-2	6.283	-0.126	D10	1266570	1288484	21915	MTFINLLLLGIVLSLLTPAIEAQQPTYLYHDCPNTTTFTVISTYQANRNTVLSSLSSNSTRRSPDMVYGLFHCRGDLSTSDCQACVTFATTDISQRCPNQTTAVAWYDECLLRYSNRNIFSVVEDRPAVRLSNHRNATGTEIPFDQLVATTVVMNMNDITTQTENKPAGSKKFATRETKLSSSRTLYTLAQCTPDLSGSDCSICLQGALELLPTGWLGGRLLSPSCNVRYEIYPFYNPTIVSPQPPPAAEEKQNKSNRIPVLVASLSAIFGLAVVFIYGFFIRRRRNNEENSQEVQLLDLVNEHSRETFNGENGERSQEFPSKQLDVLHAATNHFSDENKLGQGGFGPVFKGTLANGKEIAVKRLSETSSQGLVEVKNEIMLIAKLQHRNLVRLLGCCL…
Gbar_D10G001710	GbCRK062	251	27.922	-2.5	5.12	-0.238	D10	1289183	1291033	1851	MRLTFTYLVILTISFDPYFQRYWANIIGNYTANSAYELDLDSIFKEITSITKSNYGFYSNKVGEVNAMALCRADVKLDLDCPNNKEAIGWSADCTLRYSNTNLSEKLEINPQTCLYNTGSTVDEYFQLRLGELLSDLRNKAASGGALLKYAAGNSSLRASERLYALVQCTPDLSEGDCNHCLDKAATDGIRRCCLKQRGCRVLSPSCNLRFETYPFVEAGVEFPPPPSPSGDRQKEGTTIFLPLSLLPTTC
Gbar_D10G001720	GbCRK063	1583	177.409	5	6.948	-0.211	D10	1304116	1362789	58674	MALCRADVKLDVCTGCLKETISRVKLDCPNNKEAIGWSEDCTLRYSNTNLSEKLEINPQTCLYNTGSTADEYFQLRLGELLSDLRNKAAAGGALLKYAAGNLSLSASETLYALVQCTPDLSEGDCNHCLDKAATDGIRRCCLKQRGCRVLSPSCNLRFETYPFVEAGAEFPPPPLPSVDRQKEGTTIFLSLSLLPTTCLHRFTWLISLGTLADGKEIAVKRLSETSSQGLVEFKNEIMLIAKLQHRNLVRLLGCCLEKNEKLLVYEFMPNKSLDVFLFDSKLAAQLDWQKRFNIIKGIARGILYLHEDSRLKIIHRDLKASNVLLDHEMNPKISDFGMARIFEDKNEANTNRVVGTYAYERDLNTIFKQITSITKSNYGFYSKKVGKVNAMALCRADVK…
Gbar_D10G006240	GbCRK064	242	26.959	-1.5	5.389	-0.285	D10	5791825	5792553	729	MSSSRVASFVYLLALTFIVQTAFGADPLFHFCSNSGNFSAYDPYEANLKELTGYLSIQAPPKGFGLGSIGQKPNQAYGLALCRGDVSTPDCKTCVVEAGSEIRKRCPYNKGAIIWYDNCLFKYSNLEFFGQIDNRNRFYMWNLNNVSEPQSFNAKTKELLSELANQAYSNPKMYAVGETELYESNKLYGLTQCTRDLSSTECKKCLDGIIEELPTCCDGKEGGRVVGGSCNFRYEIYPFVNA
Gbar_D10G006250	GbCRK065	238	26.334	3.5	7.934	-0.21	D10	5813032	5813989	958	MSCSRIASFVYLLTLASLLQTAFGLFHNCSDTGSFSAGDPYEANLNQVIEYLSSQTPPSGFGRRAIGQNPNRVFGLALCRGDVSSEDCKTCVVRAGNEIRKQCPYKKGAITWYDYCLVKYSNIGFFGQIDNQNKFNVWNPNKASEAFSRQSEGLLSLLANEASADPTSFYANGEILVRGSAKIYGMTQCTRDLSISDCKKCLDGLIDEFPKCCNRLEGGRVFSGSCYFRFENFPFLKA
Gbar_D10G006270	GbCRK066	251	27.501	-2.5	5.296	-0.222	D10	5825549	5827376	1828	MAGWSQMPGSAPFPVMAGCIYHLAFLLQTAFGADPLFHVCSNSGNFSAYNDPYEANLNVLTGYLSIQAPPSGFGLGSIGQNPNQAYGLALCRGDVSTPDCKTCVVEAGSEIRKRCPYDKGAIIWYDNCLFKYSNMEFFGHVDNQNKLYMWNLNNVSEPQSFNAKTKELLSELATQAYSNPKMYAAGEMELYGSKKLYGLTQCTRDLSSTECKKCLDGIIGELPSCCDGKEGGRVVGGSCNFRYEIYPFLNA
Gbar_D10G006280	GbCRK067	239	26.234	-3	5.027	-0.218	D10	5830130	5830849	720	MSSSIVYLLSLAFLLQTAFGADPLFHICSNSGNFSAYNDPYEANLNVLTGYLSIQAPPSGFGLGSIGQNPNQAYGLALCRGDVSTPDCKTCVVEAGSEIRKRCPYDKGAIIWYDNCLFKYSNMEFFGHVDNQNKLYMWNLNNVSEPQSFNAKTKELLSELATQAYSNPKMYAAGEMELYGSKKLYGLTQCTRDLSSTECKKCLDDIIGELPSCCDGKGGGRIVGGSCNFRYEIYPFANA
Gbar_D10G008990	GbCRK068	656	72.856	5	7.509	-0.163	D10	10283778	10287777	4000	MEFSAFKQTYWRWVFLLISSLLVSSTLGDPRITNAGLFCGVSQALNGTNYVPDFTELMKELSDGISNNHFASYRLNASLPMYGLTQCYEDLKQTDCLLCYAEARTRIPRCLPRSARIFLDGCFLRYDYDNNFFQEAVSSVDTVNCSTNNVTMYREVNNRRVNLFETNVEYAVGNVTSIALRKGRFGTVGVDGIYALAQCWESLTPEGCRQCLQNASMSVRRCMPGDEGRALNAGCYLRYSTRKFYNEGGDSADDHGISIGVIIAIVSATSAFLTLAISAAYIIYTKVSKRKRELENLGRISKKFDKSGLKFKYENLEKATDYFSLSRKLGQGGAGSVFMGILPDGKTVAVKRLVYNTRQWVDDFFNEVNLISRIQHKNLVKLLGASIEGPESLLVYEYV…
Gbar_D10G009000	GbCRK069	499	56.627	12	8.508	-0.296	D10	10318258	10321267	3010	MVLRDMLPRMVHKAPDKKGFALFQESRNGTTVHGMAQCWKILDKEMCSSCLADAVDLVFRCVPSKEGRALNAGCFLRYSTYDFGHDTNAGAVRYAIISFIIYIFLTAVVCTLAVAIGLRLGKMAYKQMNPRREWKGKEVDLAALDQAMKFLQFKFSTLEKATDCFNEANKLGSGGYGEVFKGTLPDGREIAVKRLYVNGRNRSREIYNEMDVISKAQHKNLVRCLGGCFTIIENFLVYEYLANKSLDSILFDPEKKKELDWGKRQKIIMGTAEGLEYLHKGCEVRIIHRDIKASNILLDIKFRPKIADFGLARLCSRDSDRISLVNNTVAGTFGYMAPEYIAKGRLTEKVDVYSFGVLMLEIISGVKNTKIESDNYFETLVTDAWRHFQSNTTTKIIDE…
Gbar_D10G016620	GbCRK070	302	32.685	6	8.134	0.061	D10	43322596	43324358	1763	MGFGFSSKPFFLFLSFLVFFTNLELYPLVESAPDYITLVYKGCAKQSFTDPAGIYSQALSALFQTLLSQSMKVKFYKTTTGTGQTTITGLFQCRGDLSNSDCYSCASRLPTLADKLCGKTLAARIQLYGCYMLYEVAGFAQISGMKMLFKTCGATNVAGTGFEERRDTAFSVLESGVVSNHGFYTTNYQSVYLLGQCEGDVGDSDCGECVKSAVQRAQVECGSSISGQIYLHKCFISYNYYPNGVPRRSSSSSYPHPSSSSSGTGQNTGKTVAIVLGGAASVGFLVILLMFARGVMKKHDDY
Gbar_D11G000050	GbCRK071	632	69.46	16.5	8.435	-0.09	D11	76246	78903	2658	MRFSVQHPLNIIMIWMLLMFASCFSPSSSALLSFGSRLKCGTNNETSQRFVRSVDKVMGALSKLIAAQGWGTFSDVDPPFTVFGLGQCYQHVNGKGCKLCFNTAREELRRCVPATSGRIFLDWCFQRFDNYMFYNEGVDAKYDHLICGSPAGVYQQDFQRELDQVIRKVTNTALENNGYAAKAAKGGVTTVYALAQCWRAIDQETCSECLRHAASGLRKCAPGAEGKAMFSGCYMRYSTHRFFGPEAETEDNTGFSPWVIIGLASAGVACAVLGAIGTCISCKRFSKKKGLGDIPATRNNTSLNYMYGTLEKATDHFDESRKLGQGGAGTVFKGILPDGKVVAVKRLFFNTRQWVDQFFNEVNLISGIQHKNLVSLLGCSIEGPESLLVYEYVPNRSLD…
Gbar_D11G008730	GbCRK072	289	30.916	0	6.482	0.174	D11	6898204	6900325	2122	MFGSFESHPTHKTIKALGLPTLFILLLSLSCFGHLVKAYVLIYAGCSQEKYAPNSPFEGNLNSFLSSVVSSSSQVSYDAYALGNGSSTPPEGAIYGLYQCRGDLPMFECSRCMQSAVNQIGLVCSNSYGASVQLEGCYLRYEHSNFLGSPDTTLMFKKCSRSVNNDVEFFKRRDDVLADLQSAIGFKVSSSGLVEGFSQCLGDLSSSDCSACLSDAVAKLKSLCGSAAAAGVYLGQCYARYWASGYYAELTPDSSHEDDVGKTVAIIVGVLAGVVVLIVLLSVCRKTKH
Gbar_D11G013350	GbCRK073	133	14.423	-3	4.684	0.08	D11	11845319	11846167	849	MGYLPKRAAAMIGLLLLCSNVISVPDTSIISVLCNSGSYSEGDPFATSLAFVLQDLETLTPERKGYDYFNISPYPNAFAYGHAACNQNLTTSDCATCLGAAKTVMLATCQSRIGSRSVLHDCTIRYEQYPFDD
Gbar_D11G026970	GbCRK074	296	32.601	-15	4.426	-0.16	D11	54279468	54280751	1284	MGSTLKPMSLLPQTLTLLAFSHIVIILSNAETTSDYSTFIFKNCTTNTFTDSTKFHSETLSTFFEELVSKSSQEKFYKTTTGDDNNGISGFFQCRGDLNNNDCYKCITSLPEMLNTLCNKAVSARIQLHGCNVHYEADEFIEERSKFELLHKVCEEKKAVVVEFEEVRDAAFAGVESGVIDGDGYCKENYGLMQVIAQCEGDLGPCDCGECVTAALQIAEEECGTSLSGQVYLDSCFISYGYYPDGIPDKFNHERKGGNNNNGKLVAIVLGGAAALFIGYILFLSLKNLGKKEDDF
Gbar_D11G035670	GbCRK120	577	63.238	16	8.678	-0.059	Scaffold2800	187128	190556	3429	MRFSVQHPLNIIMIWMLLMFASCFSPSSSALLSFGSRLKCGTNNETSQRFVRSVDKVMGALSKLIAAQGWGTFSDVDPPFTVFGLGQCYQHVNGKGCKLCFNTAKEELRRCVPATSGRIFLDWCFQRFDNYMFYNEGVDAKYDHLICGSPAGVYQQEFQRELDQVIRKVTNTALENNGYAAKAAKGGVTTVYALAQCWRAIDLETCSECLRHAASGLRKCAPGAEGKAMFSGCYMRYSTHRFFGPEAETEDNKGFSPWVIIGLASAGVACAVLGAIGTYISYKRFSKKKGLDDIPATRNNASLNYMYGTLEKATDHFDESRKLGQGGAGTVFKGILPDGKVVAVKRLFFNTRQWVDQFFNEVNLISGIQHKNLVSLLGCSIEGPESLLVYEYVPNRSLD…
Gbar_D12G015680	GbCRK075	651	72.253	3	6.813	-0.185	D12	44179154	44183764	4611	MDKPVQVVRSGYIFLVLMGFLALLEGVKGDPRAKTVNISCGHQLEHNGTIYVSNFVATMENISEQMRDSGFGTAVTGSGLDTNYGLAQCYGDLSSLDCVLCYAEARTVLPQCYPFNGGRIFLDGCFMRAENYSFFEEHTGPDDRAVCGNTSRKGLNFQESARQAVTHAVAAALENEGYAKAQVAVLGKNESAYVLANCWRTLNNTSCKTCLENASASVLGCLPWSEGRALNTGCFIRYSDTDFLNKEPGNGISRGTVIIVVVSIVSSLVVLAIGVAIGVYIWKYRYIQKKRRGSNDAEKFVKLLHDSNLNFKYSTLDRATGSFNDGNKLGQGGFGTVYKGVLPDGREIAVKRLFFNNRHRAADFYNEVKLISSVEHKNLVRLLGCSCSGPESLLVYEFL…
Gbar_D12G015690	GbCRK076	675	75.518	4.5	7.266	-0.035	D12	44186934	44190238	3305	MNQLIFFFFFFFFFFFLFGKLCLCDPRATEAALVCTNTTASITARESFVANFLAVMDSFTPLIVRQRYAAVVKGSGDTKVYGFGECMKDLDQGDCNICFAQSKAQIMRCLPFQIGTRGGRLFYDGCYLRYDDYNFFDESLSETDRTVCATKDVGLSNETDFRANVMQLVRNLTLEAPKNDGFFVGSMGKGNNVSVYGLAQCWELVNASACEDCLVNAVSRISSCLPKEEGRVLNAGCYLRYSTNKFYYNSTAPPVGGNRARRKLAIILATTFSTVALVLIIATAIFFVNKKLVKKRQESKQLGALSHLLNKSKLNLSYESLEKATNYFSDTNKLGQGGSGSVYKGTLPNGKVVAIKRLFFNTRQWVDQFFNEVNLISGINHKNLVKLLGCSITGPESLL…

## Sheet: Table S5
Table S5 List of identified CKR genes and their statistics in G. hirsutum
Gene ID	Gene Name	Protein Length (aa)	Molecular Weight (kDa)	Charge	Isoelectric Point	Grand Average of Hydropathy	Chromosome	Start	End	Length (bp)	Protein sequences
Ghir_D11G008620	GhCRK001	289	30.916	0	6.482	0.174	D11	7095524	7098553	3030	MQFLISFKLNFLVFSSLLSSIYANFADEQRYNICTNAANYTNGSLYSRNINATLFSLTNASLTGFATNTIGLDPDTVFGLVQCRPDVAGNDCRACINTASDEITQFCPNKKQAMIGYDNCSLRYSDFRFFSMATNDPIVYYKNTMNVNDSNLFDKQLASLFQNLSVSAAANDTKFAVGAIGYSLFSDIYGMVQCSRDLPENDCLSCLQAIIGFIPQCCDKKQGARIFTMSCSLRFELYAFFQTSSPPILGMLSPPPPLPVSTDEPSSVPTRKRSGLKPLVIVVVSMASVSLLVILVVGCCYFWRKAKNTAAETQADYEKTMESLLIGLDTLKTATANFSDENKLGQGGFGPGKLFDGREIAVKRLSSNSGQGLAELKTEVMLVAKLLHRNLVKLLGFCL…
Ghir_A11G008640	GhCRK002	289	30.943	2	6.999	0.173	A11	7627438	7630031	2594	MQFLISFKLNFLVFSSLLSSIYANFADEQRYNICTNAANYTNGSLYSRNINATLFSLTNASLTGFATNTIGLDPDTVFGLVQCRPDVAGNDCRACINTASDEITQFCPNKKQAMIGYDNCSLRYSDFRFFSMATNDPIVYYKNTMNVNDSNLFDKQLASLFQNLSVSAAANDTKFAVGAIGYSLFSDIYGMVQCSRDLPENDCLSCLQAIIGFIPQCCDKKQGARIFTMSCSLRFELYAFFQTSSPPILGMLSPPPPLPVSTDEPSSVPTRKRSGLKPLVIVVVSMASVSLLVILVVGCCYFWRKAKNTAAETQADYEKTMESLLIGLDTLKTATANFSDENKLGQGGFGPGKLFDGREIAVKRLSSNSGQGLAELKTEVMLVAKLLHRNLVKLLGFCL…
Ghir_A07G010530	GhCRK003	314	33.27	1	6.836	0.133	A07	16853001	16855313	2313	MQFLISFKLNFLVFSSLLSSIYANFADEQRYNICTNAANYTNGSLYSRNINATLFSLTNASLTGFATNTIGLDPDTVFGLVQCRPDVAGNDCRACINTASDEITQFCPNKKQAMIGYDNCSLRYSDFRFFSMATNDPIVYYKNTMNVNDSNLFDKQLASLFQNLSVSAAANDTKFAVGAIGYSLFSDIYGMVQCSRDLPENDCLSCLQAIIGFIPQCCDKKQGARIFTMSCSLRFELYAFFQTSSPPILGMLSPPPPLPVSTDEPSSVPTRKRSGLKPLVIVVVSMASVSLLVILVVGCCYFWRKAKNTAAETQADYEKTMESLLIGLDTLKTATANFSDENKLGQGGFGPGKLFDGREIAVKRLSSNSGQGLAELKTEVMLVAKLLHRNLVKLLGFCL…
Ghir_D08G004220	GhCRK004	271	29.128	-2.5	4.974	0.133	D08	4201776	4203912	2137	MQFLISFKLNFLVFSSLLSSIYANFADEQRYNICTNAANYTNGSLYSRNINATLFSLTNASLTGFATNTIGLDPDTVFGLVQCRPDVAGNDCRACINTASDEITQFCPNKKQAMIGYDNCSLRYSDFRFFSMATNDPIVYYKNTMNVNDSNLFDKQLASLFQNLSVSAAANDTKFAVGAIGYSLFSDIYGMVQCSRDLPENDCLSCLQAIIGFIPQCCDKKQGARIFTMSCSLRFELYAFFQTSSPPILGMLSPPPPLPVSTDEPSSVPTRKRSGLKPLVIVVVSMASVSLLVILVVGCCYFWRKAKNTAAETQADYEKTMESLLIGLDTLKTATANFSDENKLGQGGFGPGKLFDGREIAVKRLSSNSGQGLAELKTEVMLVAKLLHRNLVKLLGFCL…
Ghir_D02G014620	GhCRK005	289	30.708	-8	4.536	0.131	D02	50866629	50868857	2229	MQFLISFKLNFLVFSSLLSSIYANFADEQRYNICTNAANYTNGSLYSRNINATLFSLTNASLTGFATNTIGLDPDTVFGLVQCRPDVAGNDCRACINTASDEITQFCPNKKQAMIGYDNCSLRYSDFRFFSMATNDPIVYYKNTMNVNDSNLFDKQLASLFQNLSVSAAANDTKFAVGAIGYSLFSDIYGMVQCSRDLPENDCLSCLQAIIGFIPQCCDKKQGARIFTMSCSLRFELYAFFQTSSPPILGMLSPPPPLPVSTDEPSSVPTRKRSGLKPLVIVVVSMASVSLLVILVVGCCYFWRKAKNTAAETQADYEKTMESLLIGLDTLKTATANFSDENKLGQGGFGPGKLFDGREIAVKRLSSNSGQGLAELKTEVMLVAKLLHRNLVKLLGFCL…
Ghir_D07G010570	GhCRK006	314	33.371	-1.5	5.746	0.13	D07	13265429	13267520	2092	MQFLISFKLNFLVFSSLLSSIYANFADEQRYNICTNAANYTNGSLYSRNINATLFSLTNASLTGFATNTIGLDPDTVFGLVQCRPDVAGNDCRACINTASDEITQFCPNKKQAMIGYDNCSLRYSDFRFFSMATNDPIVYYKNTMNVNDSNLFDKQLASLFQNLSVSAAANDTKFAVGAIGYSLFSDIYGMVQCSRDLPENDCLSCLQAIIGFIPQCCDKKQGARIFTMSCSLRFELYAFFQTSSPPILGMLSPPPPLPVSTDEPSSVPTRKRSGLKPLVIVVVSMASVSLLVILVVGCCYFWRKAKNTAAETQADYEKTMESLLIGLDTLKTATANFSDENKLGQGGFGPGKLFDGREIAVKRLSSNSGQGLAELKTEVMLVAKLLHRNLVKLLGFCL…
Ghir_A03G013370	GhCRK007	289	30.713	-7	4.598	0.13	A03	86368760	86371113	2354	MQFLISFKLNFLVFSSLLSSIYANFADEQRYNICTNAANYTNGSLYSRNINATLFSLTNASLTGFATNTIGLDPDTVFGLVQCRPDVAGNDCRACINTASDEITQFCPNKKQAMIGYDNCSLRYSDFRFFSMATNDPIVYYKNTMNVNDSNLFDKQLASLFQNLSVSAAANDTKFAVGAIGYSLFSDIYGMVQCSRDLPENDCLSCLQAIIGFIPQCCDKKQGARIFTMSCSLRFELYAFFQTSSPPILGMLSPPPPLPVSTDEPSSVPTRKRSGLKPLVIVVVSMASVSLLVILVVGCCYFWRKAKNTAAETQADYEKTMESLLIGLDTLKTATANFSDENKLGQGGFGPGKLFDGREIAVKRLSSNSGQGLAELKTEVMLVAKLLHRNLVKLLGFCL…
Ghir_A06G012940	GhCRK008	232	25.981	-4.5	4.931	0.127	A06	76820055	76821018	964	MQFLISFKLNFLVFSSLLSSIYANFADEQRYNICTNAANYTNGSLYSRNINATLFSLTNASLTGFATNTIGLDPDTVFGLVQCRPDVAGNDCRACINTASDEITQFCPNKKQAMIGYDNCSLRYSDFRFFSMATNDPIVYYKNTMNVNDSNLFDKQLASLFQNLSVSAAANDTKFAVGAIGYSLFSDIYGMVQCSRDLPENDCLSCLQAIIGFIPQCCDKKQGARIFTMSCSLRFELYAFFQTSSPPILGMLSPPPPLPVSTDEPSSVPTRKRSGLKPLVIVVVSMASVSLLVILVVGCCYFWRKAKNTAAETQADYEKTMESLLIGLDTLKTATANFSDENKLGQGGFGPGKLFDGREIAVKRLSSNSGQGLAELKTEVMLVAKLLHRNLVKLLGFCL…
Ghir_A11G013020	GhCRK009	133	14.395	-4	4.469	0.088	A11	13459611	13460386	776	MQFLISFKLNFLVFSSLLSSIYANFADEQRYNICTNAANYTNGSLYSRNINATLFSLTNASLTGFATNTIGLDPDTVFGLVQCRPDVAGNDCRACINTASDEITQFCPNKKQAMIGYDNCSLRYSDFRFFSMATNDPIVYYKNTMNVNDSNLFDKQLASLFQNLSVSAAANDTKFAVGAIGYSLFSDIYGMVQCSRDLPENDCLSCLQAIIGFIPQCCDKKQGARIFTMSCSLRFELYAFFQTSSPPILGMLSPPPPLPVSTDEPSSVPTRKRSGLKPLVIVVVSMASVSLLVILVVGCCYFWRKAKNTAAETQADYEKTMESLLIGLDTLKTATANFSDENKLGQGGFGPGKLFDGREIAVKRLSSNSGQGLAELKTEVMLVAKLLHRNLVKLLGFCL…
Ghir_D11G012970	GhCRK010	133	14.423	-3	4.684	0.08	D11	12002877	12003644	768	MQFLISFKLNFLVFSSLLSSIYANFADEQRYNICTNAANYTNGSLYSRNINATLFSLTNASLTGFATNTIGLDPDTVFGLVQCRPDVAGNDCRACINTASDEITQFCPNKKQAMIGYDNCSLRYSDFRFFSMATNDPIVYYKNTMNVNDSNLFDKQLASLFQNLSVSAAANDTKFAVGAIGYSLFSDIYGMVQCSRDLPENDCLSCLQAIIGFIPQCCDKKQGARIFTMSCSLRFELYAFFQTSSPPILGMLSPPPPLPVSTDEPSSVPTRKRSGLKPLVIVVVSMASVSLLVILVVGCCYFWRKAKNTAAETQADYEKTMESLLIGLDTLKTATANFSDENKLGQGGFGPGKLFDGREIAVKRLSSNSGQGLAELKTEVMLVAKLLHRNLVKLLGFCL…
Ghir_A08G004010	GhCRK011	271	29.218	1	7.018	0.077	A08	4176568	4177872	1305	MQFLISFKLNFLVFSSLLSSIYANFADEQRYNICTNAANYTNGSLYSRNINATLFSLTNASLTGFATNTIGLDPDTVFGLVQCRPDVAGNDCRACINTASDEITQFCPNKKQAMIGYDNCSLRYSDFRFFSMATNDPIVYYKNTMNVNDSNLFDKQLASLFQNLSVSAAANDTKFAVGAIGYSLFSDIYGMVQCSRDLPENDCLSCLQAIIGFIPQCCDKKQGARIFTMSCSLRFELYAFFQTSSPPILGMLSPPPPLPVSTDEPSSVPTRKRSGLKPLVIVVVSMASVSLLVILVVGCCYFWRKAKNTAAETQADYEKTMESLLIGLDTLKTATANFSDENKLGQGGFGPGKLFDGREIAVKRLSSNSGQGLAELKTEVMLVAKLLHRNLVKLLGFCL…
Ghir_A08G014390	GhCRK012	291	31.322	2.5	7.068	0.071	A08	100800836	100802824	1989	MQFLISFKLNFLVFSSLLSSIYANFADEQRYNICTNAANYTNGSLYSRNINATLFSLTNASLTGFATNTIGLDPDTVFGLVQCRPDVAGNDCRACINTASDEITQFCPNKKQAMIGYDNCSLRYSDFRFFSMATNDPIVYYKNTMNVNDSNLFDKQLASLFQNLSVSAAANDTKFAVGAIGYSLFSDIYGMVQCSRDLPENDCLSCLQAIIGFIPQCCDKKQGARIFTMSCSLRFELYAFFQTSSPPILGMLSPPPPLPVSTDEPSSVPTRKRSGLKPLVIVVVSMASVSLLVILVVGCCYFWRKAKNTAAETQADYEKTMESLLIGLDTLKTATANFSDENKLGQGGFGPGKLFDGREIAVKRLSSNSGQGLAELKTEVMLVAKLLHRNLVKLLGFCL…
Ghir_A01G014200	GhCRK013	288	30.525	-4	4.885	0.069	A01	82896617	82899409	2793	MQFLISFKLNFLVFSSLLSSIYANFADEQRYNICTNAANYTNGSLYSRNINATLFSLTNASLTGFATNTIGLDPDTVFGLVQCRPDVAGNDCRACINTASDEITQFCPNKKQAMIGYDNCSLRYSDFRFFSMATNDPIVYYKNTMNVNDSNLFDKQLASLFQNLSVSAAANDTKFAVGAIGYSLFSDIYGMVQCSRDLPENDCLSCLQAIIGFIPQCCDKKQGARIFTMSCSLRFELYAFFQTSSPPILGMLSPPPPLPVSTDEPSSVPTRKRSGLKPLVIVVVSMASVSLLVILVVGCCYFWRKAKNTAAETQADYEKTMESLLIGLDTLKTATANFSDENKLGQGGFGPGKLFDGREIAVKRLSSNSGQGLAELKTEVMLVAKLLHRNLVKLLGFCL…
Ghir_A12G015580	GhCRK014	435	48.415	15	8.828	0.068	A12	88334718	88338128	3411	MQFLISFKLNFLVFSSLLSSIYANFADEQRYNICTNAANYTNGSLYSRNINATLFSLTNASLTGFATNTIGLDPDTVFGLVQCRPDVAGNDCRACINTASDEITQFCPNKKQAMIGYDNCSLRYSDFRFFSMATNDPIVYYKNTMNVNDSNLFDKQLASLFQNLSVSAAANDTKFAVGAIGYSLFSDIYGMVQCSRDLPENDCLSCLQAIIGFIPQCCDKKQGARIFTMSCSLRFELYAFFQTSSPPILGMLSPPPPLPVSTDEPSSVPTRKRSGLKPLVIVVVSMASVSLLVILVVGCCYFWRKAKNTAAETQADYEKTMESLLIGLDTLKTATANFSDENKLGQGGFGPGKLFDGREIAVKRLSSNSGQGLAELKTEVMLVAKLLHRNLVKLLGFCL…
Ghir_D10G016990	GhCRK015	300	32.555	6	8.134	0.066	D10	45719321	45721089	1769	MQFLISFKLNFLVFSSLLSSIYANFADEQRYNICTNAANYTNGSLYSRNINATLFSLTNASLTGFATNTIGLDPDTVFGLVQCRPDVAGNDCRACINTASDEITQFCPNKKQAMIGYDNCSLRYSDFRFFSMATNDPIVYYKNTMNVNDSNLFDKQLASLFQNLSVSAAANDTKFAVGAIGYSLFSDIYGMVQCSRDLPENDCLSCLQAIIGFIPQCCDKKQGARIFTMSCSLRFELYAFFQTSSPPILGMLSPPPPLPVSTDEPSSVPTRKRSGLKPLVIVVVSMASVSLLVILVVGCCYFWRKAKNTAAETQADYEKTMESLLIGLDTLKTATANFSDENKLGQGGFGPGKLFDGREIAVKRLSSNSGQGLAELKTEVMLVAKLLHRNLVKLLGFCL…
Ghir_D08G015260	GhCRK016	291	31.314	1.5	6.822	0.065	D08	51206205	51207960	1756	MQFLISFKLNFLVFSSLLSSIYANFADEQRYNICTNAANYTNGSLYSRNINATLFSLTNASLTGFATNTIGLDPDTVFGLVQCRPDVAGNDCRACINTASDEITQFCPNKKQAMIGYDNCSLRYSDFRFFSMATNDPIVYYKNTMNVNDSNLFDKQLASLFQNLSVSAAANDTKFAVGAIGYSLFSDIYGMVQCSRDLPENDCLSCLQAIIGFIPQCCDKKQGARIFTMSCSLRFELYAFFQTSSPPILGMLSPPPPLPVSTDEPSSVPTRKRSGLKPLVIVVVSMASVSLLVILVVGCCYFWRKAKNTAAETQADYEKTMESLLIGLDTLKTATANFSDENKLGQGGFGPGKLFDGREIAVKRLSSNSGQGLAELKTEVMLVAKLLHRNLVKLLGFCL…
Ghir_A10G010800	GhCRK017	303	32.82	5	7.979	0.036	A10	25434320	25436003	1684	MQFLISFKLNFLVFSSLLSSIYANFADEQRYNICTNAANYTNGSLYSRNINATLFSLTNASLTGFATNTIGLDPDTVFGLVQCRPDVAGNDCRACINTASDEITQFCPNKKQAMIGYDNCSLRYSDFRFFSMATNDPIVYYKNTMNVNDSNLFDKQLASLFQNLSVSAAANDTKFAVGAIGYSLFSDIYGMVQCSRDLPENDCLSCLQAIIGFIPQCCDKKQGARIFTMSCSLRFELYAFFQTSSPPILGMLSPPPPLPVSTDEPSSVPTRKRSGLKPLVIVVVSMASVSLLVILVVGCCYFWRKAKNTAAETQADYEKTMESLLIGLDTLKTATANFSDENKLGQGGFGPGKLFDGREIAVKRLSSNSGQGLAELKTEVMLVAKLLHRNLVKLLGFCL…
Ghir_D01G015370	GhCRK018	288	30.499	-3	5.055	0.034	D01	43291557	43294278	2722	MQFLISFKLNFLVFSSLLSSIYANFADEQRYNICTNAANYTNGSLYSRNINATLFSLTNASLTGFATNTIGLDPDTVFGLVQCRPDVAGNDCRACINTASDEITQFCPNKKQAMIGYDNCSLRYSDFRFFSMATNDPIVYYKNTMNVNDSNLFDKQLASLFQNLSVSAAANDTKFAVGAIGYSLFSDIYGMVQCSRDLPENDCLSCLQAIIGFIPQCCDKKQGARIFTMSCSLRFELYAFFQTSSPPILGMLSPPPPLPVSTDEPSSVPTRKRSGLKPLVIVVVSMASVSLLVILVVGCCYFWRKAKNTAAETQADYEKTMESLLIGLDTLKTATANFSDENKLGQGGFGPGKLFDGREIAVKRLSSNSGQGLAELKTEVMLVAKLLHRNLVKLLGFCL…
Ghir_D06G013520	GhCRK019	274	30.48	0.5	6.638	0.033	D06	41954907	41956361	1455	MQFLISFKLNFLVFSSLLSSIYANFADEQRYNICTNAANYTNGSLYSRNINATLFSLTNASLTGFATNTIGLDPDTVFGLVQCRPDVAGNDCRACINTASDEITQFCPNKKQAMIGYDNCSLRYSDFRFFSMATNDPIVYYKNTMNVNDSNLFDKQLASLFQNLSVSAAANDTKFAVGAIGYSLFSDIYGMVQCSRDLPENDCLSCLQAIIGFIPQCCDKKQGARIFTMSCSLRFELYAFFQTSSPPILGMLSPPPPLPVSTDEPSSVPTRKRSGLKPLVIVVVSMASVSLLVILVVGCCYFWRKAKNTAAETQADYEKTMESLLIGLDTLKTATANFSDENKLGQGGFGPGKLFDGREIAVKRLSSNSGQGLAELKTEVMLVAKLLHRNLVKLLGFCL…
Ghir_D04G020280	GhCRK020	256	27.686	2.5	7.525	0.03	D04	55930808	55931634	827	MQFLISFKLNFLVFSSLLSSIYANFADEQRYNICTNAANYTNGSLYSRNINATLFSLTNASLTGFATNTIGLDPDTVFGLVQCRPDVAGNDCRACINTASDEITQFCPNKKQAMIGYDNCSLRYSDFRFFSMATNDPIVYYKNTMNVNDSNLFDKQLASLFQNLSVSAAANDTKFAVGAIGYSLFSDIYGMVQCSRDLPENDCLSCLQAIIGFIPQCCDKKQGARIFTMSCSLRFELYAFFQTSSPPILGMLSPPPPLPVSTDEPSSVPTRKRSGLKPLVIVVVSMASVSLLVILVVGCCYFWRKAKNTAAETQADYEKTMESLLIGLDTLKTATANFSDENKLGQGGFGPGKLFDGREIAVKRLSSNSGQGLAELKTEVMLVAKLLHRNLVKLLGFCL…
Ghir_A09G024200	GhCRK021	307	32.901	0.5	6.634	-0.001	A09	80206757	80208412	1656	MQFLISFKLNFLVFSSLLSSIYANFADEQRYNICTNAANYTNGSLYSRNINATLFSLTNASLTGFATNTIGLDPDTVFGLVQCRPDVAGNDCRACINTASDEITQFCPNKKQAMIGYDNCSLRYSDFRFFSMATNDPIVYYKNTMNVNDSNLFDKQLASLFQNLSVSAAANDTKFAVGAIGYSLFSDIYGMVQCSRDLPENDCLSCLQAIIGFIPQCCDKKQGARIFTMSCSLRFELYAFFQTSSPPILGMLSPPPPLPVSTDEPSSVPTRKRSGLKPLVIVVVSMASVSLLVILVVGCCYFWRKAKNTAAETQADYEKTMESLLIGLDTLKTATANFSDENKLGQGGFGPGKLFDGREIAVKRLSSNSGQGLAELKTEVMLVAKLLHRNLVKLLGFCL…
Ghir_A07G022030	GhCRK022	303	32.413	6	8.224	-0.024	A07	93116803	93118868	2066	MQFLISFKLNFLVFSSLLSSIYANFADEQRYNICTNAANYTNGSLYSRNINATLFSLTNASLTGFATNTIGLDPDTVFGLVQCRPDVAGNDCRACINTASDEITQFCPNKKQAMIGYDNCSLRYSDFRFFSMATNDPIVYYKNTMNVNDSNLFDKQLASLFQNLSVSAAANDTKFAVGAIGYSLFSDIYGMVQCSRDLPENDCLSCLQAIIGFIPQCCDKKQGARIFTMSCSLRFELYAFFQTSSPPILGMLSPPPPLPVSTDEPSSVPTRKRSGLKPLVIVVVSMASVSLLVILVVGCCYFWRKAKNTAAETQADYEKTMESLLIGLDTLKTATANFSDENKLGQGGFGPGKLFDGREIAVKRLSSNSGQGLAELKTEVMLVAKLLHRNLVKLLGFCL…
Ghir_D09G023340	GhCRK023	304	32.634	-0.5	6.335	-0.024	D09	51137538	51139193	1656	MQFLISFKLNFLVFSSLLSSIYANFADEQRYNICTNAANYTNGSLYSRNINATLFSLTNASLTGFATNTIGLDPDTVFGLVQCRPDVAGNDCRACINTASDEITQFCPNKKQAMIGYDNCSLRYSDFRFFSMATNDPIVYYKNTMNVNDSNLFDKQLASLFQNLSVSAAANDTKFAVGAIGYSLFSDIYGMVQCSRDLPENDCLSCLQAIIGFIPQCCDKKQGARIFTMSCSLRFELYAFFQTSSPPILGMLSPPPPLPVSTDEPSSVPTRKRSGLKPLVIVVVSMASVSLLVILVVGCCYFWRKAKNTAAETQADYEKTMESLLIGLDTLKTATANFSDENKLGQGGFGPGKLFDGREIAVKRLSSNSGQGLAELKTEVMLVAKLLHRNLVKLLGFCL…
Ghir_D01G001570	GhCRK024	663	72.982	-3	6.035	-0.04	D01	1133957	1139819	5863	MQFLISFKLNFLVFSSLLSSIYANFADEQRYNICTNAANYTNGSLYSRNINATLFSLTNASLTGFATNTIGLDPDTVFGLVQCRPDVAGNDCRACINTASDEITQFCPNKKQAMIGYDNCSLRYSDFRFFSMATNDPIVYYKNTMNVNDSNLFDKQLASLFQNLSVSAAANDTKFAVGAIGYSLFSDIYGMVQCSRDLPENDCLSCLQAIIGFIPQCCDKKQGARIFTMSCSLRFELYAFFQTSSPPILGMLSPPPPLPVSTDEPSSVPTRKRSGLKPLVIVVVSMASVSLLVILVVGCCYFWRKAKNTAAETQADYEKTMESLLIGLDTLKTATANFSDENKLGQGGFGPGKLFDGREIAVKRLSSNSGQGLAELKTEVMLVAKLLHRNLVKLLGFCL…
Ghir_D07G022130	GhCRK025	309	32.841	8.5	8.457	-0.046	D07	54800983	54804737	3755	MQFLISFKLNFLVFSSLLSSIYANFADEQRYNICTNAANYTNGSLYSRNINATLFSLTNASLTGFATNTIGLDPDTVFGLVQCRPDVAGNDCRACINTASDEITQFCPNKKQAMIGYDNCSLRYSDFRFFSMATNDPIVYYKNTMNVNDSNLFDKQLASLFQNLSVSAAANDTKFAVGAIGYSLFSDIYGMVQCSRDLPENDCLSCLQAIIGFIPQCCDKKQGARIFTMSCSLRFELYAFFQTSSPPILGMLSPPPPLPVSTDEPSSVPTRKRSGLKPLVIVVVSMASVSLLVILVVGCCYFWRKAKNTAAETQADYEKTMESLLIGLDTLKTATANFSDENKLGQGGFGPGKLFDGREIAVKRLSSNSGQGLAELKTEVMLVAKLLHRNLVKLLGFCL…
Ghir_A01G001570	GhCRK026	630	69.533	3	7.239	-0.046	A01	1368112	1373666	5555	MQFLISFKLNFLVFSSLLSSIYANFADEQRYNICTNAANYTNGSLYSRNINATLFSLTNASLTGFATNTIGLDPDTVFGLVQCRPDVAGNDCRACINTASDEITQFCPNKKQAMIGYDNCSLRYSDFRFFSMATNDPIVYYKNTMNVNDSNLFDKQLASLFQNLSVSAAANDTKFAVGAIGYSLFSDIYGMVQCSRDLPENDCLSCLQAIIGFIPQCCDKKQGARIFTMSCSLRFELYAFFQTSSPPILGMLSPPPPLPVSTDEPSSVPTRKRSGLKPLVIVVVSMASVSLLVILVVGCCYFWRKAKNTAAETQADYEKTMESLLIGLDTLKTATANFSDENKLGQGGFGPGKLFDGREIAVKRLSSNSGQGLAELKTEVMLVAKLLHRNLVKLLGFCL…
Ghir_D06G013510	GhCRK027	552	62.104	-13.5	4.892	-0.049	D06	41692388	41711659	19272	MQFLISFKLNFLVFSSLLSSIYANFADEQRYNICTNAANYTNGSLYSRNINATLFSLTNASLTGFATNTIGLDPDTVFGLVQCRPDVAGNDCRACINTASDEITQFCPNKKQAMIGYDNCSLRYSDFRFFSMATNDPIVYYKNTMNVNDSNLFDKQLASLFQNLSVSAAANDTKFAVGAIGYSLFSDIYGMVQCSRDLPENDCLSCLQAIIGFIPQCCDKKQGARIFTMSCSLRFELYAFFQTSSPPILGMLSPPPPLPVSTDEPSSVPTRKRSGLKPLVIVVVSMASVSLLVILVVGCCYFWRKAKNTAAETQADYEKTMESLLIGLDTLKTATANFSDENKLGQGGFGPGKLFDGREIAVKRLSSNSGQGLAELKTEVMLVAKLLHRNLVKLLGFCL…
Ghir_D12G015840	GhCRK028	672	75.042	4	7.238	-0.051	D12	47447747	47450976	3230	MQFLISFKLNFLVFSSLLSSIYANFADEQRYNICTNAANYTNGSLYSRNINATLFSLTNASLTGFATNTIGLDPDTVFGLVQCRPDVAGNDCRACINTASDEITQFCPNKKQAMIGYDNCSLRYSDFRFFSMATNDPIVYYKNTMNVNDSNLFDKQLASLFQNLSVSAAANDTKFAVGAIGYSLFSDIYGMVQCSRDLPENDCLSCLQAIIGFIPQCCDKKQGARIFTMSCSLRFELYAFFQTSSPPILGMLSPPPPLPVSTDEPSSVPTRKRSGLKPLVIVVVSMASVSLLVILVVGCCYFWRKAKNTAAETQADYEKTMESLLIGLDTLKTATANFSDENKLGQGGFGPGKLFDGREIAVKRLSSNSGQGLAELKTEVMLVAKLLHRNLVKLLGFCL…
Ghir_A06G012910	GhCRK029	621	68.243	-2	6.199	-0.06	A06	76670034	76690333	20300	MQFLISFKLNFLVFSSLLSSIYANFADEQRYNICTNAANYTNGSLYSRNINATLFSLTNASLTGFATNTIGLDPDTVFGLVQCRPDVAGNDCRACINTASDEITQFCPNKKQAMIGYDNCSLRYSDFRFFSMATNDPIVYYKNTMNVNDSNLFDKQLASLFQNLSVSAAANDTKFAVGAIGYSLFSDIYGMVQCSRDLPENDCLSCLQAIIGFIPQCCDKKQGARIFTMSCSLRFELYAFFQTSSPPILGMLSPPPPLPVSTDEPSSVPTRKRSGLKPLVIVVVSMASVSLLVILVVGCCYFWRKAKNTAAETQADYEKTMESLLIGLDTLKTATANFSDENKLGQGGFGPGKLFDGREIAVKRLSSNSGQGLAELKTEVMLVAKLLHRNLVKLLGFCL…
Ghir_D06G023760	GhCRK030	642	71.019	-7.5	5.19	-0.066	Scaffold1445	79623	87123	7501	MQFLISFKLNFLVFSSLLSSIYANFADEQRYNICTNAANYTNGSLYSRNINATLFSLTNASLTGFATNTIGLDPDTVFGLVQCRPDVAGNDCRACINTASDEITQFCPNKKQAMIGYDNCSLRYSDFRFFSMATNDPIVYYKNTMNVNDSNLFDKQLASLFQNLSVSAAANDTKFAVGAIGYSLFSDIYGMVQCSRDLPENDCLSCLQAIIGFIPQCCDKKQGARIFTMSCSLRFELYAFFQTSSPPILGMLSPPPPLPVSTDEPSSVPTRKRSGLKPLVIVVVSMASVSLLVILVVGCCYFWRKAKNTAAETQADYEKTMESLLIGLDTLKTATANFSDENKLGQGGFGPGKLFDGREIAVKRLSSNSGQGLAELKTEVMLVAKLLHRNLVKLLGFCL…
Ghir_D09G007560	GhCRK031	526	58.217	7.5	7.888	-0.072	D09	32354810	32357954	3145	MQFLISFKLNFLVFSSLLSSIYANFADEQRYNICTNAANYTNGSLYSRNINATLFSLTNASLTGFATNTIGLDPDTVFGLVQCRPDVAGNDCRACINTASDEITQFCPNKKQAMIGYDNCSLRYSDFRFFSMATNDPIVYYKNTMNVNDSNLFDKQLASLFQNLSVSAAANDTKFAVGAIGYSLFSDIYGMVQCSRDLPENDCLSCLQAIIGFIPQCCDKKQGARIFTMSCSLRFELYAFFQTSSPPILGMLSPPPPLPVSTDEPSSVPTRKRSGLKPLVIVVVSMASVSLLVILVVGCCYFWRKAKNTAAETQADYEKTMESLLIGLDTLKTATANFSDENKLGQGGFGPGKLFDGREIAVKRLSSNSGQGLAELKTEVMLVAKLLHRNLVKLLGFCL…
Ghir_A11G000060	GhCRK032	621	68.511	15.5	8.394	-0.08	A11	93708	96378	2671	MQFLISFKLNFLVFSSLLSSIYANFADEQRYNICTNAANYTNGSLYSRNINATLFSLTNASLTGFATNTIGLDPDTVFGLVQCRPDVAGNDCRACINTASDEITQFCPNKKQAMIGYDNCSLRYSDFRFFSMATNDPIVYYKNTMNVNDSNLFDKQLASLFQNLSVSAAANDTKFAVGAIGYSLFSDIYGMVQCSRDLPENDCLSCLQAIIGFIPQCCDKKQGARIFTMSCSLRFELYAFFQTSSPPILGMLSPPPPLPVSTDEPSSVPTRKRSGLKPLVIVVVSMASVSLLVILVVGCCYFWRKAKNTAAETQADYEKTMESLLIGLDTLKTATANFSDENKLGQGGFGPGKLFDGREIAVKRLSSNSGQGLAELKTEVMLVAKLLHRNLVKLLGFCL…
Ghir_D11G000120	GhCRK033	632	69.473	14.5	8.295	-0.081	D11	150156	152817	2662	MQFLISFKLNFLVFSSLLSSIYANFADEQRYNICTNAANYTNGSLYSRNINATLFSLTNASLTGFATNTIGLDPDTVFGLVQCRPDVAGNDCRACINTASDEITQFCPNKKQAMIGYDNCSLRYSDFRFFSMATNDPIVYYKNTMNVNDSNLFDKQLASLFQNLSVSAAANDTKFAVGAIGYSLFSDIYGMVQCSRDLPENDCLSCLQAIIGFIPQCCDKKQGARIFTMSCSLRFELYAFFQTSSPPILGMLSPPPPLPVSTDEPSSVPTRKRSGLKPLVIVVVSMASVSLLVILVVGCCYFWRKAKNTAAETQADYEKTMESLLIGLDTLKTATANFSDENKLGQGGFGPGKLFDGREIAVKRLSSNSGQGLAELKTEVMLVAKLLHRNLVKLLGFCL…
Ghir_D06G016440	GhCRK034	669	74.768	21.5	8.809	-0.082	D06	55807959	55811339	3381	MQFLISFKLNFLVFSSLLSSIYANFADEQRYNICTNAANYTNGSLYSRNINATLFSLTNASLTGFATNTIGLDPDTVFGLVQCRPDVAGNDCRACINTASDEITQFCPNKKQAMIGYDNCSLRYSDFRFFSMATNDPIVYYKNTMNVNDSNLFDKQLASLFQNLSVSAAANDTKFAVGAIGYSLFSDIYGMVQCSRDLPENDCLSCLQAIIGFIPQCCDKKQGARIFTMSCSLRFELYAFFQTSSPPILGMLSPPPPLPVSTDEPSSVPTRKRSGLKPLVIVVVSMASVSLLVILVVGCCYFWRKAKNTAAETQADYEKTMESLLIGLDTLKTATANFSDENKLGQGGFGPGKLFDGREIAVKRLSSNSGQGLAELKTEVMLVAKLLHRNLVKLLGFCL…
Ghir_A10G010990	GhCRK035	219	24.088	3.5	7.977	-0.095	A10	27959354	27960669	1316	MQFLISFKLNFLVFSSLLSSIYANFADEQRYNICTNAANYTNGSLYSRNINATLFSLTNASLTGFATNTIGLDPDTVFGLVQCRPDVAGNDCRACINTASDEITQFCPNKKQAMIGYDNCSLRYSDFRFFSMATNDPIVYYKNTMNVNDSNLFDKQLASLFQNLSVSAAANDTKFAVGAIGYSLFSDIYGMVQCSRDLPENDCLSCLQAIIGFIPQCCDKKQGARIFTMSCSLRFELYAFFQTSSPPILGMLSPPPPLPVSTDEPSSVPTRKRSGLKPLVIVVVSMASVSLLVILVVGCCYFWRKAKNTAAETQADYEKTMESLLIGLDTLKTATANFSDENKLGQGGFGPGKLFDGREIAVKRLSSNSGQGLAELKTEVMLVAKLLHRNLVKLLGFCL…
Ghir_D06G016420	GhCRK036	249	27.77	7.5	8.538	-0.096	D06	55773374	55774214	841	MQFLISFKLNFLVFSSLLSSIYANFADEQRYNICTNAANYTNGSLYSRNINATLFSLTNASLTGFATNTIGLDPDTVFGLVQCRPDVAGNDCRACINTASDEITQFCPNKKQAMIGYDNCSLRYSDFRFFSMATNDPIVYYKNTMNVNDSNLFDKQLASLFQNLSVSAAANDTKFAVGAIGYSLFSDIYGMVQCSRDLPENDCLSCLQAIIGFIPQCCDKKQGARIFTMSCSLRFELYAFFQTSSPPILGMLSPPPPLPVSTDEPSSVPTRKRSGLKPLVIVVVSMASVSLLVILVVGCCYFWRKAKNTAAETQADYEKTMESLLIGLDTLKTATANFSDENKLGQGGFGPGKLFDGREIAVKRLSSNSGQGLAELKTEVMLVAKLLHRNLVKLLGFCL…
Ghir_D06G023020	GhCRK037	1004	112.073	18.5	8.218	-0.096	D06	66313889	66324913	11025	MQFLISFKLNFLVFSSLLSSIYANFADEQRYNICTNAANYTNGSLYSRNINATLFSLTNASLTGFATNTIGLDPDTVFGLVQCRPDVAGNDCRACINTASDEITQFCPNKKQAMIGYDNCSLRYSDFRFFSMATNDPIVYYKNTMNVNDSNLFDKQLASLFQNLSVSAAANDTKFAVGAIGYSLFSDIYGMVQCSRDLPENDCLSCLQAIIGFIPQCCDKKQGARIFTMSCSLRFELYAFFQTSSPPILGMLSPPPPLPVSTDEPSSVPTRKRSGLKPLVIVVVSMASVSLLVILVVGCCYFWRKAKNTAAETQADYEKTMESLLIGLDTLKTATANFSDENKLGQGGFGPGKLFDGREIAVKRLSSNSGQGLAELKTEVMLVAKLLHRNLVKLLGFCL…
Ghir_D10G001970	GhCRK038	660	73.43	-0.5	6.447	-0.098	D10	1592248	1600672	8425	MQFLISFKLNFLVFSSLLSSIYANFADEQRYNICTNAANYTNGSLYSRNINATLFSLTNASLTGFATNTIGLDPDTVFGLVQCRPDVAGNDCRACINTASDEITQFCPNKKQAMIGYDNCSLRYSDFRFFSMATNDPIVYYKNTMNVNDSNLFDKQLASLFQNLSVSAAANDTKFAVGAIGYSLFSDIYGMVQCSRDLPENDCLSCLQAIIGFIPQCCDKKQGARIFTMSCSLRFELYAFFQTSSPPILGMLSPPPPLPVSTDEPSSVPTRKRSGLKPLVIVVVSMASVSLLVILVVGCCYFWRKAKNTAAETQADYEKTMESLLIGLDTLKTATANFSDENKLGQGGFGPGKLFDGREIAVKRLSSNSGQGLAELKTEVMLVAKLLHRNLVKLLGFCL…
Ghir_D10G001950	GhCRK039	639	71.33	-3.5	6.077	-0.102	D10	1557457	1576880	19424	MQFLISFKLNFLVFSSLLSSIYANFADEQRYNICTNAANYTNGSLYSRNINATLFSLTNASLTGFATNTIGLDPDTVFGLVQCRPDVAGNDCRACINTASDEITQFCPNKKQAMIGYDNCSLRYSDFRFFSMATNDPIVYYKNTMNVNDSNLFDKQLASLFQNLSVSAAANDTKFAVGAIGYSLFSDIYGMVQCSRDLPENDCLSCLQAIIGFIPQCCDKKQGARIFTMSCSLRFELYAFFQTSSPPILGMLSPPPPLPVSTDEPSSVPTRKRSGLKPLVIVVVSMASVSLLVILVVGCCYFWRKAKNTAAETQADYEKTMESLLIGLDTLKTATANFSDENKLGQGGFGPGKLFDGREIAVKRLSSNSGQGLAELKTEVMLVAKLLHRNLVKLLGFCL…
Ghir_D05G036310	GhCRK040	641	71.417	12.5	8.09	-0.111	D05	57011356	57019463	8108	MQFLISFKLNFLVFSSLLSSIYANFADEQRYNICTNAANYTNGSLYSRNINATLFSLTNASLTGFATNTIGLDPDTVFGLVQCRPDVAGNDCRACINTASDEITQFCPNKKQAMIGYDNCSLRYSDFRFFSMATNDPIVYYKNTMNVNDSNLFDKQLASLFQNLSVSAAANDTKFAVGAIGYSLFSDIYGMVQCSRDLPENDCLSCLQAIIGFIPQCCDKKQGARIFTMSCSLRFELYAFFQTSSPPILGMLSPPPPLPVSTDEPSSVPTRKRSGLKPLVIVVVSMASVSLLVILVVGCCYFWRKAKNTAAETQADYEKTMESLLIGLDTLKTATANFSDENKLGQGGFGPGKLFDGREIAVKRLSSNSGQGLAELKTEVMLVAKLLHRNLVKLLGFCL…
Ghir_D05G011500	GhCRK041	629	69.196	4	7.05	-0.114	D05	9721456	9724160	2705	MQFLISFKLNFLVFSSLLSSIYANFADEQRYNICTNAANYTNGSLYSRNINATLFSLTNASLTGFATNTIGLDPDTVFGLVQCRPDVAGNDCRACINTASDEITQFCPNKKQAMIGYDNCSLRYSDFRFFSMATNDPIVYYKNTMNVNDSNLFDKQLASLFQNLSVSAAANDTKFAVGAIGYSLFSDIYGMVQCSRDLPENDCLSCLQAIIGFIPQCCDKKQGARIFTMSCSLRFELYAFFQTSSPPILGMLSPPPPLPVSTDEPSSVPTRKRSGLKPLVIVVVSMASVSLLVILVVGCCYFWRKAKNTAAETQADYEKTMESLLIGLDTLKTATANFSDENKLGQGGFGPGKLFDGREIAVKRLSSNSGQGLAELKTEVMLVAKLLHRNLVKLLGFCL…
Ghir_D10G001930	GhCRK042	661	74.446	6	7.776	-0.115	D10	1525544	1534606	9063	MQFLISFKLNFLVFSSLLSSIYANFADEQRYNICTNAANYTNGSLYSRNINATLFSLTNASLTGFATNTIGLDPDTVFGLVQCRPDVAGNDCRACINTASDEITQFCPNKKQAMIGYDNCSLRYSDFRFFSMATNDPIVYYKNTMNVNDSNLFDKQLASLFQNLSVSAAANDTKFAVGAIGYSLFSDIYGMVQCSRDLPENDCLSCLQAIIGFIPQCCDKKQGARIFTMSCSLRFELYAFFQTSSPPILGMLSPPPPLPVSTDEPSSVPTRKRSGLKPLVIVVVSMASVSLLVILVVGCCYFWRKAKNTAAETQADYEKTMESLLIGLDTLKTATANFSDENKLGQGGFGPGKLFDGREIAVKRLSSNSGQGLAELKTEVMLVAKLLHRNLVKLLGFCL…
Ghir_A06G015710	GhCRK043	671	75.007	24.5	9.138	-0.12	A06	111156855	111160263	3409	MQFLISFKLNFLVFSSLLSSIYANFADEQRYNICTNAANYTNGSLYSRNINATLFSLTNASLTGFATNTIGLDPDTVFGLVQCRPDVAGNDCRACINTASDEITQFCPNKKQAMIGYDNCSLRYSDFRFFSMATNDPIVYYKNTMNVNDSNLFDKQLASLFQNLSVSAAANDTKFAVGAIGYSLFSDIYGMVQCSRDLPENDCLSCLQAIIGFIPQCCDKKQGARIFTMSCSLRFELYAFFQTSSPPILGMLSPPPPLPVSTDEPSSVPTRKRSGLKPLVIVVVSMASVSLLVILVVGCCYFWRKAKNTAAETQADYEKTMESLLIGLDTLKTATANFSDENKLGQGGFGPGKLFDGREIAVKRLSSNSGQGLAELKTEVMLVAKLLHRNLVKLLGFCL…
Ghir_A06G021960	GhCRK044	662	74.049	3	7.074	-0.122	A06	123549552	123553503	3952	MQFLISFKLNFLVFSSLLSSIYANFADEQRYNICTNAANYTNGSLYSRNINATLFSLTNASLTGFATNTIGLDPDTVFGLVQCRPDVAGNDCRACINTASDEITQFCPNKKQAMIGYDNCSLRYSDFRFFSMATNDPIVYYKNTMNVNDSNLFDKQLASLFQNLSVSAAANDTKFAVGAIGYSLFSDIYGMVQCSRDLPENDCLSCLQAIIGFIPQCCDKKQGARIFTMSCSLRFELYAFFQTSSPPILGMLSPPPPLPVSTDEPSSVPTRKRSGLKPLVIVVVSMASVSLLVILVVGCCYFWRKAKNTAAETQADYEKTMESLLIGLDTLKTATANFSDENKLGQGGFGPGKLFDGREIAVKRLSSNSGQGLAELKTEVMLVAKLLHRNLVKLLGFCL…
Ghir_A10G001170	GhCRK045	656	73.714	1.5	6.904	-0.123	A10	919724	923206	3483	MQFLISFKLNFLVFSSLLSSIYANFADEQRYNICTNAANYTNGSLYSRNINATLFSLTNASLTGFATNTIGLDPDTVFGLVQCRPDVAGNDCRACINTASDEITQFCPNKKQAMIGYDNCSLRYSDFRFFSMATNDPIVYYKNTMNVNDSNLFDKQLASLFQNLSVSAAANDTKFAVGAIGYSLFSDIYGMVQCSRDLPENDCLSCLQAIIGFIPQCCDKKQGARIFTMSCSLRFELYAFFQTSSPPILGMLSPPPPLPVSTDEPSSVPTRKRSGLKPLVIVVVSMASVSLLVILVVGCCYFWRKAKNTAAETQADYEKTMESLLIGLDTLKTATANFSDENKLGQGGFGPGKLFDGREIAVKRLSSNSGQGLAELKTEVMLVAKLLHRNLVKLLGFCL…
Ghir_A06G012930	GhCRK046	486	53.818	-7.5	4.934	-0.125	A06	76775707	76778470	2764	MQFLISFKLNFLVFSSLLSSIYANFADEQRYNICTNAANYTNGSLYSRNINATLFSLTNASLTGFATNTIGLDPDTVFGLVQCRPDVAGNDCRACINTASDEITQFCPNKKQAMIGYDNCSLRYSDFRFFSMATNDPIVYYKNTMNVNDSNLFDKQLASLFQNLSVSAAANDTKFAVGAIGYSLFSDIYGMVQCSRDLPENDCLSCLQAIIGFIPQCCDKKQGARIFTMSCSLRFELYAFFQTSSPPILGMLSPPPPLPVSTDEPSSVPTRKRSGLKPLVIVVVSMASVSLLVILVVGCCYFWRKAKNTAAETQADYEKTMESLLIGLDTLKTATANFSDENKLGQGGFGPGKLFDGREIAVKRLSSNSGQGLAELKTEVMLVAKLLHRNLVKLLGFCL…
Ghir_D07G023940	GhCRK047	653	73.099	17	8.527	-0.139	D07	57613858	57616731	2874	MQFLISFKLNFLVFSSLLSSIYANFADEQRYNICTNAANYTNGSLYSRNINATLFSLTNASLTGFATNTIGLDPDTVFGLVQCRPDVAGNDCRACINTASDEITQFCPNKKQAMIGYDNCSLRYSDFRFFSMATNDPIVYYKNTMNVNDSNLFDKQLASLFQNLSVSAAANDTKFAVGAIGYSLFSDIYGMVQCSRDLPENDCLSCLQAIIGFIPQCCDKKQGARIFTMSCSLRFELYAFFQTSSPPILGMLSPPPPLPVSTDEPSSVPTRKRSGLKPLVIVVVSMASVSLLVILVVGCCYFWRKAKNTAAETQADYEKTMESLLIGLDTLKTATANFSDENKLGQGGFGPGKLFDGREIAVKRLSSNSGQGLAELKTEVMLVAKLLHRNLVKLLGFCL…
Ghir_D07G016490	GhCRK048	297	32.173	9.5	8.563	-0.141	D07	28111631	28113894	2264	MQFLISFKLNFLVFSSLLSSIYANFADEQRYNICTNAANYTNGSLYSRNINATLFSLTNASLTGFATNTIGLDPDTVFGLVQCRPDVAGNDCRACINTASDEITQFCPNKKQAMIGYDNCSLRYSDFRFFSMATNDPIVYYKNTMNVNDSNLFDKQLASLFQNLSVSAAANDTKFAVGAIGYSLFSDIYGMVQCSRDLPENDCLSCLQAIIGFIPQCCDKKQGARIFTMSCSLRFELYAFFQTSSPPILGMLSPPPPLPVSTDEPSSVPTRKRSGLKPLVIVVVSMASVSLLVILVVGCCYFWRKAKNTAAETQADYEKTMESLLIGLDTLKTATANFSDENKLGQGGFGPGKLFDGREIAVKRLSSNSGQGLAELKTEVMLVAKLLHRNLVKLLGFCL…
Ghir_A09G007770	GhCRK049	667	73.882	0.5	6.585	-0.141	A09	56892152	56895109	2958	MQFLISFKLNFLVFSSLLSSIYANFADEQRYNICTNAANYTNGSLYSRNINATLFSLTNASLTGFATNTIGLDPDTVFGLVQCRPDVAGNDCRACINTASDEITQFCPNKKQAMIGYDNCSLRYSDFRFFSMATNDPIVYYKNTMNVNDSNLFDKQLASLFQNLSVSAAANDTKFAVGAIGYSLFSDIYGMVQCSRDLPENDCLSCLQAIIGFIPQCCDKKQGARIFTMSCSLRFELYAFFQTSSPPILGMLSPPPPLPVSTDEPSSVPTRKRSGLKPLVIVVVSMASVSLLVILVVGCCYFWRKAKNTAAETQADYEKTMESLLIGLDTLKTATANFSDENKLGQGGFGPGKLFDGREIAVKRLSSNSGQGLAELKTEVMLVAKLLHRNLVKLLGFCL…
Ghir_A09G007740	GhCRK050	580	64.096	15	8.236	-0.142	A09	56451215	56453979	2765	MQFLISFKLNFLVFSSLLSSIYANFADEQRYNICTNAANYTNGSLYSRNINATLFSLTNASLTGFATNTIGLDPDTVFGLVQCRPDVAGNDCRACINTASDEITQFCPNKKQAMIGYDNCSLRYSDFRFFSMATNDPIVYYKNTMNVNDSNLFDKQLASLFQNLSVSAAANDTKFAVGAIGYSLFSDIYGMVQCSRDLPENDCLSCLQAIIGFIPQCCDKKQGARIFTMSCSLRFELYAFFQTSSPPILGMLSPPPPLPVSTDEPSSVPTRKRSGLKPLVIVVVSMASVSLLVILVVGCCYFWRKAKNTAAETQADYEKTMESLLIGLDTLKTATANFSDENKLGQGGFGPGKLFDGREIAVKRLSSNSGQGLAELKTEVMLVAKLLHRNLVKLLGFCL…
Ghir_D06G013400	GhCRK051	530	59.737	14.5	8.384	-0.144	D06	41261099	41264383	3285	MQFLISFKLNFLVFSSLLSSIYANFADEQRYNICTNAANYTNGSLYSRNINATLFSLTNASLTGFATNTIGLDPDTVFGLVQCRPDVAGNDCRACINTASDEITQFCPNKKQAMIGYDNCSLRYSDFRFFSMATNDPIVYYKNTMNVNDSNLFDKQLASLFQNLSVSAAANDTKFAVGAIGYSLFSDIYGMVQCSRDLPENDCLSCLQAIIGFIPQCCDKKQGARIFTMSCSLRFELYAFFQTSSPPILGMLSPPPPLPVSTDEPSSVPTRKRSGLKPLVIVVVSMASVSLLVILVVGCCYFWRKAKNTAAETQADYEKTMESLLIGLDTLKTATANFSDENKLGQGGFGPGKLFDGREIAVKRLSSNSGQGLAELKTEVMLVAKLLHRNLVKLLGFCL…
Ghir_A07G016170	GhCRK052	297	32.237	9	8.562	-0.146	A07	40501653	40504067	2415	MQFLISFKLNFLVFSSLLSSIYANFADEQRYNICTNAANYTNGSLYSRNINATLFSLTNASLTGFATNTIGLDPDTVFGLVQCRPDVAGNDCRACINTASDEITQFCPNKKQAMIGYDNCSLRYSDFRFFSMATNDPIVYYKNTMNVNDSNLFDKQLASLFQNLSVSAAANDTKFAVGAIGYSLFSDIYGMVQCSRDLPENDCLSCLQAIIGFIPQCCDKKQGARIFTMSCSLRFELYAFFQTSSPPILGMLSPPPPLPVSTDEPSSVPTRKRSGLKPLVIVVVSMASVSLLVILVVGCCYFWRKAKNTAAETQADYEKTMESLLIGLDTLKTATANFSDENKLGQGGFGPGKLFDGREIAVKRLSSNSGQGLAELKTEVMLVAKLLHRNLVKLLGFCL…
Ghir_D10G001940	GhCRK053	485	54.307	6	7.987	-0.146	D10	1553469	1556491	3023	MQFLISFKLNFLVFSSLLSSIYANFADEQRYNICTNAANYTNGSLYSRNINATLFSLTNASLTGFATNTIGLDPDTVFGLVQCRPDVAGNDCRACINTASDEITQFCPNKKQAMIGYDNCSLRYSDFRFFSMATNDPIVYYKNTMNVNDSNLFDKQLASLFQNLSVSAAANDTKFAVGAIGYSLFSDIYGMVQCSRDLPENDCLSCLQAIIGFIPQCCDKKQGARIFTMSCSLRFELYAFFQTSSPPILGMLSPPPPLPVSTDEPSSVPTRKRSGLKPLVIVVVSMASVSLLVILVVGCCYFWRKAKNTAAETQADYEKTMESLLIGLDTLKTATANFSDENKLGQGGFGPGKLFDGREIAVKRLSSNSGQGLAELKTEVMLVAKLLHRNLVKLLGFCL…
Ghir_D02G014570	GhCRK054	598	67.047	11.5	7.994	-0.147	D02	50646900	50649735	2836	MQFLISFKLNFLVFSSLLSSIYANFADEQRYNICTNAANYTNGSLYSRNINATLFSLTNASLTGFATNTIGLDPDTVFGLVQCRPDVAGNDCRACINTASDEITQFCPNKKQAMIGYDNCSLRYSDFRFFSMATNDPIVYYKNTMNVNDSNLFDKQLASLFQNLSVSAAANDTKFAVGAIGYSLFSDIYGMVQCSRDLPENDCLSCLQAIIGFIPQCCDKKQGARIFTMSCSLRFELYAFFQTSSPPILGMLSPPPPLPVSTDEPSSVPTRKRSGLKPLVIVVVSMASVSLLVILVVGCCYFWRKAKNTAAETQADYEKTMESLLIGLDTLKTATANFSDENKLGQGGFGPGKLFDGREIAVKRLSSNSGQGLAELKTEVMLVAKLLHRNLVKLLGFCL…
Ghir_D09G007530	GhCRK055	679	75.696	5.5	7.26	-0.147	D09	32285227	32288864	3638	MQFLISFKLNFLVFSSLLSSIYANFADEQRYNICTNAANYTNGSLYSRNINATLFSLTNASLTGFATNTIGLDPDTVFGLVQCRPDVAGNDCRACINTASDEITQFCPNKKQAMIGYDNCSLRYSDFRFFSMATNDPIVYYKNTMNVNDSNLFDKQLASLFQNLSVSAAANDTKFAVGAIGYSLFSDIYGMVQCSRDLPENDCLSCLQAIIGFIPQCCDKKQGARIFTMSCSLRFELYAFFQTSSPPILGMLSPPPPLPVSTDEPSSVPTRKRSGLKPLVIVVVSMASVSLLVILVVGCCYFWRKAKNTAAETQADYEKTMESLLIGLDTLKTATANFSDENKLGQGGFGPGKLFDGREIAVKRLSSNSGQGLAELKTEVMLVAKLLHRNLVKLLGFCL…
Ghir_D06G023010	GhCRK056	668	74.799	8.5	7.915	-0.149	D06	66299920	66303646	3727	MQFLISFKLNFLVFSSLLSSIYANFADEQRYNICTNAANYTNGSLYSRNINATLFSLTNASLTGFATNTIGLDPDTVFGLVQCRPDVAGNDCRACINTASDEITQFCPNKKQAMIGYDNCSLRYSDFRFFSMATNDPIVYYKNTMNVNDSNLFDKQLASLFQNLSVSAAANDTKFAVGAIGYSLFSDIYGMVQCSRDLPENDCLSCLQAIIGFIPQCCDKKQGARIFTMSCSLRFELYAFFQTSSPPILGMLSPPPPLPVSTDEPSSVPTRKRSGLKPLVIVVVSMASVSLLVILVVGCCYFWRKAKNTAAETQADYEKTMESLLIGLDTLKTATANFSDENKLGQGGFGPGKLFDGREIAVKRLSSNSGQGLAELKTEVMLVAKLLHRNLVKLLGFCL…
Ghir_A05G011750	GhCRK057	645	71.15	1	6.656	-0.151	A05	10699393	10702206	2814	MQFLISFKLNFLVFSSLLSSIYANFADEQRYNICTNAANYTNGSLYSRNINATLFSLTNASLTGFATNTIGLDPDTVFGLVQCRPDVAGNDCRACINTASDEITQFCPNKKQAMIGYDNCSLRYSDFRFFSMATNDPIVYYKNTMNVNDSNLFDKQLASLFQNLSVSAAANDTKFAVGAIGYSLFSDIYGMVQCSRDLPENDCLSCLQAIIGFIPQCCDKKQGARIFTMSCSLRFELYAFFQTSSPPILGMLSPPPPLPVSTDEPSSVPTRKRSGLKPLVIVVVSMASVSLLVILVVGCCYFWRKAKNTAAETQADYEKTMESLLIGLDTLKTATANFSDENKLGQGGFGPGKLFDGREIAVKRLSSNSGQGLAELKTEVMLVAKLLHRNLVKLLGFCL…
Ghir_D06G013420	GhCRK058	503	56.284	8.5	8.274	-0.152	D06	41375917	41378550	2634	MQFLISFKLNFLVFSSLLSSIYANFADEQRYNICTNAANYTNGSLYSRNINATLFSLTNASLTGFATNTIGLDPDTVFGLVQCRPDVAGNDCRACINTASDEITQFCPNKKQAMIGYDNCSLRYSDFRFFSMATNDPIVYYKNTMNVNDSNLFDKQLASLFQNLSVSAAANDTKFAVGAIGYSLFSDIYGMVQCSRDLPENDCLSCLQAIIGFIPQCCDKKQGARIFTMSCSLRFELYAFFQTSSPPILGMLSPPPPLPVSTDEPSSVPTRKRSGLKPLVIVVVSMASVSLLVILVVGCCYFWRKAKNTAAETQADYEKTMESLLIGLDTLKTATANFSDENKLGQGGFGPGKLFDGREIAVKRLSSNSGQGLAELKTEVMLVAKLLHRNLVKLLGFCL…
Ghir_A05G032390	GhCRK059	624	69.544	11	8.047	-0.153	A05	52102004	52104572	2569	MQFLISFKLNFLVFSSLLSSIYANFADEQRYNICTNAANYTNGSLYSRNINATLFSLTNASLTGFATNTIGLDPDTVFGLVQCRPDVAGNDCRACINTASDEITQFCPNKKQAMIGYDNCSLRYSDFRFFSMATNDPIVYYKNTMNVNDSNLFDKQLASLFQNLSVSAAANDTKFAVGAIGYSLFSDIYGMVQCSRDLPENDCLSCLQAIIGFIPQCCDKKQGARIFTMSCSLRFELYAFFQTSSPPILGMLSPPPPLPVSTDEPSSVPTRKRSGLKPLVIVVVSMASVSLLVILVVGCCYFWRKAKNTAAETQADYEKTMESLLIGLDTLKTATANFSDENKLGQGGFGPGKLFDGREIAVKRLSSNSGQGLAELKTEVMLVAKLLHRNLVKLLGFCL…
Ghir_D10G006510	GhCRK060	224	24.746	1	7.056	-0.154	D10	6215857	6216573	717	MQFLISFKLNFLVFSSLLSSIYANFADEQRYNICTNAANYTNGSLYSRNINATLFSLTNASLTGFATNTIGLDPDTVFGLVQCRPDVAGNDCRACINTASDEITQFCPNKKQAMIGYDNCSLRYSDFRFFSMATNDPIVYYKNTMNVNDSNLFDKQLASLFQNLSVSAAANDTKFAVGAIGYSLFSDIYGMVQCSRDLPENDCLSCLQAIIGFIPQCCDKKQGARIFTMSCSLRFELYAFFQTSSPPILGMLSPPPPLPVSTDEPSSVPTRKRSGLKPLVIVVVSMASVSLLVILVVGCCYFWRKAKNTAAETQADYEKTMESLLIGLDTLKTATANFSDENKLGQGGFGPGKLFDGREIAVKRLSSNSGQGLAELKTEVMLVAKLLHRNLVKLLGFCL…
Ghir_D09G007540	GhCRK061	678	75.347	-3.5	6	-0.154	D09	32319660	32324528	4869	MQFLISFKLNFLVFSSLLSSIYANFADEQRYNICTNAANYTNGSLYSRNINATLFSLTNASLTGFATNTIGLDPDTVFGLVQCRPDVAGNDCRACINTASDEITQFCPNKKQAMIGYDNCSLRYSDFRFFSMATNDPIVYYKNTMNVNDSNLFDKQLASLFQNLSVSAAANDTKFAVGAIGYSLFSDIYGMVQCSRDLPENDCLSCLQAIIGFIPQCCDKKQGARIFTMSCSLRFELYAFFQTSSPPILGMLSPPPPLPVSTDEPSSVPTRKRSGLKPLVIVVVSMASVSLLVILVVGCCYFWRKAKNTAAETQADYEKTMESLLIGLDTLKTATANFSDENKLGQGGFGPGKLFDGREIAVKRLSSNSGQGLAELKTEVMLVAKLLHRNLVKLLGFCL…
Ghir_D11G026790	GhCRK062	296	32.601	-15	4.426	-0.16	D11	57094231	57095485	1255	MQFLISFKLNFLVFSSLLSSIYANFADEQRYNICTNAANYTNGSLYSRNINATLFSLTNASLTGFATNTIGLDPDTVFGLVQCRPDVAGNDCRACINTASDEITQFCPNKKQAMIGYDNCSLRYSDFRFFSMATNDPIVYYKNTMNVNDSNLFDKQLASLFQNLSVSAAANDTKFAVGAIGYSLFSDIYGMVQCSRDLPENDCLSCLQAIIGFIPQCCDKKQGARIFTMSCSLRFELYAFFQTSSPPILGMLSPPPPLPVSTDEPSSVPTRKRSGLKPLVIVVVSMASVSLLVILVVGCCYFWRKAKNTAAETQADYEKTMESLLIGLDTLKTATANFSDENKLGQGGFGPGKLFDGREIAVKRLSSNSGQGLAELKTEVMLVAKLLHRNLVKLLGFCL…
Ghir_A10G010000	GhCRK063	656	72.838	6	7.666	-0.162	A10	20965625	20969919	4295	MQFLISFKLNFLVFSSLLSSIYANFADEQRYNICTNAANYTNGSLYSRNINATLFSLTNASLTGFATNTIGLDPDTVFGLVQCRPDVAGNDCRACINTASDEITQFCPNKKQAMIGYDNCSLRYSDFRFFSMATNDPIVYYKNTMNVNDSNLFDKQLASLFQNLSVSAAANDTKFAVGAIGYSLFSDIYGMVQCSRDLPENDCLSCLQAIIGFIPQCCDKKQGARIFTMSCSLRFELYAFFQTSSPPILGMLSPPPPLPVSTDEPSSVPTRKRSGLKPLVIVVVSMASVSLLVILVVGCCYFWRKAKNTAAETQADYEKTMESLLIGLDTLKTATANFSDENKLGQGGFGPGKLFDGREIAVKRLSSNSGQGLAELKTEVMLVAKLLHRNLVKLLGFCL…
Ghir_D10G009240	GhCRK064	656	72.855	7	7.837	-0.164	D10	10799635	10804194	4560	MQFLISFKLNFLVFSSLLSSIYANFADEQRYNICTNAANYTNGSLYSRNINATLFSLTNASLTGFATNTIGLDPDTVFGLVQCRPDVAGNDCRACINTASDEITQFCPNKKQAMIGYDNCSLRYSDFRFFSMATNDPIVYYKNTMNVNDSNLFDKQLASLFQNLSVSAAANDTKFAVGAIGYSLFSDIYGMVQCSRDLPENDCLSCLQAIIGFIPQCCDKKQGARIFTMSCSLRFELYAFFQTSSPPILGMLSPPPPLPVSTDEPSSVPTRKRSGLKPLVIVVVSMASVSLLVILVVGCCYFWRKAKNTAAETQADYEKTMESLLIGLDTLKTATANFSDENKLGQGGFGPGKLFDGREIAVKRLSSNSGQGLAELKTEVMLVAKLLHRNLVKLLGFCL…
Ghir_D06G023740	GhCRK065	493	54.636	-5	5.226	-0.164	Scaffold1445	20326	23159	2834	MQFLISFKLNFLVFSSLLSSIYANFADEQRYNICTNAANYTNGSLYSRNINATLFSLTNASLTGFATNTIGLDPDTVFGLVQCRPDVAGNDCRACINTASDEITQFCPNKKQAMIGYDNCSLRYSDFRFFSMATNDPIVYYKNTMNVNDSNLFDKQLASLFQNLSVSAAANDTKFAVGAIGYSLFSDIYGMVQCSRDLPENDCLSCLQAIIGFIPQCCDKKQGARIFTMSCSLRFELYAFFQTSSPPILGMLSPPPPLPVSTDEPSSVPTRKRSGLKPLVIVVVSMASVSLLVILVVGCCYFWRKAKNTAAETQADYEKTMESLLIGLDTLKTATANFSDENKLGQGGFGPGKLFDGREIAVKRLSSNSGQGLAELKTEVMLVAKLLHRNLVKLLGFCL…
Ghir_A07G021260	GhCRK066	307	34.142	9	8.326	-0.165	A07	92037334	92038565	1232	MQFLISFKLNFLVFSSLLSSIYANFADEQRYNICTNAANYTNGSLYSRNINATLFSLTNASLTGFATNTIGLDPDTVFGLVQCRPDVAGNDCRACINTASDEITQFCPNKKQAMIGYDNCSLRYSDFRFFSMATNDPIVYYKNTMNVNDSNLFDKQLASLFQNLSVSAAANDTKFAVGAIGYSLFSDIYGMVQCSRDLPENDCLSCLQAIIGFIPQCCDKKQGARIFTMSCSLRFELYAFFQTSSPPILGMLSPPPPLPVSTDEPSSVPTRKRSGLKPLVIVVVSMASVSLLVILVVGCCYFWRKAKNTAAETQADYEKTMESLLIGLDTLKTATANFSDENKLGQGGFGPGKLFDGREIAVKRLSSNSGQGLAELKTEVMLVAKLLHRNLVKLLGFCL…
Ghir_D05G032360	GhCRK067	645	72.089	12	7.996	-0.171	D05	39457261	39460071	2811	MQFLISFKLNFLVFSSLLSSIYANFADEQRYNICTNAANYTNGSLYSRNINATLFSLTNASLTGFATNTIGLDPDTVFGLVQCRPDVAGNDCRACINTASDEITQFCPNKKQAMIGYDNCSLRYSDFRFFSMATNDPIVYYKNTMNVNDSNLFDKQLASLFQNLSVSAAANDTKFAVGAIGYSLFSDIYGMVQCSRDLPENDCLSCLQAIIGFIPQCCDKKQGARIFTMSCSLRFELYAFFQTSSPPILGMLSPPPPLPVSTDEPSSVPTRKRSGLKPLVIVVVSMASVSLLVILVVGCCYFWRKAKNTAAETQADYEKTMESLLIGLDTLKTATANFSDENKLGQGGFGPGKLFDGREIAVKRLSSNSGQGLAELKTEVMLVAKLLHRNLVKLLGFCL…
Ghir_D06G023750	GhCRK068	665	73.861	-4	5.876	-0.171	Scaffold1445	74243	78972	4730	MQFLISFKLNFLVFSSLLSSIYANFADEQRYNICTNAANYTNGSLYSRNINATLFSLTNASLTGFATNTIGLDPDTVFGLVQCRPDVAGNDCRACINTASDEITQFCPNKKQAMIGYDNCSLRYSDFRFFSMATNDPIVYYKNTMNVNDSNLFDKQLASLFQNLSVSAAANDTKFAVGAIGYSLFSDIYGMVQCSRDLPENDCLSCLQAIIGFIPQCCDKKQGARIFTMSCSLRFELYAFFQTSSPPILGMLSPPPPLPVSTDEPSSVPTRKRSGLKPLVIVVVSMASVSLLVILVVGCCYFWRKAKNTAAETQADYEKTMESLLIGLDTLKTATANFSDENKLGQGGFGPGKLFDGREIAVKRLSSNSGQGLAELKTEVMLVAKLLHRNLVKLLGFCL…
Ghir_D10G001980	GhCRK069	205	22.697	2.5	7.897	-0.174	D10	1602267	1603915	1649	MQFLISFKLNFLVFSSLLSSIYANFADEQRYNICTNAANYTNGSLYSRNINATLFSLTNASLTGFATNTIGLDPDTVFGLVQCRPDVAGNDCRACINTASDEITQFCPNKKQAMIGYDNCSLRYSDFRFFSMATNDPIVYYKNTMNVNDSNLFDKQLASLFQNLSVSAAANDTKFAVGAIGYSLFSDIYGMVQCSRDLPENDCLSCLQAIIGFIPQCCDKKQGARIFTMSCSLRFELYAFFQTSSPPILGMLSPPPPLPVSTDEPSSVPTRKRSGLKPLVIVVVSMASVSLLVILVVGCCYFWRKAKNTAAETQADYEKTMESLLIGLDTLKTATANFSDENKLGQGGFGPGKLFDGREIAVKRLSSNSGQGLAELKTEVMLVAKLLHRNLVKLLGFCL…
Ghir_A09G007750	GhCRK070	672	74.641	3.5	6.942	-0.175	A09	56719807	56724539	4733	MQFLISFKLNFLVFSSLLSSIYANFADEQRYNICTNAANYTNGSLYSRNINATLFSLTNASLTGFATNTIGLDPDTVFGLVQCRPDVAGNDCRACINTASDEITQFCPNKKQAMIGYDNCSLRYSDFRFFSMATNDPIVYYKNTMNVNDSNLFDKQLASLFQNLSVSAAANDTKFAVGAIGYSLFSDIYGMVQCSRDLPENDCLSCLQAIIGFIPQCCDKKQGARIFTMSCSLRFELYAFFQTSSPPILGMLSPPPPLPVSTDEPSSVPTRKRSGLKPLVIVVVSMASVSLLVILVVGCCYFWRKAKNTAAETQADYEKTMESLLIGLDTLKTATANFSDENKLGQGGFGPGKLFDGREIAVKRLSSNSGQGLAELKTEVMLVAKLLHRNLVKLLGFCL…
Ghir_D09G017450	GhCRK071	589	65.592	0.5	6.552	-0.176	D09	45716807	45719455	2649	MQFLISFKLNFLVFSSLLSSIYANFADEQRYNICTNAANYTNGSLYSRNINATLFSLTNASLTGFATNTIGLDPDTVFGLVQCRPDVAGNDCRACINTASDEITQFCPNKKQAMIGYDNCSLRYSDFRFFSMATNDPIVYYKNTMNVNDSNLFDKQLASLFQNLSVSAAANDTKFAVGAIGYSLFSDIYGMVQCSRDLPENDCLSCLQAIIGFIPQCCDKKQGARIFTMSCSLRFELYAFFQTSSPPILGMLSPPPPLPVSTDEPSSVPTRKRSGLKPLVIVVVSMASVSLLVILVVGCCYFWRKAKNTAAETQADYEKTMESLLIGLDTLKTATANFSDENKLGQGGFGPGKLFDGREIAVKRLSSNSGQGLAELKTEVMLVAKLLHRNLVKLLGFCL…
Ghir_A06G015650	GhCRK072	495	54.834	24.5	9.812	-0.177	A06	110960302	110963320	3019	MQFLISFKLNFLVFSSLLSSIYANFADEQRYNICTNAANYTNGSLYSRNINATLFSLTNASLTGFATNTIGLDPDTVFGLVQCRPDVAGNDCRACINTASDEITQFCPNKKQAMIGYDNCSLRYSDFRFFSMATNDPIVYYKNTMNVNDSNLFDKQLASLFQNLSVSAAANDTKFAVGAIGYSLFSDIYGMVQCSRDLPENDCLSCLQAIIGFIPQCCDKKQGARIFTMSCSLRFELYAFFQTSSPPILGMLSPPPPLPVSTDEPSSVPTRKRSGLKPLVIVVVSMASVSLLVILVVGCCYFWRKAKNTAAETQADYEKTMESLLIGLDTLKTATANFSDENKLGQGGFGPGKLFDGREIAVKRLSSNSGQGLAELKTEVMLVAKLLHRNLVKLLGFCL…
Ghir_D09G007520	GhCRK073	685	75.552	5	7.227	-0.177	D09	32276981	32282771	5791	MQFLISFKLNFLVFSSLLSSIYANFADEQRYNICTNAANYTNGSLYSRNINATLFSLTNASLTGFATNTIGLDPDTVFGLVQCRPDVAGNDCRACINTASDEITQFCPNKKQAMIGYDNCSLRYSDFRFFSMATNDPIVYYKNTMNVNDSNLFDKQLASLFQNLSVSAAANDTKFAVGAIGYSLFSDIYGMVQCSRDLPENDCLSCLQAIIGFIPQCCDKKQGARIFTMSCSLRFELYAFFQTSSPPILGMLSPPPPLPVSTDEPSSVPTRKRSGLKPLVIVVVSMASVSLLVILVVGCCYFWRKAKNTAAETQADYEKTMESLLIGLDTLKTATANFSDENKLGQGGFGPGKLFDGREIAVKRLSSNSGQGLAELKTEVMLVAKLLHRNLVKLLGFCL…
Ghir_D02G014550	GhCRK074	291	32.716	7.5	8.465	-0.179	D02	50509840	50513190	3351	MQFLISFKLNFLVFSSLLSSIYANFADEQRYNICTNAANYTNGSLYSRNINATLFSLTNASLTGFATNTIGLDPDTVFGLVQCRPDVAGNDCRACINTASDEITQFCPNKKQAMIGYDNCSLRYSDFRFFSMATNDPIVYYKNTMNVNDSNLFDKQLASLFQNLSVSAAANDTKFAVGAIGYSLFSDIYGMVQCSRDLPENDCLSCLQAIIGFIPQCCDKKQGARIFTMSCSLRFELYAFFQTSSPPILGMLSPPPPLPVSTDEPSSVPTRKRSGLKPLVIVVVSMASVSLLVILVVGCCYFWRKAKNTAAETQADYEKTMESLLIGLDTLKTATANFSDENKLGQGGFGPGKLFDGREIAVKRLSSNSGQGLAELKTEVMLVAKLLHRNLVKLLGFCL…
Ghir_D06G016410	GhCRK075	639	71.196	17.5	8.681	-0.18	D06	55671943	55674782	2840	MQFLISFKLNFLVFSSLLSSIYANFADEQRYNICTNAANYTNGSLYSRNINATLFSLTNASLTGFATNTIGLDPDTVFGLVQCRPDVAGNDCRACINTASDEITQFCPNKKQAMIGYDNCSLRYSDFRFFSMATNDPIVYYKNTMNVNDSNLFDKQLASLFQNLSVSAAANDTKFAVGAIGYSLFSDIYGMVQCSRDLPENDCLSCLQAIIGFIPQCCDKKQGARIFTMSCSLRFELYAFFQTSSPPILGMLSPPPPLPVSTDEPSSVPTRKRSGLKPLVIVVVSMASVSLLVILVVGCCYFWRKAKNTAAETQADYEKTMESLLIGLDTLKTATANFSDENKLGQGGFGPGKLFDGREIAVKRLSSNSGQGLAELKTEVMLVAKLLHRNLVKLLGFCL…
Ghir_D09G007410	GhCRK076	501	56.429	11.5	8.457	-0.18	D09	32066438	32069458	3021	MQFLISFKLNFLVFSSLLSSIYANFADEQRYNICTNAANYTNGSLYSRNINATLFSLTNASLTGFATNTIGLDPDTVFGLVQCRPDVAGNDCRACINTASDEITQFCPNKKQAMIGYDNCSLRYSDFRFFSMATNDPIVYYKNTMNVNDSNLFDKQLASLFQNLSVSAAANDTKFAVGAIGYSLFSDIYGMVQCSRDLPENDCLSCLQAIIGFIPQCCDKKQGARIFTMSCSLRFELYAFFQTSSPPILGMLSPPPPLPVSTDEPSSVPTRKRSGLKPLVIVVVSMASVSLLVILVVGCCYFWRKAKNTAAETQADYEKTMESLLIGLDTLKTATANFSDENKLGQGGFGPGKLFDGREIAVKRLSSNSGQGLAELKTEVMLVAKLLHRNLVKLLGFCL…
Ghir_D07G021450	GhCRK077	291	32.49	8.5	8.408	-0.18	D07	53814844	53816329	1486	MQFLISFKLNFLVFSSLLSSIYANFADEQRYNICTNAANYTNGSLYSRNINATLFSLTNASLTGFATNTIGLDPDTVFGLVQCRPDVAGNDCRACINTASDEITQFCPNKKQAMIGYDNCSLRYSDFRFFSMATNDPIVYYKNTMNVNDSNLFDKQLASLFQNLSVSAAANDTKFAVGAIGYSLFSDIYGMVQCSRDLPENDCLSCLQAIIGFIPQCCDKKQGARIFTMSCSLRFELYAFFQTSSPPILGMLSPPPPLPVSTDEPSSVPTRKRSGLKPLVIVVVSMASVSLLVILVVGCCYFWRKAKNTAAETQADYEKTMESLLIGLDTLKTATANFSDENKLGQGGFGPGKLFDGREIAVKRLSSNSGQGLAELKTEVMLVAKLLHRNLVKLLGFCL…
Ghir_D09G007580	GhCRK078	1145	127.779	0	6.507	-0.181	D09	32420859	32450049	29191	MQFLISFKLNFLVFSSLLSSIYANFADEQRYNICTNAANYTNGSLYSRNINATLFSLTNASLTGFATNTIGLDPDTVFGLVQCRPDVAGNDCRACINTASDEITQFCPNKKQAMIGYDNCSLRYSDFRFFSMATNDPIVYYKNTMNVNDSNLFDKQLASLFQNLSVSAAANDTKFAVGAIGYSLFSDIYGMVQCSRDLPENDCLSCLQAIIGFIPQCCDKKQGARIFTMSCSLRFELYAFFQTSSPPILGMLSPPPPLPVSTDEPSSVPTRKRSGLKPLVIVVVSMASVSLLVILVVGCCYFWRKAKNTAAETQADYEKTMESLLIGLDTLKTATANFSDENKLGQGGFGPGKLFDGREIAVKRLSSNSGQGLAELKTEVMLVAKLLHRNLVKLLGFCL…
Ghir_A07G023880	GhCRK079	709	79.401	22	8.743	-0.182	A07	96244705	96249137	4433	MQFLISFKLNFLVFSSLLSSIYANFADEQRYNICTNAANYTNGSLYSRNINATLFSLTNASLTGFATNTIGLDPDTVFGLVQCRPDVAGNDCRACINTASDEITQFCPNKKQAMIGYDNCSLRYSDFRFFSMATNDPIVYYKNTMNVNDSNLFDKQLASLFQNLSVSAAANDTKFAVGAIGYSLFSDIYGMVQCSRDLPENDCLSCLQAIIGFIPQCCDKKQGARIFTMSCSLRFELYAFFQTSSPPILGMLSPPPPLPVSTDEPSSVPTRKRSGLKPLVIVVVSMASVSLLVILVVGCCYFWRKAKNTAAETQADYEKTMESLLIGLDTLKTATANFSDENKLGQGGFGPGKLFDGREIAVKRLSSNSGQGLAELKTEVMLVAKLLHRNLVKLLGFCL…
Ghir_D06G016470	GhCRK080	659	73.716	-2	6.281	-0.182	D06	55858825	55861310	2486	MQFLISFKLNFLVFSSLLSSIYANFADEQRYNICTNAANYTNGSLYSRNINATLFSLTNASLTGFATNTIGLDPDTVFGLVQCRPDVAGNDCRACINTASDEITQFCPNKKQAMIGYDNCSLRYSDFRFFSMATNDPIVYYKNTMNVNDSNLFDKQLASLFQNLSVSAAANDTKFAVGAIGYSLFSDIYGMVQCSRDLPENDCLSCLQAIIGFIPQCCDKKQGARIFTMSCSLRFELYAFFQTSSPPILGMLSPPPPLPVSTDEPSSVPTRKRSGLKPLVIVVVSMASVSLLVILVVGCCYFWRKAKNTAAETQADYEKTMESLLIGLDTLKTATANFSDENKLGQGGFGPGKLFDGREIAVKRLSSNSGQGLAELKTEVMLVAKLLHRNLVKLLGFCL…
Ghir_A06G012920	GhCRK081	664	73.964	-3.5	6.005	-0.185	A06	76765885	76775255	9371	MQFLISFKLNFLVFSSLLSSIYANFADEQRYNICTNAANYTNGSLYSRNINATLFSLTNASLTGFATNTIGLDPDTVFGLVQCRPDVAGNDCRACINTASDEITQFCPNKKQAMIGYDNCSLRYSDFRFFSMATNDPIVYYKNTMNVNDSNLFDKQLASLFQNLSVSAAANDTKFAVGAIGYSLFSDIYGMVQCSRDLPENDCLSCLQAIIGFIPQCCDKKQGARIFTMSCSLRFELYAFFQTSSPPILGMLSPPPPLPVSTDEPSSVPTRKRSGLKPLVIVVVSMASVSLLVILVVGCCYFWRKAKNTAAETQADYEKTMESLLIGLDTLKTATANFSDENKLGQGGFGPGKLFDGREIAVKRLSSNSGQGLAELKTEVMLVAKLLHRNLVKLLGFCL…
Ghir_A06G012900	GhCRK082	576	64.302	0.5	6.562	-0.186	A06	76654718	76657949	3232	MQFLISFKLNFLVFSSLLSSIYANFADEQRYNICTNAANYTNGSLYSRNINATLFSLTNASLTGFATNTIGLDPDTVFGLVQCRPDVAGNDCRACINTASDEITQFCPNKKQAMIGYDNCSLRYSDFRFFSMATNDPIVYYKNTMNVNDSNLFDKQLASLFQNLSVSAAANDTKFAVGAIGYSLFSDIYGMVQCSRDLPENDCLSCLQAIIGFIPQCCDKKQGARIFTMSCSLRFELYAFFQTSSPPILGMLSPPPPLPVSTDEPSSVPTRKRSGLKPLVIVVVSMASVSLLVILVVGCCYFWRKAKNTAAETQADYEKTMESLLIGLDTLKTATANFSDENKLGQGGFGPGKLFDGREIAVKRLSSNSGQGLAELKTEVMLVAKLLHRNLVKLLGFCL…
Ghir_D05G011510	GhCRK083	519	57.363	-3.5	5.896	-0.191	D05	9735131	9739146	4016	MQFLISFKLNFLVFSSLLSSIYANFADEQRYNICTNAANYTNGSLYSRNINATLFSLTNASLTGFATNTIGLDPDTVFGLVQCRPDVAGNDCRACINTASDEITQFCPNKKQAMIGYDNCSLRYSDFRFFSMATNDPIVYYKNTMNVNDSNLFDKQLASLFQNLSVSAAANDTKFAVGAIGYSLFSDIYGMVQCSRDLPENDCLSCLQAIIGFIPQCCDKKQGARIFTMSCSLRFELYAFFQTSSPPILGMLSPPPPLPVSTDEPSSVPTRKRSGLKPLVIVVVSMASVSLLVILVVGCCYFWRKAKNTAAETQADYEKTMESLLIGLDTLKTATANFSDENKLGQGGFGPGKLFDGREIAVKRLSSNSGQGLAELKTEVMLVAKLLHRNLVKLLGFCL…
Ghir_D12G015830	GhCRK084	651	72.414	4	6.925	-0.193	D12	47439013	47444597	5585	MQFLISFKLNFLVFSSLLSSIYANFADEQRYNICTNAANYTNGSLYSRNINATLFSLTNASLTGFATNTIGLDPDTVFGLVQCRPDVAGNDCRACINTASDEITQFCPNKKQAMIGYDNCSLRYSDFRFFSMATNDPIVYYKNTMNVNDSNLFDKQLASLFQNLSVSAAANDTKFAVGAIGYSLFSDIYGMVQCSRDLPENDCLSCLQAIIGFIPQCCDKKQGARIFTMSCSLRFELYAFFQTSSPPILGMLSPPPPLPVSTDEPSSVPTRKRSGLKPLVIVVVSMASVSLLVILVVGCCYFWRKAKNTAAETQADYEKTMESLLIGLDTLKTATANFSDENKLGQGGFGPGKLFDGREIAVKRLSSNSGQGLAELKTEVMLVAKLLHRNLVKLLGFCL…
Ghir_A06G012860	GhCRK085	655	72.307	9.5	7.869	-0.194	A06	76164843	76167785	2943	MQFLISFKLNFLVFSSLLSSIYANFADEQRYNICTNAANYTNGSLYSRNINATLFSLTNASLTGFATNTIGLDPDTVFGLVQCRPDVAGNDCRACINTASDEITQFCPNKKQAMIGYDNCSLRYSDFRFFSMATNDPIVYYKNTMNVNDSNLFDKQLASLFQNLSVSAAANDTKFAVGAIGYSLFSDIYGMVQCSRDLPENDCLSCLQAIIGFIPQCCDKKQGARIFTMSCSLRFELYAFFQTSSPPILGMLSPPPPLPVSTDEPSSVPTRKRSGLKPLVIVVVSMASVSLLVILVVGCCYFWRKAKNTAAETQADYEKTMESLLIGLDTLKTATANFSDENKLGQGGFGPGKLFDGREIAVKRLSSNSGQGLAELKTEVMLVAKLLHRNLVKLLGFCL…
Ghir_D05G032370	GhCRK086	647	71.799	7	7.604	-0.194	D05	39487413	39492292	4880	MQFLISFKLNFLVFSSLLSSIYANFADEQRYNICTNAANYTNGSLYSRNINATLFSLTNASLTGFATNTIGLDPDTVFGLVQCRPDVAGNDCRACINTASDEITQFCPNKKQAMIGYDNCSLRYSDFRFFSMATNDPIVYYKNTMNVNDSNLFDKQLASLFQNLSVSAAANDTKFAVGAIGYSLFSDIYGMVQCSRDLPENDCLSCLQAIIGFIPQCCDKKQGARIFTMSCSLRFELYAFFQTSSPPILGMLSPPPPLPVSTDEPSSVPTRKRSGLKPLVIVVVSMASVSLLVILVVGCCYFWRKAKNTAAETQADYEKTMESLLIGLDTLKTATANFSDENKLGQGGFGPGKLFDGREIAVKRLSSNSGQGLAELKTEVMLVAKLLHRNLVKLLGFCL…
Ghir_A06G015690	GhCRK087	673	75.3	-2.5	6.239	-0.197	A06	111139862	111142345	2484	MQFLISFKLNFLVFSSLLSSIYANFADEQRYNICTNAANYTNGSLYSRNINATLFSLTNASLTGFATNTIGLDPDTVFGLVQCRPDVAGNDCRACINTASDEITQFCPNKKQAMIGYDNCSLRYSDFRFFSMATNDPIVYYKNTMNVNDSNLFDKQLASLFQNLSVSAAANDTKFAVGAIGYSLFSDIYGMVQCSRDLPENDCLSCLQAIIGFIPQCCDKKQGARIFTMSCSLRFELYAFFQTSSPPILGMLSPPPPLPVSTDEPSSVPTRKRSGLKPLVIVVVSMASVSLLVILVVGCCYFWRKAKNTAAETQADYEKTMESLLIGLDTLKTATANFSDENKLGQGGFGPGKLFDGREIAVKRLSSNSGQGLAELKTEVMLVAKLLHRNLVKLLGFCL…
Ghir_D06G016450	GhCRK088	1275	142.685	3	6.779	-0.199	D06	55826102	55838426	12325	MQFLISFKLNFLVFSSLLSSIYANFADEQRYNICTNAANYTNGSLYSRNINATLFSLTNASLTGFATNTIGLDPDTVFGLVQCRPDVAGNDCRACINTASDEITQFCPNKKQAMIGYDNCSLRYSDFRFFSMATNDPIVYYKNTMNVNDSNLFDKQLASLFQNLSVSAAANDTKFAVGAIGYSLFSDIYGMVQCSRDLPENDCLSCLQAIIGFIPQCCDKKQGARIFTMSCSLRFELYAFFQTSSPPILGMLSPPPPLPVSTDEPSSVPTRKRSGLKPLVIVVVSMASVSLLVILVVGCCYFWRKAKNTAAETQADYEKTMESLLIGLDTLKTATANFSDENKLGQGGFGPGKLFDGREIAVKRLSSNSGQGLAELKTEVMLVAKLLHRNLVKLLGFCL…
Ghir_D10G002000	GhCRK089	1237	138.431	0	6.521	-0.2	D10	1658214	1673861	15648	MQFLISFKLNFLVFSSLLSSIYANFADEQRYNICTNAANYTNGSLYSRNINATLFSLTNASLTGFATNTIGLDPDTVFGLVQCRPDVAGNDCRACINTASDEITQFCPNKKQAMIGYDNCSLRYSDFRFFSMATNDPIVYYKNTMNVNDSNLFDKQLASLFQNLSVSAAANDTKFAVGAIGYSLFSDIYGMVQCSRDLPENDCLSCLQAIIGFIPQCCDKKQGARIFTMSCSLRFELYAFFQTSSPPILGMLSPPPPLPVSTDEPSSVPTRKRSGLKPLVIVVVSMASVSLLVILVVGCCYFWRKAKNTAAETQADYEKTMESLLIGLDTLKTATANFSDENKLGQGGFGPGKLFDGREIAVKRLSSNSGQGLAELKTEVMLVAKLLHRNLVKLLGFCL…
Ghir_D06G013490	GhCRK090	673	75.151	6	7.283	-0.207	D06	41641848	41645251	3404	MQFLISFKLNFLVFSSLLSSIYANFADEQRYNICTNAANYTNGSLYSRNINATLFSLTNASLTGFATNTIGLDPDTVFGLVQCRPDVAGNDCRACINTASDEITQFCPNKKQAMIGYDNCSLRYSDFRFFSMATNDPIVYYKNTMNVNDSNLFDKQLASLFQNLSVSAAANDTKFAVGAIGYSLFSDIYGMVQCSRDLPENDCLSCLQAIIGFIPQCCDKKQGARIFTMSCSLRFELYAFFQTSSPPILGMLSPPPPLPVSTDEPSSVPTRKRSGLKPLVIVVVSMASVSLLVILVVGCCYFWRKAKNTAAETQADYEKTMESLLIGLDTLKTATANFSDENKLGQGGFGPGKLFDGREIAVKRLSSNSGQGLAELKTEVMLVAKLLHRNLVKLLGFCL…
Ghir_A06G021950	GhCRK091	686	77.189	9	7.917	-0.209	A06	123544470	123548003	3534	MQFLISFKLNFLVFSSLLSSIYANFADEQRYNICTNAANYTNGSLYSRNINATLFSLTNASLTGFATNTIGLDPDTVFGLVQCRPDVAGNDCRACINTASDEITQFCPNKKQAMIGYDNCSLRYSDFRFFSMATNDPIVYYKNTMNVNDSNLFDKQLASLFQNLSVSAAANDTKFAVGAIGYSLFSDIYGMVQCSRDLPENDCLSCLQAIIGFIPQCCDKKQGARIFTMSCSLRFELYAFFQTSSPPILGMLSPPPPLPVSTDEPSSVPTRKRSGLKPLVIVVVSMASVSLLVILVVGCCYFWRKAKNTAAETQADYEKTMESLLIGLDTLKTATANFSDENKLGQGGFGPGKLFDGREIAVKRLSSNSGQGLAELKTEVMLVAKLLHRNLVKLLGFCL…
Ghir_D10G006530	GhCRK092	239	26.262	-3	5.035	-0.212	D10	6229356	6230094	739	MQFLISFKLNFLVFSSLLSSIYANFADEQRYNICTNAANYTNGSLYSRNINATLFSLTNASLTGFATNTIGLDPDTVFGLVQCRPDVAGNDCRACINTASDEITQFCPNKKQAMIGYDNCSLRYSDFRFFSMATNDPIVYYKNTMNVNDSNLFDKQLASLFQNLSVSAAANDTKFAVGAIGYSLFSDIYGMVQCSRDLPENDCLSCLQAIIGFIPQCCDKKQGARIFTMSCSLRFELYAFFQTSSPPILGMLSPPPPLPVSTDEPSSVPTRKRSGLKPLVIVVVSMASVSLLVILVVGCCYFWRKAKNTAAETQADYEKTMESLLIGLDTLKTATANFSDENKLGQGGFGPGKLFDGREIAVKRLSSNSGQGLAELKTEVMLVAKLLHRNLVKLLGFCL…
Ghir_A06G012870	GhCRK093	673	74.975	4	6.99	-0.215	A06	76259587	76262752	3166	MQFLISFKLNFLVFSSLLSSIYANFADEQRYNICTNAANYTNGSLYSRNINATLFSLTNASLTGFATNTIGLDPDTVFGLVQCRPDVAGNDCRACINTASDEITQFCPNKKQAMIGYDNCSLRYSDFRFFSMATNDPIVYYKNTMNVNDSNLFDKQLASLFQNLSVSAAANDTKFAVGAIGYSLFSDIYGMVQCSRDLPENDCLSCLQAIIGFIPQCCDKKQGARIFTMSCSLRFELYAFFQTSSPPILGMLSPPPPLPVSTDEPSSVPTRKRSGLKPLVIVVVSMASVSLLVILVVGCCYFWRKAKNTAAETQADYEKTMESLLIGLDTLKTATANFSDENKLGQGGFGPGKLFDGREIAVKRLSSNSGQGLAELKTEVMLVAKLLHRNLVKLLGFCL…
Ghir_D10G001960	GhCRK094	324	35.96	0.5	6.701	-0.215	D10	1578230	1580179	1950	MQFLISFKLNFLVFSSLLSSIYANFADEQRYNICTNAANYTNGSLYSRNINATLFSLTNASLTGFATNTIGLDPDTVFGLVQCRPDVAGNDCRACINTASDEITQFCPNKKQAMIGYDNCSLRYSDFRFFSMATNDPIVYYKNTMNVNDSNLFDKQLASLFQNLSVSAAANDTKFAVGAIGYSLFSDIYGMVQCSRDLPENDCLSCLQAIIGFIPQCCDKKQGARIFTMSCSLRFELYAFFQTSSPPILGMLSPPPPLPVSTDEPSSVPTRKRSGLKPLVIVVVSMASVSLLVILVVGCCYFWRKAKNTAAETQADYEKTMESLLIGLDTLKTATANFSDENKLGQGGFGPGKLFDGREIAVKRLSSNSGQGLAELKTEVMLVAKLLHRNLVKLLGFCL…
Ghir_D10G006540	GhCRK095	239	26.234	-3	5.027	-0.218	D10	6232861	6233580	720	MQFLISFKLNFLVFSSLLSSIYANFADEQRYNICTNAANYTNGSLYSRNINATLFSLTNASLTGFATNTIGLDPDTVFGLVQCRPDVAGNDCRACINTASDEITQFCPNKKQAMIGYDNCSLRYSDFRFFSMATNDPIVYYKNTMNVNDSNLFDKQLASLFQNLSVSAAANDTKFAVGAIGYSLFSDIYGMVQCSRDLPENDCLSCLQAIIGFIPQCCDKKQGARIFTMSCSLRFELYAFFQTSSPPILGMLSPPPPLPVSTDEPSSVPTRKRSGLKPLVIVVVSMASVSLLVILVVGCCYFWRKAKNTAAETQADYEKTMESLLIGLDTLKTATANFSDENKLGQGGFGPGKLFDGREIAVKRLSSNSGQGLAELKTEVMLVAKLLHRNLVKLLGFCL…
Ghir_A06G015720	GhCRK096	1302	145.561	17.5	8.009	-0.22	A06	111162681	111174949	12269	MQFLISFKLNFLVFSSLLSSIYANFADEQRYNICTNAANYTNGSLYSRNINATLFSLTNASLTGFATNTIGLDPDTVFGLVQCRPDVAGNDCRACINTASDEITQFCPNKKQAMIGYDNCSLRYSDFRFFSMATNDPIVYYKNTMNVNDSNLFDKQLASLFQNLSVSAAANDTKFAVGAIGYSLFSDIYGMVQCSRDLPENDCLSCLQAIIGFIPQCCDKKQGARIFTMSCSLRFELYAFFQTSSPPILGMLSPPPPLPVSTDEPSSVPTRKRSGLKPLVIVVVSMASVSLLVILVVGCCYFWRKAKNTAAETQADYEKTMESLLIGLDTLKTATANFSDENKLGQGGFGPGKLFDGREIAVKRLSSNSGQGLAELKTEVMLVAKLLHRNLVKLLGFCL…
Ghir_A10G001200	GhCRK097	1327	148.116	9	7.614	-0.22	A10	980845	1026968	46124	MQFLISFKLNFLVFSSLLSSIYANFADEQRYNICTNAANYTNGSLYSRNINATLFSLTNASLTGFATNTIGLDPDTVFGLVQCRPDVAGNDCRACINTASDEITQFCPNKKQAMIGYDNCSLRYSDFRFFSMATNDPIVYYKNTMNVNDSNLFDKQLASLFQNLSVSAAANDTKFAVGAIGYSLFSDIYGMVQCSRDLPENDCLSCLQAIIGFIPQCCDKKQGARIFTMSCSLRFELYAFFQTSSPPILGMLSPPPPLPVSTDEPSSVPTRKRSGLKPLVIVVVSMASVSLLVILVVGCCYFWRKAKNTAAETQADYEKTMESLLIGLDTLKTATANFSDENKLGQGGFGPGKLFDGREIAVKRLSSNSGQGLAELKTEVMLVAKLLHRNLVKLLGFCL…
Ghir_D08G004140	GhCRK098	664	73.947	1	6.63	-0.223	D08	4123995	4128978	4984	MQFLISFKLNFLVFSSLLSSIYANFADEQRYNICTNAANYTNGSLYSRNINATLFSLTNASLTGFATNTIGLDPDTVFGLVQCRPDVAGNDCRACINTASDEITQFCPNKKQAMIGYDNCSLRYSDFRFFSMATNDPIVYYKNTMNVNDSNLFDKQLASLFQNLSVSAAANDTKFAVGAIGYSLFSDIYGMVQCSRDLPENDCLSCLQAIIGFIPQCCDKKQGARIFTMSCSLRFELYAFFQTSSPPILGMLSPPPPLPVSTDEPSSVPTRKRSGLKPLVIVVVSMASVSLLVILVVGCCYFWRKAKNTAAETQADYEKTMESLLIGLDTLKTATANFSDENKLGQGGFGPGKLFDGREIAVKRLSSNSGQGLAELKTEVMLVAKLLHRNLVKLLGFCL…
Ghir_A06G012880	GhCRK099	629	69.838	4.5	7.01	-0.228	A06	76264591	76315823	51233	MQFLISFKLNFLVFSSLLSSIYANFADEQRYNICTNAANYTNGSLYSRNINATLFSLTNASLTGFATNTIGLDPDTVFGLVQCRPDVAGNDCRACINTASDEITQFCPNKKQAMIGYDNCSLRYSDFRFFSMATNDPIVYYKNTMNVNDSNLFDKQLASLFQNLSVSAAANDTKFAVGAIGYSLFSDIYGMVQCSRDLPENDCLSCLQAIIGFIPQCCDKKQGARIFTMSCSLRFELYAFFQTSSPPILGMLSPPPPLPVSTDEPSSVPTRKRSGLKPLVIVVVSMASVSLLVILVVGCCYFWRKAKNTAAETQADYEKTMESLLIGLDTLKTATANFSDENKLGQGGFGPGKLFDGREIAVKRLSSNSGQGLAELKTEVMLVAKLLHRNLVKLLGFCL…
Ghir_A09G017980	GhCRK100	505	56.573	12.5	8.169	-0.233	A09	74036813	74039890	3078	MQFLISFKLNFLVFSSLLSSIYANFADEQRYNICTNAANYTNGSLYSRNINATLFSLTNASLTGFATNTIGLDPDTVFGLVQCRPDVAGNDCRACINTASDEITQFCPNKKQAMIGYDNCSLRYSDFRFFSMATNDPIVYYKNTMNVNDSNLFDKQLASLFQNLSVSAAANDTKFAVGAIGYSLFSDIYGMVQCSRDLPENDCLSCLQAIIGFIPQCCDKKQGARIFTMSCSLRFELYAFFQTSSPPILGMLSPPPPLPVSTDEPSSVPTRKRSGLKPLVIVVVSMASVSLLVILVVGCCYFWRKAKNTAAETQADYEKTMESLLIGLDTLKTATANFSDENKLGQGGFGPGKLFDGREIAVKRLSSNSGQGLAELKTEVMLVAKLLHRNLVKLLGFCL…
Ghir_A10G005700	GhCRK101	215	23.754	-1	5.781	-0.233	A10	6530478	6533034	2557	MQFLISFKLNFLVFSSLLSSIYANFADEQRYNICTNAANYTNGSLYSRNINATLFSLTNASLTGFATNTIGLDPDTVFGLVQCRPDVAGNDCRACINTASDEITQFCPNKKQAMIGYDNCSLRYSDFRFFSMATNDPIVYYKNTMNVNDSNLFDKQLASLFQNLSVSAAANDTKFAVGAIGYSLFSDIYGMVQCSRDLPENDCLSCLQAIIGFIPQCCDKKQGARIFTMSCSLRFELYAFFQTSSPPILGMLSPPPPLPVSTDEPSSVPTRKRSGLKPLVIVVVSMASVSLLVILVVGCCYFWRKAKNTAAETQADYEKTMESLLIGLDTLKTATANFSDENKLGQGGFGPGKLFDGREIAVKRLSSNSGQGLAELKTEVMLVAKLLHRNLVKLLGFCL…
Ghir_A09G007650	GhCRK102	645	72.561	-3	6.105	-0.239	A09	56128572	56130997	2426	MQFLISFKLNFLVFSSLLSSIYANFADEQRYNICTNAANYTNGSLYSRNINATLFSLTNASLTGFATNTIGLDPDTVFGLVQCRPDVAGNDCRACINTASDEITQFCPNKKQAMIGYDNCSLRYSDFRFFSMATNDPIVYYKNTMNVNDSNLFDKQLASLFQNLSVSAAANDTKFAVGAIGYSLFSDIYGMVQCSRDLPENDCLSCLQAIIGFIPQCCDKKQGARIFTMSCSLRFELYAFFQTSSPPILGMLSPPPPLPVSTDEPSSVPTRKRSGLKPLVIVVVSMASVSLLVILVVGCCYFWRKAKNTAAETQADYEKTMESLLIGLDTLKTATANFSDENKLGQGGFGPGKLFDGREIAVKRLSSNSGQGLAELKTEVMLVAKLLHRNLVKLLGFCL…
Ghir_D06G013500	GhCRK103	497	55.475	9.5	8.319	-0.24	D06	41653562	41656820	3259	MQFLISFKLNFLVFSSLLSSIYANFADEQRYNICTNAANYTNGSLYSRNINATLFSLTNASLTGFATNTIGLDPDTVFGLVQCRPDVAGNDCRACINTASDEITQFCPNKKQAMIGYDNCSLRYSDFRFFSMATNDPIVYYKNTMNVNDSNLFDKQLASLFQNLSVSAAANDTKFAVGAIGYSLFSDIYGMVQCSRDLPENDCLSCLQAIIGFIPQCCDKKQGARIFTMSCSLRFELYAFFQTSSPPILGMLSPPPPLPVSTDEPSSVPTRKRSGLKPLVIVVVSMASVSLLVILVVGCCYFWRKAKNTAAETQADYEKTMESLLIGLDTLKTATANFSDENKLGQGGFGPGKLFDGREIAVKRLSSNSGQGLAELKTEVMLVAKLLHRNLVKLLGFCL…
Ghir_A10G005710	GhCRK104	130	14.493	4.5	8.255	-0.242	A10	6539296	6540413	1118	MQFLISFKLNFLVFSSLLSSIYANFADEQRYNICTNAANYTNGSLYSRNINATLFSLTNASLTGFATNTIGLDPDTVFGLVQCRPDVAGNDCRACINTASDEITQFCPNKKQAMIGYDNCSLRYSDFRFFSMATNDPIVYYKNTMNVNDSNLFDKQLASLFQNLSVSAAANDTKFAVGAIGYSLFSDIYGMVQCSRDLPENDCLSCLQAIIGFIPQCCDKKQGARIFTMSCSLRFELYAFFQTSSPPILGMLSPPPPLPVSTDEPSSVPTRKRSGLKPLVIVVVSMASVSLLVILVVGCCYFWRKAKNTAAETQADYEKTMESLLIGLDTLKTATANFSDENKLGQGGFGPGKLFDGREIAVKRLSSNSGQGLAELKTEVMLVAKLLHRNLVKLLGFCL…
Ghir_A12G015570	GhCRK105	593	65.757	0.5	6.567	-0.242	A12	88293908	88298493	4586	MQFLISFKLNFLVFSSLLSSIYANFADEQRYNICTNAANYTNGSLYSRNINATLFSLTNASLTGFATNTIGLDPDTVFGLVQCRPDVAGNDCRACINTASDEITQFCPNKKQAMIGYDNCSLRYSDFRFFSMATNDPIVYYKNTMNVNDSNLFDKQLASLFQNLSVSAAANDTKFAVGAIGYSLFSDIYGMVQCSRDLPENDCLSCLQAIIGFIPQCCDKKQGARIFTMSCSLRFELYAFFQTSSPPILGMLSPPPPLPVSTDEPSSVPTRKRSGLKPLVIVVVSMASVSLLVILVVGCCYFWRKAKNTAAETQADYEKTMESLLIGLDTLKTATANFSDENKLGQGGFGPGKLFDGREIAVKRLSSNSGQGLAELKTEVMLVAKLLHRNLVKLLGFCL…
Ghir_A11G026640	GhCRK106	300	33.232	-14	4.466	-0.249	A11	105695860	105697229	1370	MQFLISFKLNFLVFSSLLSSIYANFADEQRYNICTNAANYTNGSLYSRNINATLFSLTNASLTGFATNTIGLDPDTVFGLVQCRPDVAGNDCRACINTASDEITQFCPNKKQAMIGYDNCSLRYSDFRFFSMATNDPIVYYKNTMNVNDSNLFDKQLASLFQNLSVSAAANDTKFAVGAIGYSLFSDIYGMVQCSRDLPENDCLSCLQAIIGFIPQCCDKKQGARIFTMSCSLRFELYAFFQTSSPPILGMLSPPPPLPVSTDEPSSVPTRKRSGLKPLVIVVVSMASVSLLVILVVGCCYFWRKAKNTAAETQADYEKTMESLLIGLDTLKTATANFSDENKLGQGGFGPGKLFDGREIAVKRLSSNSGQGLAELKTEVMLVAKLLHRNLVKLLGFCL…
Ghir_A05G032400	GhCRK107	525	58.455	9.5	8.288	-0.253	A05	52118657	52123465	4809	MQFLISFKLNFLVFSSLLSSIYANFADEQRYNICTNAANYTNGSLYSRNINATLFSLTNASLTGFATNTIGLDPDTVFGLVQCRPDVAGNDCRACINTASDEITQFCPNKKQAMIGYDNCSLRYSDFRFFSMATNDPIVYYKNTMNVNDSNLFDKQLASLFQNLSVSAAANDTKFAVGAIGYSLFSDIYGMVQCSRDLPENDCLSCLQAIIGFIPQCCDKKQGARIFTMSCSLRFELYAFFQTSSPPILGMLSPPPPLPVSTDEPSSVPTRKRSGLKPLVIVVVSMASVSLLVILVVGCCYFWRKAKNTAAETQADYEKTMESLLIGLDTLKTATANFSDENKLGQGGFGPGKLFDGREIAVKRLSSNSGQGLAELKTEVMLVAKLLHRNLVKLLGFCL…
Ghir_A06G012850	GhCRK108	683	76.851	5.5	7.766	-0.258	A06	76162096	76164654	2559	MQFLISFKLNFLVFSSLLSSIYANFADEQRYNICTNAANYTNGSLYSRNINATLFSLTNASLTGFATNTIGLDPDTVFGLVQCRPDVAGNDCRACINTASDEITQFCPNKKQAMIGYDNCSLRYSDFRFFSMATNDPIVYYKNTMNVNDSNLFDKQLASLFQNLSVSAAANDTKFAVGAIGYSLFSDIYGMVQCSRDLPENDCLSCLQAIIGFIPQCCDKKQGARIFTMSCSLRFELYAFFQTSSPPILGMLSPPPPLPVSTDEPSSVPTRKRSGLKPLVIVVVSMASVSLLVILVVGCCYFWRKAKNTAAETQADYEKTMESLLIGLDTLKTATANFSDENKLGQGGFGPGKLFDGREIAVKRLSSNSGQGLAELKTEVMLVAKLLHRNLVKLLGFCL…
Ghir_D10G006500	GhCRK109	215	23.954	1.5	7.495	-0.263	D10	6194553	6195280	728	MQFLISFKLNFLVFSSLLSSIYANFADEQRYNICTNAANYTNGSLYSRNINATLFSLTNASLTGFATNTIGLDPDTVFGLVQCRPDVAGNDCRACINTASDEITQFCPNKKQAMIGYDNCSLRYSDFRFFSMATNDPIVYYKNTMNVNDSNLFDKQLASLFQNLSVSAAANDTKFAVGAIGYSLFSDIYGMVQCSRDLPENDCLSCLQAIIGFIPQCCDKKQGARIFTMSCSLRFELYAFFQTSSPPILGMLSPPPPLPVSTDEPSSVPTRKRSGLKPLVIVVVSMASVSLLVILVVGCCYFWRKAKNTAAETQADYEKTMESLLIGLDTLKTATANFSDENKLGQGGFGPGKLFDGREIAVKRLSSNSGQGLAELKTEVMLVAKLLHRNLVKLLGFCL…
Ghir_D05G017190	GhCRK110	661	73.951	2	6.726	-0.264	D05	15021510	15024622	3113	MQFLISFKLNFLVFSSLLSSIYANFADEQRYNICTNAANYTNGSLYSRNINATLFSLTNASLTGFATNTIGLDPDTVFGLVQCRPDVAGNDCRACINTASDEITQFCPNKKQAMIGYDNCSLRYSDFRFFSMATNDPIVYYKNTMNVNDSNLFDKQLASLFQNLSVSAAANDTKFAVGAIGYSLFSDIYGMVQCSRDLPENDCLSCLQAIIGFIPQCCDKKQGARIFTMSCSLRFELYAFFQTSSPPILGMLSPPPPLPVSTDEPSSVPTRKRSGLKPLVIVVVSMASVSLLVILVVGCCYFWRKAKNTAAETQADYEKTMESLLIGLDTLKTATANFSDENKLGQGGFGPGKLFDGREIAVKRLSSNSGQGLAELKTEVMLVAKLLHRNLVKLLGFCL…
Ghir_A10G009990	GhCRK111	649	73.502	7	7.667	-0.269	A10	20922843	20925711	2869	MQFLISFKLNFLVFSSLLSSIYANFADEQRYNICTNAANYTNGSLYSRNINATLFSLTNASLTGFATNTIGLDPDTVFGLVQCRPDVAGNDCRACINTASDEITQFCPNKKQAMIGYDNCSLRYSDFRFFSMATNDPIVYYKNTMNVNDSNLFDKQLASLFQNLSVSAAANDTKFAVGAIGYSLFSDIYGMVQCSRDLPENDCLSCLQAIIGFIPQCCDKKQGARIFTMSCSLRFELYAFFQTSSPPILGMLSPPPPLPVSTDEPSSVPTRKRSGLKPLVIVVVSMASVSLLVILVVGCCYFWRKAKNTAAETQADYEKTMESLLIGLDTLKTATANFSDENKLGQGGFGPGKLFDGREIAVKRLSSNSGQGLAELKTEVMLVAKLLHRNLVKLLGFCL…
Ghir_D10G009250	GhCRK112	649	73.589	7	7.666	-0.273	D10	10830383	10833249	2867	MQFLISFKLNFLVFSSLLSSIYANFADEQRYNICTNAANYTNGSLYSRNINATLFSLTNASLTGFATNTIGLDPDTVFGLVQCRPDVAGNDCRACINTASDEITQFCPNKKQAMIGYDNCSLRYSDFRFFSMATNDPIVYYKNTMNVNDSNLFDKQLASLFQNLSVSAAANDTKFAVGAIGYSLFSDIYGMVQCSRDLPENDCLSCLQAIIGFIPQCCDKKQGARIFTMSCSLRFELYAFFQTSSPPILGMLSPPPPLPVSTDEPSSVPTRKRSGLKPLVIVVVSMASVSLLVILVVGCCYFWRKAKNTAAETQADYEKTMESLLIGLDTLKTATANFSDENKLGQGGFGPGKLFDGREIAVKRLSSNSGQGLAELKTEVMLVAKLLHRNLVKLLGFCL…
Ghir_D06G013410	GhCRK113	588	65.394	6	7.428	-0.275	D06	41372493	41375889	3397	MQFLISFKLNFLVFSSLLSSIYANFADEQRYNICTNAANYTNGSLYSRNINATLFSLTNASLTGFATNTIGLDPDTVFGLVQCRPDVAGNDCRACINTASDEITQFCPNKKQAMIGYDNCSLRYSDFRFFSMATNDPIVYYKNTMNVNDSNLFDKQLASLFQNLSVSAAANDTKFAVGAIGYSLFSDIYGMVQCSRDLPENDCLSCLQAIIGFIPQCCDKKQGARIFTMSCSLRFELYAFFQTSSPPILGMLSPPPPLPVSTDEPSSVPTRKRSGLKPLVIVVVSMASVSLLVILVVGCCYFWRKAKNTAAETQADYEKTMESLLIGLDTLKTATANFSDENKLGQGGFGPGKLFDGREIAVKRLSSNSGQGLAELKTEVMLVAKLLHRNLVKLLGFCL…
Ghir_A07G000490	GhCRK114	150	16.972	4.5	7.752	-0.287	A07	576995	577765	771	MQFLISFKLNFLVFSSLLSSIYANFADEQRYNICTNAANYTNGSLYSRNINATLFSLTNASLTGFATNTIGLDPDTVFGLVQCRPDVAGNDCRACINTASDEITQFCPNKKQAMIGYDNCSLRYSDFRFFSMATNDPIVYYKNTMNVNDSNLFDKQLASLFQNLSVSAAANDTKFAVGAIGYSLFSDIYGMVQCSRDLPENDCLSCLQAIIGFIPQCCDKKQGARIFTMSCSLRFELYAFFQTSSPPILGMLSPPPPLPVSTDEPSSVPTRKRSGLKPLVIVVVSMASVSLLVILVVGCCYFWRKAKNTAAETQADYEKTMESLLIGLDTLKTATANFSDENKLGQGGFGPGKLFDGREIAVKRLSSNSGQGLAELKTEVMLVAKLLHRNLVKLLGFCL…
Ghir_D02G025200	GhCRK115	384	42.849	7	8.382	-0.336	Scaffold3194	12596	14756	2161	MQFLISFKLNFLVFSSLLSSIYANFADEQRYNICTNAANYTNGSLYSRNINATLFSLTNASLTGFATNTIGLDPDTVFGLVQCRPDVAGNDCRACINTASDEITQFCPNKKQAMIGYDNCSLRYSDFRFFSMATNDPIVYYKNTMNVNDSNLFDKQLASLFQNLSVSAAANDTKFAVGAIGYSLFSDIYGMVQCSRDLPENDCLSCLQAIIGFIPQCCDKKQGARIFTMSCSLRFELYAFFQTSSPPILGMLSPPPPLPVSTDEPSSVPTRKRSGLKPLVIVVVSMASVSLLVILVVGCCYFWRKAKNTAAETQADYEKTMESLLIGLDTLKTATANFSDENKLGQGGFGPGKLFDGREIAVKRLSSNSGQGLAELKTEVMLVAKLLHRNLVKLLGFCL…
Ghir_A05G017380	GhCRK116	519	58.3	6	7.56	-0.38	A05	16513926	16516765	2840	MQFLISFKLNFLVFSSLLSSIYANFADEQRYNICTNAANYTNGSLYSRNINATLFSLTNASLTGFATNTIGLDPDTVFGLVQCRPDVAGNDCRACINTASDEITQFCPNKKQAMIGYDNCSLRYSDFRFFSMATNDPIVYYKNTMNVNDSNLFDKQLASLFQNLSVSAAANDTKFAVGAIGYSLFSDIYGMVQCSRDLPENDCLSCLQAIIGFIPQCCDKKQGARIFTMSCSLRFELYAFFQTSSPPILGMLSPPPPLPVSTDEPSSVPTRKRSGLKPLVIVVVSMASVSLLVILVVGCCYFWRKAKNTAAETQADYEKTMESLLIGLDTLKTATANFSDENKLGQGGFGPGKLFDGREIAVKRLSSNSGQGLAELKTEVMLVAKLLHRNLVKLLGFCL…
Ghir_A10G005680	GhCRK117	200	22.183	0	6.407	-0.398	A10	6441276	6477966	36691	MQFLISFKLNFLVFSSLLSSIYANFADEQRYNICTNAANYTNGSLYSRNINATLFSLTNASLTGFATNTIGLDPDTVFGLVQCRPDVAGNDCRACINTASDEITQFCPNKKQAMIGYDNCSLRYSDFRFFSMATNDPIVYYKNTMNVNDSNLFDKQLASLFQNLSVSAAANDTKFAVGAIGYSLFSDIYGMVQCSRDLPENDCLSCLQAIIGFIPQCCDKKQGARIFTMSCSLRFELYAFFQTSSPPILGMLSPPPPLPVSTDEPSSVPTRKRSGLKPLVIVVVSMASVSLLVILVVGCCYFWRKAKNTAAETQADYEKTMESLLIGLDTLKTATANFSDENKLGQGGFGPGKLFDGREIAVKRLSSNSGQGLAELKTEVMLVAKLLHRNLVKLLGFCL…
Ghir_D09G007570	GhCRK118	279	31.462	4	7.542	-0.406	D09	32403171	32404220	1050	MQFLISFKLNFLVFSSLLSSIYANFADEQRYNICTNAANYTNGSLYSRNINATLFSLTNASLTGFATNTIGLDPDTVFGLVQCRPDVAGNDCRACINTASDEITQFCPNKKQAMIGYDNCSLRYSDFRFFSMATNDPIVYYKNTMNVNDSNLFDKQLASLFQNLSVSAAANDTKFAVGAIGYSLFSDIYGMVQCSRDLPENDCLSCLQAIIGFIPQCCDKKQGARIFTMSCSLRFELYAFFQTSSPPILGMLSPPPPLPVSTDEPSSVPTRKRSGLKPLVIVVVSMASVSLLVILVVGCCYFWRKAKNTAAETQADYEKTMESLLIGLDTLKTATANFSDENKLGQGGFGPGKLFDGREIAVKRLSSNSGQGLAELKTEVMLVAKLLHRNLVKLLGFCL…

## Sheet: Table S6
Table S6 CRK gene desity on A-like and D-like genoms
Chr#	Gar	Gher	Gra	Ghir	Gbar
A01	1	2	0	2	2
A02	1		0	0	0
A03	1	1	0	1	1
A04	0	1	0	0	0
A05	4	4	0	4	4
A06	14	17	0	15	14
A07	5	5	0	6	6
A08	2	2	0	2	2
A09	9	9	0	6	6
A10	12	16	0	9	11
A11	6	5	0	4	4
A12	2	3	0	2	3
A13	0	0	0	0	0
D01	0	0	6	2	2
D02	0	0	0	3	7
D04	0	0	2	1	1
D05	0	0	1	6	6
D06	0	0	12	14	15
D07	0	0	3	5	5
D08	0	0	2	3	3
D09	0	0	2	9	9
D10	0	0	11	14	12
D11	0	0	13	4	4
D12	0	0	0	2	2
D13	0	0	8	0	0
Scaffold	3	0	12	4	1

## Sheet: Table S7
Table S7 Majore classes of cotton CRKs and and their comparision among five species
Major Classses	Domain Architectures	Gar	Gra	Gher	Ghir	Gbar	Total
Class_I	ALMT--FUSC_2--FUSC--Stress-antifungal	1	0	1	0	0	2
Class_II	Cript--Stress-antifungal--Pkinase-tyr	0	0	1	0	0	1
Class_III	Pkinase-tyr--Stress-antifungal--Pkinase-tyr	0	1	0	0	0	1
Class_IV	Stress-antifungal	20	31	32	41	45	169
Class_IX	Stress-antifungal--Pkinase-tyr--Pkinase_fungal	0	0	0	1	0	1
Class_V	Stress-antifungal--DUF3403	0	1	1	0	0	2
Class_VI	Stress-antifungal--Pkinase-tyr	36	37	28	73	69	243
Class_VII	Stress-antifungal--Pkinase-tyr--DUF3403	2	2	1	3	5	13
Class_VIII	Stress-antifungal--Pkinase-tyr--FYVE	0	1	1	0	0	2
Class_XI	Stress-antifungal--Pkinase-tyr--TauE.	1	1	0	0	0	2
Class_X	Stress-antifungal--Pkinase-tyr--Stress-antifungal--Pkinase-tyr	0	0	0	0	1	1

## Sheet: Table S8
Table S8 List of CRK genes, their domain architectures and classes based on second classification system
Gene_IDs	Domain_architecutre	Sub_classes
Cotton_D_gene_10001004	Stress-antifung--Stress-antifung--Pkinase_Tyr--	IX
Cotton_D_gene_10001005	Stress-antifung--Stress-antifung--Pkinase_Tyr--	IX
Cotton_D_gene_10001659	Stress-antifung--Stress-antifung--	VII
Cotton_D_gene_10003154	Stress-antifung--Pkinase_Tyr--	V
Cotton_D_gene_10003188	Stress-antifung--Stress-antifung--Pkinase_Tyr--	IX
Cotton_D_gene_10003217	Stress-antifung	IV
Cotton_D_gene_10004045	Stress-antifung--Stress-antifung--Stress-antifung--Stress-antifung--Pkinase_Tyr--DUF3403--	XXV
Cotton_D_gene_10005630	Stress-antifung--Stress-antifung--Pkinase_Tyr--Pkinase_fungal--	XII
Cotton_D_gene_10005632	Stress-antifung--Stress-antifung--Pkinase_Tyr--	IX
Cotton_D_gene_10006109	Stress-antifung--Stress-antifung--Pkinase_Tyr--FYVE--	XI
Cotton_D_gene_10006110	Stress-antifung--Stress-antifung--Pkinase_Tyr--	IX
Cotton_D_gene_10007069	Stress-antifung--Stress-antifung--Pkinase_Tyr--	IX
Cotton_D_gene_10007841	Stress-antifung--Stress-antifung--	VII
Cotton_D_gene_10008978	Stress-antifung--Stress-antifung--Pkinase_Tyr--	IX
Cotton_D_gene_10010032	Stress-antifung--Stress-antifung--Pkinase_Tyr--	IX
Cotton_D_gene_10012285	Stress-antifung--Stress-antifung--	VII
Cotton_D_gene_10012432	Stress-antifung--Pkinase_Tyr--	V
Cotton_D_gene_10013289	Stress-antifung--Stress-antifung--	VII
Cotton_D_gene_10017936	Stress-antifung--Stress-antifung--Pkinase_Tyr--	IX
Cotton_D_gene_10018038	Stress-antifung--Stress-antifung--Pkinase_Tyr--	IX
Cotton_D_gene_10018730	Stress-antifung--Stress-antifung--	VII
Cotton_D_gene_10018766	Stress-antifung--Stress-antifung--Pkinase_Tyr--	IX
Cotton_D_gene_10019420	Stress-antifung--Stress-antifung--Pkinase_Tyr--	IX
Cotton_D_gene_10019926	Stress-antifung--Stress-antifung--	VII
Cotton_D_gene_10020588	Stress-antifung--Stress-antifung--Pkinase_Tyr--	IX
Cotton_D_gene_10020589	Stress-antifung--Stress-antifung--Pkinase_Tyr--	IX
Cotton_D_gene_10020593	Stress-antifung--Stress-antifung--Pkinase_Tyr--	IX
Cotton_D_gene_10020595	Stress-antifung--Stress-antifung--Pkinase_Tyr--	IX
Cotton_D_gene_10020596	Stress-antifung--Stress-antifung--	VII
Cotton_D_gene_10020597	Stress-antifung--Stress-antifung--	VII
Cotton_D_gene_10020599	Stress-antifung--Pkinase_Tyr--	V
Cotton_D_gene_10021199	Stress-antifung--Stress-antifung--	VII
Cotton_D_gene_10021592	Stress-antifung--Stress-antifung--	VII
Cotton_D_gene_10022246	Stress-antifung	IV
Cotton_D_gene_10022247	Stress-antifung--Stress-antifung--Pkinase_Tyr--	IX
Cotton_D_gene_10022248	Stress-antifung--Stress-antifung--Pkinase_Tyr--	IX
Cotton_D_gene_10022250	Stress-antifung--Pkinase_Tyr--	V
Cotton_D_gene_10022252	Stress-antifung--Stress-antifung--Pkinase_Tyr--DUF3403--	X
Cotton_D_gene_10022253	Stress-antifung	IV
Cotton_D_gene_10022255	Stress-antifung--Stress-antifung--DUF3403--	VIII
Cotton_D_gene_10022256	Stress-antifung--Stress-antifung--	VII
Cotton_D_gene_10022874	Stress-antifung--Stress-antifung--	VII
Cotton_D_gene_10023171	Stress-antifung	IV
Cotton_D_gene_10023172	Stress-antifung--Stress-antifung--Pkinase_Tyr--	IX
Cotton_D_gene_10023424	Stress-antifung--Stress-antifung--	VII
Cotton_D_gene_10023426	Stress-antifung--Stress-antifung--	VII
Cotton_D_gene_10023428	Stress-antifung--Stress-antifung--	VII
Cotton_D_gene_10023429	Stress-antifung--Stress-antifung--	VII
Cotton_D_gene_10028001	Stress-antifung--Stress-antifung--	VII
Cotton_D_gene_10029239	Stress-antifung--Stress-antifung--	VII
Cotton_D_gene_10031260	Stress-antifung--Stress-antifung--Pkinase_Tyr--	IX
Cotton_D_gene_10031261	Stress-antifung--Stress-antifung--Pkinase_Tyr--	IX
Cotton_D_gene_10031262	Stress-antifung--Stress-antifung--Pkinase_Tyr--	IX
Cotton_D_gene_10031263	Pkinase_Tyr--Stress-antifung--Stress-antifung--Pkinase_Tyr--Pkinase_Tyr--	III
Cotton_D_gene_10031264	Stress-antifung--Stress-antifung--	VII
Cotton_D_gene_10031265	Stress-antifung--Stress-antifung--Pkinase_Tyr--	IX
Cotton_D_gene_10031266	Stress-antifung--Stress-antifung--Pkinase_Tyr--	IX
Cotton_D_gene_10031267	TauE--Stress-antifung--Stress-antifung--Pkinase_Tyr--	XLIII
Cotton_D_gene_10032380	Stress-antifung--Stress-antifung--Pkinase_Tyr--	IX
Cotton_D_gene_10032628	Stress-antifung--Stress-antifung--	VII
Cotton_D_gene_10033817	Stress-antifung--Stress-antifung--Pkinase_Tyr--	IX
Cotton_D_gene_10034823	Stress-antifung--Stress-antifung--Pkinase_Tyr--	IX
Cotton_D_gene_10034824	Stress-antifung--Stress-antifung--Pkinase_Tyr--	IX
Cotton_D_gene_10035010	Stress-antifung--Pkinase_Tyr--	V
Cotton_D_gene_10035011	Stress-antifung--Stress-antifung--	VII
Cotton_D_gene_10035014	Stress-antifung--Stress-antifung--Pkinase_Tyr--	IX
Cotton_D_gene_10035955	Stress-antifung	IV
Cotton_D_gene_10040025	Stress-antifung	IV
Cotton_D_gene_10040055	Stress-antifung--Stress-antifung--	VII
Cotton_D_gene_10040970	Stress-antifung--Stress-antifung--	VII
Cotton_D_gene_10040971	Stress-antifung--Stress-antifung--Pkinase_Tyr--	IX
Cotton_D_gene_10040972	Stress-antifung--Stress-antifung--Pkinase_Tyr--	IX
Cotton_D_gene_10040974	Stress-antifung--Stress-antifung--	VII
Cotton_D_gene_10040976	Stress-antifung--Stress-antifung--	VII
Ga01G0176	Stress-antifung--Stress-antifung--Pkinase_Tyr--	IX
Ga02G0995	Stress-antifung--Stress-antifung--	VII
Ga03G1583	Stress-antifung--Stress-antifung--	VII
Ga05G1209	Stress-antifung--Stress-antifung--Pkinase_Tyr--	IX
Ga05G1795	Stress-antifung--Stress-antifung--Pkinase_Tyr--TauE--	XXI
Ga05G3463	Stress-antifung--Stress-antifung--Pkinase_Tyr--	IX
Ga05G3464	Stress-antifung--Stress-antifung--Pkinase_Tyr--	IX
Ga06G1426	Stress-antifung--Stress-antifung--Pkinase_Tyr--	IX
Ga06G1427	Stress-antifung--Stress-antifung--Pkinase_Tyr--	IX
Ga06G1430	Stress-antifung--Stress-antifung--Pkinase_Tyr--	IX
Ga06G1431	Stress-antifung--Stress-antifung--Pkinase_Tyr--	IX
Ga06G1432	Stress-antifung--Stress-antifung--Pkinase_Tyr--	IX
Ga06G1433	Stress-antifung--Stress-antifung--Pkinase_Tyr--	IX
Ga06G1434	Stress-antifung--Stress-antifung--	VII
Ga06G1770	Stress-antifung--Stress-antifung--Pkinase_Tyr--	IX
Ga06G1775	Stress-antifung--Stress-antifung--Pkinase_Tyr--	IX
Ga06G1777	Stress-antifung--Stress-antifung--Pkinase_Tyr--	IX
Ga06G1778	Stress-antifung--Stress-antifung--Pkinase_Tyr--DUF3403--	X
Ga06G1779	Stress-antifung--Stress-antifung--Pkinase_Tyr--	IX
Ga06G2378	Stress-antifung--Stress-antifung--Pkinase_Tyr--	IX
Ga06G2379	Stress-antifung--Stress-antifung--Pkinase_Tyr--	IX
Ga07G1053	Stress-antifung--Stress-antifung--	VII
Ga07G1705	Stress-antifung--Stress-antifung--	VII
Ga07G2284	Stress-antifung--Stress-antifung--	VII
Ga07G2374	Stress-antifung--Stress-antifung--	VII
Ga07G2574	Stress-antifung--Pkinase_Tyr--	V
Ga08G0418	Stress-antifung--Stress-antifung--	VII
Ga08G1623	Stress-antifung--Stress-antifung--	VII
Ga09G0783	Stress-antifung--Stress-antifung--Pkinase_Tyr--	IX
Ga09G0792	Stress-antifung--Stress-antifung--Pkinase_Tyr--	IX
Ga09G0793	Stress-antifung--Stress-antifung--Pkinase_Tyr--	IX
Ga09G0794	Stress-antifung	IV
Ga09G0795	Stress-antifung--Stress-antifung--	VII
Ga09G0796	Stress-antifung--Stress-antifung--Pkinase_Tyr--	IX
Ga09G0852	Stress-antifung--Stress-antifung--Pkinase_Tyr--	IX
Ga09G1861	Stress-antifung--Stress-antifung--Pkinase_Tyr--	IX
Ga09G2596	Stress-antifung--Stress-antifung--	VII
Ga10G1244	Stress-antifung--Stress-antifung--	VII
Ga10G1959	Stress-antifung--Stress-antifung--Pkinase_Tyr--	IX
Ga10G1960	Stress-antifung--Stress-antifung--Pkinase_Tyr--	IX
Ga10G2448	Stress-antifung--Stress-antifung--	VII
Ga10G2450	Stress-antifung--Stress-antifung--	VII
Ga10G2451	Stress-antifung--Stress-antifung--	VII
Ga10G2923	Stress-antifung--Stress-antifung--Pkinase_Tyr--	IX
Ga10G2924	Stress-antifung--Stress-antifung--Pkinase_Tyr--	IX
Ga10G2925	Stress-antifung--Stress-antifung--Pkinase_Tyr--	IX
Ga10G2926	Stress-antifung--Stress-antifung--Pkinase_Tyr--	IX
Ga10G2927	Stress-antifung--Stress-antifung--Pkinase_Tyr--Pkinase_Tyr--	XIII
Ga10G2928	Stress-antifung--Stress-antifung--Pkinase_Tyr--DUF3403--	X
Ga11G1124	Stress-antifung--Stress-antifung--	VII
Ga11G1509	Stress-antifung--Pkinase_Tyr--	V
Ga11G1510	Stress-antifung	IV
Ga11G2762	ALMT--FUSC_2--FUSC--Stress-antifung--	I
Ga11G3230	Stress-antifung--Stress-antifung--	VII
Ga11G4120	Stress-antifung--Pkinase_Tyr--	V
Ga12G1419	Stress-antifung--Stress-antifung--Pkinase_Tyr--	IX
Ga12G1420	Stress-antifung--Stress-antifung--Pkinase_Tyr--Pkinase_fungal--	XII
Ga14G0610	Stress-antifung--Stress-antifung--Pkinase_Tyr--	IX
Ga14G1757	Stress-antifung--Stress-antifung--	VII
Ga14G1965	Stress-antifung--Pkinase_Tyr--	V
Gbar_A01G001330	Stress-antifung--Stress-antifung--Pkinase_Tyr--	IX
Gbar_A01G014510	Stress-antifung--Stress-antifung--Stress-antifung--Stress-antifung--	XXIV
Gbar_A03G013560	Stress-antifung--Stress-antifung--Stress-antifung--Stress-antifung--	XXIV
Gbar_A05G011160	Stress-antifung--Stress-antifung--Pkinase_Tyr--	IX
Gbar_A05G016800	Stress-antifung--Stress-antifung--Pkinase_Tyr--	IX
Gbar_A05G031350	Stress-antifung--Stress-antifung--Pkinase_Tyr--Pkinase_fungal--	XII
Gbar_A05G031360	Stress-antifung--Stress-antifung--Pkinase_Tyr--	IX
Gbar_A06G012820	Stress-antifung--Stress-antifung--Stress-antifung--Stress-antifung--Stress-antifung--Stress-antifung--Stress-antifung--Stress-antifung--Stress-antifung--Stress-antifung--Stress-antifung--Stress-antifung--Pkinase_Tyr--Pkinase_Tyr--Pkinase_Tyr--Pkinase_Tyr--Pkinase_Tyr--Pkinase_Tyr--	XL
Gbar_A06G012830	Stress-antifung--Pkinase_Tyr--	V
Gbar_A06G012840	Stress-antifung--Stress-antifung--Pkinase_Tyr--	IX
Gbar_A06G012850	Stress-antifung--Pkinase_Tyr--	V
Gbar_A06G012880	Stress-antifung--Stress-antifung--Pkinase_Tyr--	IX
Gbar_A06G012890	Stress-antifung--Stress-antifung--Pkinase_Tyr--	IX
Gbar_A06G012900	Stress-antifung--Stress-antifung--Pkinase_Tyr--	IX
Gbar_A06G012910	Stress-antifung--Stress-antifung--	VII
Gbar_A06G015630	Stress-antifung--Stress-antifung--Pkinase_Tyr--	IX
Gbar_A06G015680	Stress-antifung--Stress-antifung--Pkinase_Tyr--	IX
Gbar_A06G015700	Stress-antifung--Stress-antifung--Pkinase_Tyr--	IX
Gbar_A06G015710	Stress-antifung--Stress-antifung--Pkinase_Tyr--Stress-antifung--Pkinase_Tyr--DUF3403--	XVI
Gbar_A06G021920	Stress-antifung--Stress-antifung--Pkinase_Tyr--	IX
Gbar_A06G021930	Stress-antifung--Stress-antifung--Stress-antifung--Stress-antifung--Stress-antifung--Stress-antifung--Stress-antifung--Stress-antifung--Pkinase_Tyr--Pkinase_Tyr--Pkinase_Tyr--Pkinase_Tyr--	XXXV
Gbar_A07G000700	Stress-antifung	IV
Gbar_A07G010250	Stress-antifung--Stress-antifung--	VII
Gbar_A07G016190	Stress-antifung--Stress-antifung--Stress-antifung--Stress-antifung--	XXIV
Gbar_A07G021000	Stress-antifung--Stress-antifung--	VII
Gbar_A07G021770	Stress-antifung--Stress-antifung--Stress-antifung--Stress-antifung--	XXIV
Gbar_A07G023540	Stress-antifung--Stress-antifung--Pkinase_Tyr--	IX
Gbar_A08G004040	Stress-antifung--Stress-antifung--	VII
Gbar_A08G014920	Stress-antifung--Stress-antifung--	VII
Gbar_A09G007880	Stress-antifung--Stress-antifung--Pkinase_Tyr--	IX
Gbar_A09G008000	Stress-antifung--Stress-antifung--Pkinase_Tyr--	IX
Gbar_A09G008010	Stress-antifung--Stress-antifung--Pkinase_Tyr--	IX
Gbar_A09G008020	Stress-antifung--Stress-antifung--Pkinase_Tyr--	IX
Gbar_A09G018220	Stress-antifung--Stress-antifung--Stress-antifung--Stress-antifung--Pkinase_Tyr--Pkinase_Tyr--	XXVI
Gbar_A09G024380	Stress-antifung--Stress-antifung--Stress-antifung--Stress-antifung--	XXIV
Gbar_A10G001760	Stress-antifung--Stress-antifung--Pkinase_Tyr--DUF3403--	X
Gbar_A10G001780	Stress-antifung	IV
Gbar_A10G001790	Stress-antifung--Stress-antifung--Pkinase_Tyr--	IX
Gbar_A10G006340	Stress-antifung--Stress-antifung--	VII
Gbar_A10G006360	Stress-antifung--Stress-antifung--	VII
Gbar_A10G006390	Stress-antifung--Stress-antifung--	VII
Gbar_A10G006400	Stress-antifung	IV
Gbar_A10G010800	Stress-antifung--Stress-antifung--Pkinase_Tyr--	IX
Gbar_A10G010810	Stress-antifung--Stress-antifung--Stress-antifung--Stress-antifung--Pkinase_Tyr--Pkinase_Tyr--	XXVI
Gbar_A10G011680	Stress-antifung--Stress-antifung--Stress-antifung--Stress-antifung--	XXIV
Gbar_A10G011990	Stress-antifung--Pkinase_Tyr--	V
Gbar_A11G008220	Stress-antifung--Stress-antifung--	VII
Gbar_A11G012610	Stress-antifung	IV
Gbar_A11G023280	Stress-antifung	IV
Gbar_A11G025990	Stress-antifung--Stress-antifung--	VII
Gbar_A12G015660	Stress-antifung--Stress-antifung--Stress-antifung--Stress-antifung--Pkinase_Tyr--Pkinase_Tyr--Pkinase_fungal--Pkinase_fungal--	XXVII
Gbar_A12G015670	Stress-antifung--Stress-antifung--Stress-antifung--Stress-antifung--Pkinase_Tyr--Pkinase_Tyr--Pkinase_fungal--Pkinase_fungal--	XXVII
Gbar_A12G015680	Stress-antifung--Stress-antifung--Stress-antifung--Stress-antifung--Pkinase_Tyr--Pkinase_Tyr--	XXVI
Gbar_D01G001520	Stress-antifung--Stress-antifung--Pkinase_Tyr--	IX
Gbar_D01G015410	Stress-antifung--Stress-antifung--Stress-antifung--Stress-antifung--	XXIV
Gbar_D02G015090	Stress-antifung--Stress-antifung--Stress-antifung--Stress-antifung--	XXIV
Gbar_D02G015100	Stress-antifung--Pkinase_Tyr--	V
Gbar_D02G015110	Stress-antifung--Pkinase_Tyr--	V
Gbar_D02G015120	Stress-antifung--Stress-antifung--Stress-antifung--Stress-antifung--Stress-antifung--Stress-antifung--Stress-antifung--Stress-antifung--Pkinase_Tyr--Pkinase_Tyr--Pkinase_Tyr--Pkinase_Tyr--	XXXVI
Gbar_D02G015150	Stress-antifung--Stress-antifung--	VII
Gbar_D02G015170	Stress-antifung--Stress-antifung--Pkinase_Tyr--	IX
Gbar_D02G015210	Stress-antifung--Stress-antifung--Stress-antifung--Stress-antifung--Stress-antifung--Stress-antifung--Stress-antifung--Stress-antifung--	XXXIV
Gbar_D04G020120	Stress-antifung--Stress-antifung--	VII
Gbar_D05G011600	Stress-antifung--Stress-antifung--Pkinase_Tyr--	IX
Gbar_D05G011610	Stress-antifung--Stress-antifung--Pkinase_Tyr--	IX
Gbar_D05G017220	Stress-antifung--Stress-antifung--Pkinase_Tyr--	IX
Gbar_D05G032370	Stress-antifung--Stress-antifung--Pkinase_Tyr--	IX
Gbar_D05G032380	Stress-antifung--Stress-antifung--Stress-antifung--Stress-antifung--Pkinase_Tyr--Pkinase_Tyr--	XXVI
Gbar_D05G036850	Stress-antifung--Stress-antifung--Pkinase_Tyr--	IX
Gbar_D06G013000	Stress-antifung--Stress-antifung--Pkinase_Tyr--	IX
Gbar_D06G013400	Stress-antifung--Stress-antifung--Pkinase_Tyr--	IX
Gbar_D06G013430	Stress-antifung--Stress-antifung--Pkinase_Tyr--	IX
Gbar_D06G013440	Stress-antifung--Stress-antifung--Pkinase_Tyr--	IX
Gbar_D06G013450	Stress-antifung--Stress-antifung--Stress-antifung--Stress-antifung--Pkinase_Tyr--Pkinase_Tyr--Stress-antifung--Stress-antifung--Pkinase_Tyr--	XXIX
Gbar_D06G013460	Stress-antifung--Stress-antifung--	VII
Gbar_D06G016260	Stress-antifung--Stress-antifung--	VII
Gbar_D06G016270	Stress-antifung--Stress-antifung--Pkinase_Tyr--	IX
Gbar_D06G016290	Stress-antifung--Stress-antifung--Pkinase_Tyr--	IX
Gbar_D06G016300	Stress-antifung--Stress-antifung--Pkinase_Tyr--DUF3403--	X
Gbar_D06G016310	Stress-antifung--Pkinase_Tyr--	V
Gbar_D06G020460	Stress-antifung--Stress-antifung--Pkinase_Tyr--DUF3403--	X
Gbar_D06G020470	Stress-antifung--Stress-antifung--Pkinase_Tyr--	IX
Gbar_D06G022690	Stress-antifung--Stress-antifung--Pkinase_Tyr--	IX
Gbar_D06G022700	Stress-antifung--Stress-antifung--Pkinase_Tyr--Stress-antifung--Stress-antifung--Pkinase_Tyr--	XVII
Gbar_D07G010640	Stress-antifung--Stress-antifung--	VII
Gbar_D07G016630	Stress-antifung--Stress-antifung--Stress-antifung--Stress-antifung--	XXIV
Gbar_D07G021650	Stress-antifung--Stress-antifung--	VII
Gbar_D07G022390	Stress-antifung--Stress-antifung--Stress-antifung--Stress-antifung--Stress-antifung--Stress-antifung--	XXX
Gbar_D07G024290	Stress-antifung--Stress-antifung--Stress-antifung--Stress-antifung--Pkinase_Tyr--Pkinase_Tyr--	XXVI
Gbar_D08G004110	Stress-antifung--Stress-antifung--Pkinase_Tyr--DUF3403--	X
Gbar_D08G004180	Stress-antifung--Stress-antifung--	VII
Gbar_D08G015770	Stress-antifung--Stress-antifung--	VII
Gbar_D09G007550	Stress-antifung--Stress-antifung--Pkinase_Tyr--	IX
Gbar_D09G007660	Stress-antifung--Stress-antifung--Pkinase_Tyr--	IX
Gbar_D09G007670	Stress-antifung--Stress-antifung--Pkinase_Tyr--	IX
Gbar_D09G007680	Stress-antifung--Stress-antifung--Pkinase_Tyr--	IX
Gbar_D09G007700	Stress-antifung--Stress-antifung--Pkinase_Tyr--	IX
Gbar_D09G007710	Stress-antifung--Stress-antifung--	VII
Gbar_D09G007720	Stress-antifung--Stress-antifung--Pkinase_Tyr--Stress-antifung--Pkinase_Tyr--	XV
Gbar_D09G017950	Stress-antifung--Stress-antifung--Stress-antifung--Stress-antifung--Pkinase_Tyr--Pkinase_Tyr--	XXVI
Gbar_D09G024030	Stress-antifung--Stress-antifung--	VII
Gbar_D10G001680	Stress-antifung--Stress-antifung--Pkinase_Tyr--	IX
Gbar_D10G001690	Stress-antifung--Stress-antifung--Pkinase_Tyr--	IX
Gbar_D10G001700	Stress-antifung--Stress-antifung--Pkinase_Tyr--	IX
Gbar_D10G001710	Stress-antifung--Stress-antifung--	VII
Gbar_D10G001720	Stress-antifung--Stress-antifung--Pkinase_Tyr--Stress-antifung--Stress-antifung--Pkinase_Tyr--Stress-antifung--Stress-antifung--Pkinase_Tyr--	XX
Gbar_D10G006240	Stress-antifung--Stress-antifung--	VII
Gbar_D10G006250	Stress-antifung--Stress-antifung--	VII
Gbar_D10G006270	Stress-antifung--Stress-antifung--	VII
Gbar_D10G006280	Stress-antifung--Stress-antifung--	VII
Gbar_D10G008990	Stress-antifung--Stress-antifung--Pkinase_Tyr--	IX
Gbar_D10G009000	Stress-antifung--Pkinase_Tyr--	V
Gbar_D10G016620	Stress-antifung--Stress-antifung--	VII
Gbar_D11G000050	Stress-antifung--Stress-antifung--Pkinase_Tyr--	IX
Gbar_D11G008730	Stress-antifung--Stress-antifung--	VII
Gbar_D11G013350	Stress-antifung	IV
Gbar_D11G026970	Stress-antifung--Stress-antifung--	VII
Gbar_D11G035670	Stress-antifung--Stress-antifung--Stress-antifung--Stress-antifung--Pkinase_Tyr--Pkinase_Tyr--Pkinase_Tyr--	XXVIII
Gbar_D12G015680	Stress-antifung--Stress-antifung--Stress-antifung--Stress-antifung--Stress-antifung--Stress-antifung--Stress-antifung--Stress-antifung--Stress-antifung--Stress-antifung--Stress-antifung--Stress-antifung--Stress-antifung--Stress-antifung--Pkinase_Tyr--Pkinase_Tyr--Pkinase_Tyr--Pkinase_Tyr--Pkinase_Tyr--Pkinase_Tyr--Pkinase_Tyr--Pkinase_fungal--Pkinase_fungal--	XLI
Gbar_D12G015690	Stress-antifung--Stress-antifung--Pkinase_Tyr--	IX
Ghe01G01740	Stress-antifung--Stress-antifung--	VII
Ghe01G18580	Stress-antifung--Stress-antifung--	VII
Ghe03G12560	Stress-antifung--Stress-antifung--	VII
Ghe04G24600	Stress-antifung--Stress-antifung--	VII
Ghe05G12300	Stress-antifung--Stress-antifung--Pkinase_Tyr--Pkinase_Tyr--	XIII
Ghe05G18210	Stress-antifung--Stress-antifung--Pkinase_Tyr--	IX
Ghe05G35280	Stress-antifung--Stress-antifung--Pkinase_Tyr--Pkinase_fungal--	XII
Ghe05G35290	Stress-antifung--Stress-antifung--Pkinase_Tyr--	IX
Ghe06G15430	Stress-antifung--Stress-antifung--Pkinase_Tyr--	IX
Ghe06G15440	Stress-antifung--Stress-antifung--Pkinase_Tyr--	IX
Ghe06G16060	Stress-antifung--Stress-antifung--Pkinase_Tyr--	IX
Ghe06G16110	Stress-antifung--Stress-antifung--	VII
Ghe06G16120	Stress-antifung--Stress-antifung--	VII
Ghe06G16150	Stress-antifung--Stress-antifung--Pkinase_Tyr--	IX
Ghe06G16160	Stress-antifung	IV
Ghe06G16190	Stress-antifung--Stress-antifung--Pkinase_Tyr--	IX
Ghe06G16200	Stress-antifung--Stress-antifung--Pkinase_Tyr--Pkinase_Tyr--	XIII
Ghe06G16220	Stress-antifung--Stress-antifung--	VII
Ghe06G20220	Stress-antifung--Stress-antifung--Pkinase_Tyr--	IX
Ghe06G20260	Stress-antifung--Stress-antifung--Pkinase_Tyr--	IX
Ghe06G20280	Stress-antifung--Stress-antifung--Pkinase_Tyr--Pkinase_Tyr--	XIII
Ghe06G20290	Stress-antifung--Stress-antifung--Pkinase_Tyr--DUF3403--	X
Ghe06G20300	Stress-antifung--Pkinase_Tyr--	V
Ghe06G27460	Stress-antifung--Stress-antifung--Pkinase_Tyr--Pkinase_Tyr--FYVE--	XIV
Ghe06G27470	Stress-antifung--Stress-antifung--Pkinase_Tyr--	IX
Ghe07G11730	Stress-antifung--Stress-antifung--	VII
Ghe07G18770	Stress-antifung--Stress-antifung--	VII
Ghe07G26110	Stress-antifung--Stress-antifung--	VII
Ghe07G27040	Stress-antifung--Stress-antifung--	VII
Ghe07G29260	Stress-antifung--Stress-antifung--Pkinase_Tyr--	IX
Ghe08G04380	Stress-antifung--Stress-antifung--	VII
Ghe08G17200	Stress-antifung--Stress-antifung--	VII
Ghe09G10740	Stress-antifung--Stress-antifung--	VII
Ghe09G10820	Cript--Stress-antifung--Stress-antifung--Pkinase_Tyr--	II
Ghe09G10830	Stress-antifung--Stress-antifung--	VII
Ghe09G10850	Stress-antifung	IV
Ghe09G10860	Stress-antifung	IV
Ghe09G10880	Stress-antifung	IV
Ghe09G10890	Stress-antifung--Stress-antifung--Pkinase_Tyr--	IX
Ghe09G21990	Stress-antifung--Stress-antifung--Pkinase_Tyr--	IX
Ghe09G28770	Stress-antifung--Stress-antifung--	VII
Ghe10G01710	Stress-antifung--Stress-antifung--	VII
Ghe10G01720	Stress-antifung--Stress-antifung--DUF3403--	VIII
Ghe10G01730	Stress-antifung--Pkinase_Tyr--Stress-antifung--Stress-antifung--	VI
Ghe10G01740	Stress-antifung--Stress-antifung--Pkinase_Tyr--	IX
Ghe10G01750	Stress-antifung	IV
Ghe10G01760	Stress-antifung--Stress-antifung--Pkinase_Tyr--	IX
Ghe10G06140	Stress-antifung--Stress-antifung--	VII
Ghe10G06160	Stress-antifung--Stress-antifung--	VII
Ghe10G06170	Stress-antifung	iv
Ghe10G06190	Stress-antifung	IV
Ghe10G06210	Stress-antifung--Stress-antifung--	VII
Ghe10G06230	Stress-antifung	IV
Ghe10G16420	Stress-antifung--Stress-antifung--Pkinase_Tyr--	IX
Ghe10G16440	Stress-antifung--Stress-antifung--Pkinase_Tyr--Pkinase_Tyr--	XIII
Ghe10G19500	Stress-antifung	IV
Ghe10G19850	Stress-antifung--Stress-antifung--	VII
Ghe11G00140	Stress-antifung--Stress-antifung--Pkinase_Tyr--	IX
Ghe11G09210	Stress-antifung--Stress-antifung--	VII
Ghe11G14010	ALMT--FUSC_2--FUSC--Stress-antifung--	I
Ghe11G27440	Stress-antifung--Stress-antifung--Pkinase_Tyr--	IX
Ghe11G31660	Stress-antifung--Stress-antifung--	VII
Ghe12G19220	Stress-antifung--Stress-antifung--Pkinase_Tyr--Pkinase_fungal--	XII
Ghe12G19230	Stress-antifung--Stress-antifung--Pkinase_Tyr--	IX
Ghe12G19250	Stress-antifung--Stress-antifung--Pkinase_Tyr--	IX
Ghir_A01G001570	Stress-antifung--Stress-antifung--Pkinase_Tyr--	IX
Ghir_A01G014200	Stress-antifung--Stress-antifung--	VII
Ghir_A03G013370	Stress-antifung--Stress-antifung--Stress-antifung--Stress-antifung--	XXIV
Ghir_A05G011750	Stress-antifung--Stress-antifung--Pkinase_Tyr--	IX
Ghir_A05G017380	Stress-antifung--Stress-antifung--Pkinase_Tyr--	IX
Ghir_A05G032390	Stress-antifung--Stress-antifung--Pkinase_Tyr--Pkinase_fungal--	XII
Ghir_A05G032400	Stress-antifung--Stress-antifung--Pkinase_Tyr--Pkinase_Tyr--	XIII
Ghir_A06G012850	Stress-antifung--Stress-antifung--Pkinase_Tyr--Pkinase_Tyr--	XIII
Ghir_A06G012860	Stress-antifung--Stress-antifung--Pkinase_Tyr--	IX
Ghir_A06G012870	Stress-antifung--Stress-antifung--Stress-antifung--Stress-antifung--Stress-antifung--Stress-antifung--Pkinase_Tyr--Pkinase_Tyr--Pkinase_Tyr--	XXXI
Ghir_A06G012880	Stress-antifung--Stress-antifung--Pkinase_Tyr--	IX
Ghir_A06G012900	Stress-antifung--Stress-antifung--Stress-antifung--Stress-antifung--Pkinase_Tyr--Pkinase_Tyr--	XXVI
Ghir_A06G012910	Stress-antifung--Stress-antifung--Pkinase_Tyr--	IX
Ghir_A06G012920	Stress-antifung--Stress-antifung--Stress-antifung--Stress-antifung--Stress-antifung--Stress-antifung--Pkinase_Tyr--Pkinase_Tyr--Pkinase_Tyr--Pkinase_Tyr--	XXXIII
Ghir_A06G012930	Stress-antifung--Stress-antifung--Stress-antifung--Stress-antifung--Stress-antifung--Stress-antifung--Pkinase_Tyr--Pkinase_Tyr--Pkinase_Tyr--	XXXI
Ghir_A06G012940	Stress-antifung	IV
Ghir_A06G015650	Stress-antifung--Pkinase_Tyr--	V
Ghir_A06G015690	Stress-antifung--Stress-antifung--Pkinase_Tyr--	IX
Ghir_A06G015710	Stress-antifung--Stress-antifung--Pkinase_Tyr--	IX
Ghir_A06G015720	Stress-antifung--Stress-antifung--Pkinase_Tyr--Stress-antifung--Stress-antifung--Pkinase_Tyr--DUF3403--	XVIII
Ghir_A06G021950	Stress-antifung--Stress-antifung--Pkinase_Tyr--	IX
Ghir_A06G021960	Stress-antifung--Stress-antifung--Stress-antifung--Stress-antifung--Pkinase_Tyr--Pkinase_Tyr--	XXVI
Ghir_A07G000490	Stress-antifung	IV
Ghir_A07G010530	Stress-antifung--Stress-antifung--	VII
Ghir_A07G016170	Stress-antifung--Stress-antifung--Stress-antifung--Stress-antifung--Stress-antifung--Stress-antifung--	XXX
Ghir_A07G021260	Stress-antifung--Stress-antifung--	VII
Ghir_A07G022030	Stress-antifung--Stress-antifung--Stress-antifung--Stress-antifung--Stress-antifung--Stress-antifung--Stress-antifung--Stress-antifung--	XXXIV
Ghir_A07G023880	Stress-antifung--Stress-antifung--Pkinase_Tyr--	IX
Ghir_A08G004010	Stress-antifung--Stress-antifung--	VII
Ghir_A08G014390	Stress-antifung--Stress-antifung--	VII
Ghir_A09G007650	Stress-antifung--Stress-antifung--Pkinase_Tyr--	IX
Ghir_A09G007740	Stress-antifung--Stress-antifung--Pkinase_Tyr--	IX
Ghir_A09G007750	Stress-antifung--Stress-antifung--Pkinase_Tyr--	IX
Ghir_A09G007770	Stress-antifung--Stress-antifung--Pkinase_Tyr--	IX
Ghir_A09G017980	Stress-antifung--Stress-antifung--Stress-antifung--Stress-antifung--Pkinase_Tyr--Pkinase_Tyr--	XXVI
Ghir_A09G024200	Stress-antifung--Stress-antifung--Stress-antifung--Stress-antifung--Stress-antifung--Stress-antifung--	XXX
Ghir_A10G001170	Stress-antifung--Stress-antifung--Stress-antifung--Stress-antifung--Pkinase_Tyr--Pkinase_Tyr--	XXVI
Ghir_A10G001200	Stress-antifung--Stress-antifung--Pkinase_Tyr--Stress-antifung--Stress-antifung--Pkinase_Tyr--	XVII
Ghir_A10G005680	Stress-antifung--Stress-antifung--	VII
Ghir_A10G005700	Stress-antifung--Stress-antifung--	VII
Ghir_A10G005710	stress-antifung--stress-antifung	VII
Ghir_A10G009990	Stress-antifung--Stress-antifung--Pkinase_Tyr--	IX
Ghir_A10G010000	Stress-antifung--Stress-antifung--Stress-antifung--Stress-antifung--Stress-antifung--Stress-antifung--Stress-antifung--Stress-antifung--Stress-antifung--Stress-antifung--Pkinase_Tyr--Pkinase_Tyr--Pkinase_Tyr--Pkinase_Tyr--Pkinase_Tyr--	XXXVII
Ghir_A10G010800	Stress-antifung--Stress-antifung--	VII
Ghir_A10G010990	Stress-antifung--Pkinase_Tyr--	V
Ghir_A11G000060	Stress-antifung--Stress-antifung--Pkinase_Tyr--	IX
Ghir_A11G008640	Stress-antifung--Stress-antifung--Stress-antifung--Stress-antifung--	XXIV
Ghir_A11G013020	Stress-antifung	IV
Ghir_A11G026640	Stress-antifung--Stress-antifung--	VII
Ghir_A12G015570	Stress-antifung--Stress-antifung--Stress-antifung--Stress-antifung--Stress-antifung--Stress-antifung--Pkinase_Tyr--Pkinase_Tyr--Pkinase_Tyr--Pkinase_fungal--Pkinase_fungal--Pkinase_fungal--	XXXII
Ghir_A12G015580	Stress-antifung--Stress-antifung--Stress-antifung--Stress-antifung--Stress-antifung--Stress-antifung--Stress-antifung--Stress-antifung--Stress-antifung--Stress-antifung--Pkinase_Tyr--Pkinase_Tyr--Pkinase_Tyr--Pkinase_Tyr--Pkinase_Tyr--	XXXVII
Ghir_D01G001570	Stress-antifung--Stress-antifung--Pkinase_Tyr--	IX
Ghir_D01G015370	Stress-antifung--Stress-antifung--Stress-antifung--Stress-antifung--	XXIV
Ghir_D02G014550	Stress-antifung--Pkinase_Tyr--	V
Ghir_D02G014570	Stress-antifung--Stress-antifung--Pkinase_Tyr--	IX
Ghir_D02G014620	Stress-antifung--Stress-antifung--Stress-antifung--Stress-antifung--	XXIV
Ghir_D02G025200	Stress-antifung--Stress-antifung--Stress-antifung--Stress-antifung--Stress-antifung--Stress-antifung--Stress-antifung--Stress-antifung--Stress-antifung--Stress-antifung--Stress-antifung--Pkinase_Tyr--Pkinase_Tyr--Pkinase_Tyr--	XXXIX
Ghir_D04G020280	Stress-antifung--Stress-antifung--	VII
Ghir_D05G011500	Stress-antifung--Stress-antifung--Pkinase_Tyr--	IX
Ghir_D05G011510	Stress-antifung--Stress-antifung--Pkinase_Tyr--Pkinase_Tyr--	XIII
Ghir_D05G017190	Stress-antifung--Stress-antifung--Pkinase_Tyr--	IX
Ghir_D05G032360	Stress-antifung--Stress-antifung--Pkinase_Tyr--	IX
Ghir_D05G032370	Stress-antifung--Stress-antifung--Stress-antifung--Stress-antifung--Stress-antifung--Stress-antifung--Pkinase_Tyr--Pkinase_Tyr--Pkinase_Tyr--	XXXI
Ghir_D05G036310	Stress-antifung--Stress-antifung--Pkinase_Tyr--	IX
Ghir_D06G013400	Stress-antifung--Stress-antifung--Pkinase_Tyr--	IX
Ghir_D06G013410	Stress-antifung--Stress-antifung--Stress-antifung--Pkinase_Tyr--Pkinase_Tyr--	XXII
Ghir_D06G013420	Stress-antifung--Stress-antifung--Stress-antifung--Stress-antifung--Stress-antifung--Stress-antifung--Pkinase_Tyr--Pkinase_Tyr--Pkinase_Tyr--	XXXI
Ghir_D06G013490	Stress-antifung--Stress-antifung--Stress-antifung--Stress-antifung--Pkinase_Tyr--Pkinase_Tyr--	XXVI
Ghir_D06G013500	Stress-antifung--Stress-antifung--Pkinase_Tyr--	IX
Ghir_D06G013510	Stress-antifung--Stress-antifung--Pkinase_Tyr--Pkinase_Tyr--	XIII
Ghir_D06G013520	Stress-antifung--Stress-antifung--	VII
Ghir_D06G016410	Stress-antifung--Stress-antifung--Pkinase_Tyr--	IX
Ghir_D06G016420	Stress-antifung	IV
Ghir_D06G016440	Stress-antifung--Stress-antifung--Pkinase_Tyr--	IX
Ghir_D06G016450	Stress-antifung--Stress-antifung--Pkinase_Tyr--Stress-antifung--Stress-antifung--Pkinase_Tyr--DUF3403--	XVIII
Ghir_D06G016470	Stress-antifung--Stress-antifung--Pkinase_Tyr--	IX
Ghir_D06G023010	Stress-antifung--Stress-antifung--Pkinase_Tyr--	IX
Ghir_D06G023020	Stress-antifung--Stress-antifung--Stress-antifung--Pkinase_Tyr--Pkinase_Tyr--Pkinase_Tyr--Stress-antifung--Stress-antifung--Stress-antifung--Stress-antifung--Stress-antifung--Stress-antifung--	XXIII
Ghir_D06G023740	Stress-antifung--Stress-antifung--Stress-antifung--Stress-antifung--Stress-antifung--Stress-antifung--Stress-antifung--Stress-antifung--Pkinase_Tyr--Pkinase_Tyr--Pkinase_Tyr--Pkinase_Tyr--	XXXVI
Ghir_D06G023750	Stress-antifung--Stress-antifung--Stress-antifung--Stress-antifung--Stress-antifung--Stress-antifung--Stress-antifung--Stress-antifung--Pkinase_Tyr--Pkinase_Tyr--Pkinase_Tyr--Pkinase_Tyr--	XXXVI
Ghir_D06G023760	Stress-antifung--Stress-antifung--Pkinase_Tyr--	IX
Ghir_D07G010570	Stress-antifung--Stress-antifung--	VII
Ghir_D07G016490	Stress-antifung--Stress-antifung--Stress-antifung--Stress-antifung--	XXIV
Ghir_D07G021450	Stress-antifung--Stress-antifung--	VII
Ghir_D07G022130	Stress-antifung--Stress-antifung--Stress-antifung--Stress-antifung--Stress-antifung--Stress-antifung--Stress-antifung--Stress-antifung--	XXXIV
Ghir_D07G023940	Stress-antifung--Stress-antifung--Pkinase_Tyr--	IX
Ghir_D08G004140	Stress-antifung--Stress-antifung--Pkinase_Tyr--DUF3403--	X
Ghir_D08G004220	Stress-antifung--Stress-antifung--	VII
Ghir_D08G015260	Stress-antifung--Stress-antifung--Stress-antifung--Stress-antifung--	XXIV
Ghir_D09G007410	Stress-antifung--Stress-antifung--Stress-antifung--Stress-antifung--Stress-antifung--Stress-antifung--Stress-antifung--Stress-antifung--Stress-antifung--Stress-antifung--Stress-antifung--Stress-antifung--Stress-antifung--Stress-antifung--Stress-antifung--Stress-antifung--Stress-antifung--Stress-antifung--Stress-antifung--Stress-antifung--Stress-antifung--Stress-antifung--Stress-antifung--Stress-a…	XLII
Ghir_D09G007520	Stress-antifung--Stress-antifung--Pkinase_Tyr--	IX
Ghir_D09G007530	Stress-antifung--Stress-antifung--Pkinase_Tyr--	IX
Ghir_D09G007540	Stress-antifung--Stress-antifung--Stress-antifung--Stress-antifung--Stress-antifung--Stress-antifung--Stress-antifung--Stress-antifung--Pkinase_Tyr--Pkinase_Tyr--Pkinase_Tyr--Pkinase_Tyr--	XXXVI
Ghir_D09G007560	Stress-antifung--Pkinase_Tyr--	V
Ghir_D09G007570	Stress-antifung--Stress-antifung--	VII
Ghir_D09G007580	Stress-antifung--Stress-antifung--Pkinase_Tyr--Stress-antifung--Pkinase_Tyr--	XV
Ghir_D09G017450	Stress-antifung--Pkinase_Tyr--	V
Ghir_D09G023340	Stress-antifung--Stress-antifung--Stress-antifung--Stress-antifung--Stress-antifung--Stress-antifung--	XXX
Ghir_D10G001930	Stress-antifung--Stress-antifung--Stress-antifung--Stress-antifung--Stress-antifung--Stress-antifung--Stress-antifung--Stress-antifung--Stress-antifung--Stress-antifung--Pkinase_Tyr--Pkinase_Tyr--Pkinase_Tyr--Pkinase_Tyr--Pkinase_Tyr--	XXXVII
Ghir_D10G001940	Stress-antifung--Stress-antifung--Stress-antifung--Stress-antifung--Pkinase_Tyr--Pkinase_Tyr--	XXVI
Ghir_D10G001950	Stress-antifung--Pkinase_Tyr--	V
Ghir_D10G001960	Stress-antifung--Stress-antifung--Stress-antifung--Stress-antifung--Stress-antifung--Stress-antifung--Stress-antifung--Stress-antifung--	XXXIV
Ghir_D10G001970	Stress-antifung--Stress-antifung--Pkinase_Tyr--	IX
Ghir_D10G001980	Stress-antifung	IV
Ghir_D10G002000	Stress-antifung--Stress-antifung--Pkinase_Tyr--Stress-antifung--Stress-antifung--Pkinase_Tyr--Pkinase_Tyr--	XIX
Ghir_D10G006500	Stress-antifung--Stress-antifung--	VII
Ghir_D10G006510	Stress-antifung--Stress-antifung--	VII
Ghir_D10G006530	Stress-antifung--Stress-antifung--	VII
Ghir_D10G006540	Stress-antifung--Stress-antifung--	VII
Ghir_D10G009240	Stress-antifung--Stress-antifung--Stress-antifung--Stress-antifung--Stress-antifung--Stress-antifung--Pkinase_Tyr--Pkinase_Tyr--Pkinase_Tyr--	XXXI
Ghir_D10G009250	Stress-antifung--Stress-antifung--Pkinase_Tyr--	IX
Ghir_D10G016990	Stress-antifung--Stress-antifung--Stress-antifung--Stress-antifung--Stress-antifung--Stress-antifung--	XXX
Ghir_D11G000120	Stress-antifung--Stress-antifung--Pkinase_Tyr--	IX
Ghir_D11G008620	Stress-antifung--Stress-antifung--Stress-antifung--Stress-antifung--Stress-antifung--Stress-antifung--	XXX
Ghir_D11G012970	Stress-antifung	IV
Ghir_D11G026790	Stress-antifung--Stress-antifung--	VII
Ghir_D12G015830	Stress-antifung--Stress-antifung--Stress-antifung--Stress-antifung--Stress-antifung--Stress-antifung--Stress-antifung--Stress-antifung--Stress-antifung--Stress-antifung--Pkinase_Tyr--Stress-antifung--Stress-antifung--Stress-antifung--Stress-antifung--Stress-antifung--Stress-antifung--Stress-antifung--Stress-antifung--Stress-antifung--Stress-antifung--Pkinase_fungal--Pkinase_Tyr--Pkinase_Tyr--Pkin…	XXXVIII
Ghir_D12G015840	Stress-antifung--Stress-antifung--Pkinase_Tyr--	IX

## Sheet: Table S9
Table S9 Forty three subclasses of CKRs and their comparison among five species
Classes	Gar	Gra	Gher	Gbar	Ghir	Total Genes
VII	18	26	23	28	21	116
IX	30	31	20	45	36	162
IV	2	6	9	6	6	29
XIII	1	0	4	0	4	9
XII	1	1	2	1	1	6
V	4	5	1	7	6	23
X	2	1	1	4	1	9
I	1	0	1	0	0	2
II	0	0	1	0	0	1
VI	0	0	1	0	0	1
VIII	0	0	1	0	0	1
XIV	0	0	1	0	0	1
XXIV	0	0	0	9	6	15
XXVI	0	0	0	6	6	12
XXVII	0	0	0	2	0	2
XXX	0	0	0	1	5	6
XXXIV	0	0	0	1	3	4
XXXVI	0	0	0	1	3	4
XV	0	0	0	1	1	2
XVII	0	0	0	1	1	2
XXXIX	0	0	0	0	1	1
XXXVIII	0	0	0	0	1	1
XL	0	0	0	1	0	1
XLI	0	0	0	1	0	1
XVI	0	0	0	1	0	1
XX	0	0	0	1	0	1
XXIX	0	0	0	1	0	1
XXVIII	0	0	0	1	0	1
XXXV	0	0	0	1	0	1
XXI	1	0	0	0	0	1
III	0	1	0	0	0	1
XI	0	1	0	0	0	1
XLIII	0	1	0	0	0	1
XXV	0	1	0	0	0	1
XXXI	0	0	0	0	5	5
XXXVII	0	0	0	0	3	3
XVIII	0	0	0	0	2	2
XIX	0	0	0	0	1	1
XLII	0	0	0	0	1	1
XXII	0	0	0	0	1	1
XXIII	0	0	0	0	1	1
XXXII	0	0	0	0	1	1
XXXIII	0	0	0	0	1	1
			XXVi

## Sheet: Table S10
Table S10 List of 35 land plants species their CKR genes, accessions, protein sequences, domain architectures and classes
Organims	Gene name	Accessions	Domain architectures	Coventional Classes	Class No.		Sepecies	Total Genes
Gossypium hirsutum	GhCRK081	CotAD_00789	Stress-antifung--Stress-antifung--Pkinase--Pkinase_Tyr--	ddCRK	X		Ginko biloba	1
Gossypium hirsutum	GhCRK059	CotAD_00790	Stress-antifung--Pkinase--Pkinase_Tyr--	sdCRK	VIII		Marchantia polymorpha	2
Gossypium hirsutum	GhCRK006	CotAD_00791	Stress-antifung	sdCRRSP	I		Physcomitrella patens	3
Gossypium hirsutum	GhCRK004	CotAD_00792	Stress-antifung	sdCRRSP	I		Amborella trichopoda	33
Gossypium hirsutum	GhCRK079	CotAD_00793	Stress-antifung--Stress-antifung--Pkinase--Pkinase_Tyr--	ddCRK	X		Selaginella moellendorffii	33
Gossypium hirsutum	GhCRK040	CotAD_00794	Stress-antifung--Stress-antifung--	ddCRRSP	IV		Solanum melongena	36
Gossypium hirsutum	GhCRK001	CotAD_00795	Stress-antifung	sdCRRSP	I		Spirodela polyrhiza	36
Gossypium hirsutum	GhCRK134	CotAD_00797	Stress-antifung--Stress-antifung--Pkinase--Pkinase_Tyr--Pkinase_Tyr--DUF3403--	ddCRKD	XI		Solanum lycopersicum	39
Gossypium hirsutum	GhCRK131	CotAD_00798	Stress-antifung--Stress-antifung--Pkinase--Pkinase_Tyr--	ddCRK	X		Cucumis sativus	45
Gossypium hirsutum	GhCRK021	CotAD_01198	Stress-antifung--Stress-antifung--	ddCRRSP	IV		Zea mays	48
Gossypium hirsutum	GhCRK071	CotAD_01545	Stress-antifung--Pkinase--Pkinase_Tyr--	sdCRK	VIII		Solanum tuberosum	51
Gossypium hirsutum	GhCRK072	CotAD_01546	Stress-antifung--Pkinase--Pkinase_Tyr--	sdCRK	VIII		Nelumbo nucifera	55
Gossypium hirsutum	GhCRK105	CotAD_02822	Stress-antifung--Stress-antifung--Pkinase--Pkinase_Tyr--	ddCRK	X		Brachypodium distachyon	56
Gossypium hirsutum	GhCRK061	CotAD_03201	Stress-antifung--Pkinase--Pkinase_Tyr--	sdCRK	VIII		Hordeum vulgare	56
Gossypium hirsutum	GhCRK026	CotAD_04884	Stress-antifung--Stress-antifung--	ddCRRSP	IV		Aquilegia coerulea	57
Gossypium hirsutum	GhCRK128	CotAD_05721	Stress-antifung--Stress-antifung--Pkinase--Pkinase_Tyr--Pkinase_Tyr--Pkinase--	ddCRdK	XV		Theobroma cacao	61
Gossypium hirsutum	GhCRK015	CotAD_05722	Stress-antifung	sdCRRSP	I		Sorghum bicolor	62
Gossypium hirsutum	GhCRK086	CotAD_05723	Stress-antifung--Stress-antifung--Pkinase--Pkinase_Tyr--	ddCRK	X		Prunus persica	64
Gossypium hirsutum	GhCRK017	CotAD_07942	Stress-antifung	sdCRRSP	I		Oryza sativa	79
Gossypium hirsutum	GhCRK119	CotAD_08991	Stress-antifung--Stress-antifung--Pkinase--Pkinase_Tyr--	ddCRK	X		Vitis vinifera	79
Gossypium hirsutum	GhCRK025	CotAD_10679	Stress-antifung--Stress-antifung--	ddCRRSP	IV		Arabidopsis lyrata	90
Gossypium hirsutum	GhCRK007	CotAD_12703	Stress-antifung	sdCRRSP	I		Medicago truncatula	91
Gossypium hirsutum	GhCRK078	CotAD_12836	Stress-antifung--Stress-antifung--Pkinase--Pkinase_Tyr--Pkinase_fungal--	ddCRdK	XV		Arabidopsis thaliana	108
Gossypium hirsutum	GhCRK106	CotAD_12837	Stress-antifung--Stress-antifung--Pkinase--Pkinase_Tyr--	ddCRK	X		Populus trichocarpa	111
Gossypium hirsutum	GhCRK046	CotAD_15123	Stress-antifung--Stress-antifung--	ddCRRSP	IV		Capsella rubella	114
Gossypium hirsutum	GhCRK113	CotAD_15641	Stress-antifung--Stress-antifung--Pkinase--Pkinase_Tyr--	ddCRK	X		Picea abies	116
Gossypium hirsutum	GhCRK076	CotAD_15643	Stress-antifung--Stress-antifung--Pkinase--Pkinase_Tyr--	ddCRK	X		Betula pendula	130
Gossypium hirsutum	GhCRK075	CotAD_19212	Stress-antifung--Stress-antifung--Pkinase_Tyr--Pkinase--	ddCRK	X		Chlamydomonas reinhardtii	0
Gossypium hirsutum	GhCRK123	CotAD_19216	Stress-antifung--Stress-antifung--Pkinase--Pkinase_Tyr--	ddCRK	X		Coccomyxa subellipsoidea	0
Gossypium hirsutum	GhCRK083	CotAD_19218	Stress-antifung--Stress-antifung--Pkinase--Pkinase_Tyr--	ddCRK	X		Gossypium arboreum	59
Gossypium hirsutum	GhCRK129	CotAD_19219	Stress-antifung--Stress-antifung--Pkinase--Pkinase_Tyr--DUF3403--	ddCRKD	XI		Gossypium barbedance	120
Gossypium hirsutum	GhCRK064	CotAD_19220	Stress-antifung--Pkinase--Pkinase_Tyr--	sdCRK	VIII		Gossypium hirsutum	118
Gossypium hirsutum	GhCRK069	CotAD_20296	Stress-antifung--Pkinase--Pkinase_Tyr--	sdCRK	VIII		Gossypium raimondii	74
Gossypium hirsutum	GhCRK057	CotAD_20297	Stress-antifung--Stress-antifung--Stress-antifung--	tdCSRP	VII		Micromonas pusilla	0
Gossypium hirsutum	GhCRK027	CotAD_20299	Stress-antifung--Stress-antifung--	ddCRRSP	IV		Ostreococcus lucimarinus	0
Gossypium hirsutum	GhCRK041	CotAD_20300	Stress-antifung--Stress-antifung--	ddCRRSP	IV		Volvox carteri	0
Gossypium hirsutum	GhCRK099	CotAD_20301	Stress-antifung--Stress-antifung--Pkinase--Pkinase_Tyr--	ddCRK	X			2027
Gossypium hirsutum	GhCRK089	CotAD_20303	Stress-antifung--Stress-antifung--Pkinase--Pkinase_Tyr--	ddCRK	X
Gossypium hirsutum	GhCRK087	CotAD_20304	Stress-antifung--Stress-antifung--Pkinase--Pkinase_Tyr--	ddCRK	X
Gossypium hirsutum	GhCRK088	CotAD_20305	Stress-antifung--Stress-antifung--Pkinase--Pkinase_Tyr--	ddCRK	X
Gossypium hirsutum	GhCRK090	CotAD_20318	Stress-antifung--Stress-antifung--Pkinase--Pkinase_Tyr--	ddCRK	X
Gossypium hirsutum	GhCRK101	CotAD_21248	Stress-antifung--Stress-antifung--Pkinase--Pkinase_Tyr--	ddCRK	X
Gossypium hirsutum	GhCRK116	CotAD_21249	Stress-antifung--Stress-antifung--Pkinase--Pkinase_Tyr--	ddCRK	X
Gossypium hirsutum	GhCRK035	CotAD_21499	Stress-antifung--Stress-antifung--	ddCRRSP	IV
Gossypium hirsutum	GhCRK135	CotAD_21506	Stress-antifung--Stress-antifung--Stress-antifung--Stress-antifung--Pkinase--Pkinase_Tyr--DUF3403--	qdCRKD	XIX
Gossypium hirsutum	GhCRK052	CotAD_21908	Stress-antifung--Stress-antifung--	ddCRRSP	IV
Gossypium hirsutum	GhCRK048	CotAD_21909	Stress-antifung--Stress-antifung--	ddCRRSP	IV
Gossypium hirsutum	GhCRK054	CotAD_21911	Stress-antifung--Stress-antifung--	ddCRRSP	IV
Gossypium hirsutum	GhCRK034	CotAD_21912	Stress-antifung--Stress-antifung--	ddCRRSP	IV
Gossypium hirsutum	GhCRK058	CotAD_24445	Stress-antifung--Stress-antifung--Stress-antifung--	tdCSRP	VII
Gossypium hirsutum	GhCRK133	CotAD_24446	Stress-antifung--Stress-antifung--Pkinase--Pkinase_Tyr--DUF3403--	ddCRKD	XI
Gossypium hirsutum	GhCRK008	CotAD_24447	Stress-antifung	sdCRRSP	I
Gossypium hirsutum	GhCRK073	CotAD_24448	Stress-antifung--Pkinase--Pkinase_Tyr--	sdCRK	VIII
Gossypium hirsutum	GhCRK014	CotAD_24449	Stress-antifung	sdCRRSP	I
Gossypium hirsutum	GhCRK137	CotAD_24450	Pkinase--Pkinase_Tyr--	Kinase	VIII
Gossypium hirsutum	GhCRK097	CotAD_27133	Stress-antifung--Stress-antifung--Pkinase--Pkinase_Tyr--	ddCRK	X
Gossypium hirsutum	GhCRK114	CotAD_27329	Stress-antifung--Stress-antifung--Pkinase--Pkinase_Tyr--	ddCRK	X
Gossypium hirsutum	GhCRK098	CotAD_31951	Stress-antifung--Stress-antifung--Pkinase--Pkinase_Tyr--	ddCRK	X
Gossypium hirsutum	GhCRK084	CotAD_32295	Stress-antifung--Stress-antifung--Pkinase--Pkinase_Tyr--	ddCRK	X
Gossypium hirsutum	GhCRK029	CotAD_32579	Stress-antifung--Stress-antifung--	ddCRRSP	IV
Gossypium hirsutum	GhCRK043	CotAD_33134	Stress-antifung--Stress-antifung--	ddCRRSP	IV
Gossypium hirsutum	GhCRK003	CotAD_33135	Stress-antifung	sdCRRSP	I
Gossypium hirsutum	GhCRK032	CotAD_33137	Stress-antifung--Stress-antifung--	ddCRRSP	IV
Gossypium hirsutum	GhCRK039	CotAD_33138	Stress-antifung--Stress-antifung--	ddCRRSP	IV
Gossypium hirsutum	GhCRK136	CotAD_33140	Stress-antifung--Stress-antifung--Pkinase--Pkinase_Tyr--	ddCRK	X
Gossypium hirsutum	GhCRK100	CotAD_33141	Stress-antifung--Stress-antifung--Pkinase--Pkinase_Tyr--	ddCRK	X
Gossypium hirsutum	GhCRK132	CotAD_33142	Stress-antifung--Stress-antifung--Pkinase--Pkinase_Tyr--	ddCRK	X
Gossypium hirsutum	GhCRK085	CotAD_35385	Stress-antifung--Stress-antifung--	ddCRRSP	IV
Gossypium hirsutum	GhCRK042	CotAD_35517	Stress-antifung--Stress-antifung--Pkinase--Pkinase_Tyr--	ddCRK	X
Gossypium hirsutum	GhCRK107	CotAD_35519	Stress-antifung--Stress-antifung--Pkinase--Pkinase_Tyr--	ddCRK	X
Gossypium hirsutum	GhCRK103	CotAD_35520	Stress-antifung--Stress-antifung--	ddCRRSP	IV
Gossypium hirsutum	GhCRK047	CotAD_35523	Stress-antifung--Stress-antifung--Pkinase--Pkinase_Tyr--	ddCRK	X
Gossypium hirsutum	GhCRK110	CotAD_35524	Stress-antifung--Pkinase--Pkinase_Tyr--	sdCRK	VIII
Gossypium hirsutum	GhCRK070	CotAD_37752	Stress-antifung	sdCRRSP	I
Gossypium hirsutum	GhCRK012	CotAD_39206	Stress-antifung--Stress-antifung--	ddCRRSP	IV
Gossypium hirsutum	GhCRK049	CotAD_40883	Stress-antifung--Stress-antifung--Pkinase--Pkinase_Tyr--Pkinase_fungal--	ddCRdK	XV
Gossypium hirsutum	GhCRK080	CotAD_40884	Stress-antifung--Stress-antifung--Pkinase--Pkinase_Tyr--Pkinase_fungal--Pkinase--Pkinase_Tyr--	ddCRdK	XV
Gossypium hirsutum	GhCRK127	CotAD_40885	Stress-antifung--Stress-antifung--Pkinase--Pkinase_Tyr--	ddCRK	X
Gossypium hirsutum	GhCRK082	CotAD_42490	Stress-antifung--Pkinase--Pkinase_Tyr--	sdCRK	VIII
Gossypium hirsutum	GhCRK067	CotAD_46507	Stress-antifung--Stress-antifung--	ddCRRSP	IV
Gossypium hirsutum	GhCRK037	CotAD_48260	Stress-antifung--Stress-antifung--Pkinase--Pkinase_Tyr--	ddCRK	X
Gossypium hirsutum	GhCRK104	CotAD_48303	Stress-antifung--Stress-antifung--	ddCRRSP	IV
Gossypium hirsutum	GhCRK024	CotAD_49962	Stress-antifung--Stress-antifung--	ddCRRSP	IV
Gossypium hirsutum	GhCRK028	CotAD_49964	Stress-antifung	sdCRRSP	I
Gossypium hirsutum	GhCRK019	CotAD_49965	Stress-antifung	sdCRRSP	I
Gossypium hirsutum	GhCRK020	CotAD_49966	Stress-antifung	sdCRRSP	I
Gossypium hirsutum	GhCRK023	CotAD_51270	Stress-antifung--Stress-antifung--	ddCRRSP	IV
Gossypium hirsutum	GhCRK016	CotAD_52832	Stress-antifung	sdCRRSP	I
Gossypium hirsutum	GhCRK112	CotAD_54762	Stress-antifung--Stress-antifung--Pkinase--Pkinase_Tyr--	ddCRK	X
Gossypium hirsutum	GhCRK091	CotAD_54763	Stress-antifung--Stress-antifung--Pkinase--Pkinase_Tyr--	ddCRK	X
Gossypium hirsutum	GhCRK051	CotAD_55383	Stress-antifung--Stress-antifung--	ddCRRSP	IV
Gossypium hirsutum	GhCRK033	CotAD_56029	Stress-antifung--Stress-antifung--	ddCRRSP	IV
Gossypium hirsutum	GhCRK055	CotAD_57422	Stress-antifung--Stress-antifung--	ddCRRSP	IV
Gossypium hirsutum	GhCRK122	CotAD_57423	Stress-antifung--Stress-antifung--Pkinase--Pkinase_Tyr--	ddCRK	X
Gossypium hirsutum	GhCRK063	CotAD_57424	Stress-antifung--Pkinase--Pkinase_Tyr--	sdCRK	VIII
Gossypium hirsutum	GhCRK009	CotAD_57426	Stress-antifung	sdCRRSP	I
Gossypium hirsutum	GhCRK053	CotAD_57427	Stress-antifung--Stress-antifung--	ddCRRSP	IV
Gossypium hirsutum	GhCRK005	CotAD_57431	Stress-antifung	sdCRRSP	I
Gossypium hirsutum	GhCRK002	CotAD_57432	Stress-antifung	sdCRRSP	I
Gossypium hirsutum	GhCRK117	CotAD_57433	Stress-antifung--Stress-antifung--Pkinase--Pkinase_Tyr--	ddCRK	X
Gossypium hirsutum	GhCRK120	CotAD_57435	Stress-antifung--Stress-antifung--Pkinase--Pkinase_Tyr--	ddCRK	X
Gossypium hirsutum	GhCRK044	CotAD_57831	Stress-antifung--Stress-antifung--	ddCRRSP	IV
Gossypium hirsutum	GhCRK045	CotAD_59296	Stress-antifung--Stress-antifung--	ddCRRSP	IV
Gossypium hirsutum	GhCRK056	CotAD_59752	Stress-antifung--Stress-antifung--	ddCRRSP	IV
Gossypium hirsutum	GhCRK074	CotAD_60574	Stress-antifung--Stress-antifung--Pkinase_Tyr--Pkinase--	ddCRK	X
Gossypium hirsutum	GhCRK111	CotAD_60575	Stress-antifung--Stress-antifung--Pkinase--Pkinase_Tyr--	ddCRK	X
Gossypium hirsutum	GhCRK077	CotAD_60762	Stress-antifung--Stress-antifung--Pkinase--Pkinase_Tyr--	ddCRK	X
Gossypium hirsutum	GhCRK124	CotAD_62161	Stress-antifung--Stress-antifung--Pkinase--Pkinase_Tyr--	ddCRK	X
Gossypium hirsutum	GhCRK060	CotAD_62162	Stress-antifung--Pkinase--Pkinase_Tyr--	sdCRK	VIII
Gossypium hirsutum	GhCRK094	CotAD_62163	Stress-antifung--Stress-antifung--Pkinase--Pkinase_Tyr--	ddCRK	X
Gossypium hirsutum	GhCRK062	CotAD_62165	Stress-antifung--Pkinase--Pkinase_Tyr--	sdCRK	VIII
Gossypium hirsutum	GhCRK013	CotAD_62166	Stress-antifung	sdCRRSP	I
Gossypium hirsutum	GhCRK068	CotAD_62167	Stress-antifung--Pkinase--Pkinase_Tyr--	sdCRK	VIII
Gossypium hirsutum	GhCRK108	CotAD_62168	Stress-antifung--Stress-antifung--Pkinase--Pkinase_Tyr--	ddCRK	X
Gossypium hirsutum	GhCRK096	CotAD_62169	Stress-antifung--Stress-antifung--Pkinase--Pkinase_Tyr--	ddCRK	X
Gossypium hirsutum	GhCRK102	CotAD_62978	Stress-antifung--Stress-antifung--Pkinase--Pkinase_Tyr--	ddCRK	X
Gossypium hirsutum	GhCRK115	CotAD_62986	Stress-antifung--Stress-antifung--Pkinase--Pkinase_Tyr--	ddCRK	X
Gossypium hirsutum	GhCRK095	CotAD_62987	Stress-antifung--Stress-antifung--Pkinase--Pkinase_Tyr--	ddCRK	X
Gossypium hirsutum	GhCRK125	CotAD_62988	Stress-antifung--Stress-antifung--Pkinase--Pkinase_Tyr--Pkinase--	ddCRK	X
Gossypium hirsutum	GhCRK022	CotAD_64041	Stress-antifung--Stress-antifung--	ddCRRSP	IV
Gossypium hirsutum	GhCRK038	CotAD_66985	Stress-antifung--Stress-antifung--	ddCRRSP	IV
Gossypium hirsutum	GhCRK130	CotAD_67166	Stress-antifung--Stress-antifung--Pkinase--Pkinase_Tyr--	ddCRK	X
Gossypium hirsutum	GhCRK093	CotAD_67167	Stress-antifung--Stress-antifung--Pkinase--Pkinase_Tyr--	ddCRK	X
Gossypium hirsutum	GhCRK065	CotAD_67168	Stress-antifung--Pkinase--Pkinase_Tyr--	sdCRK	VIII
Gossypium hirsutum	GhCRK109	CotAD_68755	Stress-antifung--Stress-antifung--Pkinase--Pkinase_Tyr--	ddCRK	X
Gossypium hirsutum	GhCRK010	CotAD_69233	Stress-antifung	sdCRRSP	I
Gossypium hirsutum	GhCRK066	CotAD_69234	Stress-antifung--Pkinase--Pkinase_Tyr--	sdCRK	VIII
Gossypium hirsutum	GhCRK126	CotAD_69235	Stress-antifung--Stress-antifung--Pkinase--Pkinase_Tyr--Pkinase_Tyr--	ddCRdK	XV
Gossypium hirsutum	GhCRK031	CotAD_69832	Stress-antifung--Stress-antifung--	ddCRRSP	IV
Gossypium hirsutum	GhCRK092	CotAD_70000	Stress-antifung--Stress-antifung--Pkinase--Pkinase_Tyr--	ddCRK	X
Gossypium hirsutum	GhCRK030	CotAD_71357	Stress-antifung--Stress-antifung--	ddCRRSP	IV
Gossypium hirsutum	GhCRK118	CotAD_72429	Stress-antifung--Stress-antifung--Pkinase--Pkinase_Tyr--	ddCRK	X
Gossypium hirsutum	GhCRK121	CotAD_72431	Stress-antifung--Stress-antifung--Pkinase--Pkinase_Tyr--Pkinase_fungal--	ddCRdK	XV
Gossypium hirsutum	GhCRK050	CotAD_72707	Stress-antifung--Stress-antifung--	ddCRRSP	IV
Gossypium hirsutum	GhCRK011	CotAD_73254	Stress-antifung	sdCRRSP	I
Gossypium hirsutum	GhCRK036	CotAD_76002	Stress-antifung--Stress-antifung--	ddCRRSP	IV
Gossypium hirsutum	GhCRK018	CotAD_76251	Stress-antifung	sdCRRSP	I
Gossypium arboreum	GaCRK37	Cotton_A_00100	Stress-antifung--Stress-antifung--Pkinase--Pkinase_Tyr--	ddCRK	X
Gossypium arboreum	GaCRK38	Cotton_A_04709	Stress-antifung--Stress-antifung--Pkinase--Pkinase_Tyr--	ddCRK	X
Gossypium arboreum	GaCRK11	Cotton_A_04963	Stress-antifung--Stress-antifung--	ddCRRSP	IV
Gossypium arboreum	GaCRK12	Cotton_A_04964	Stress-antifung--Stress-antifung--	ddCRRSP	IV
Gossypium arboreum	GaCRK13	Cotton_A_05913	Stress-antifung--Stress-antifung--	ddCRRSP	IV
Gossypium arboreum	GaCRK39	Cotton_A_07641	Stress-antifung--Stress-antifung--Pkinase--Pkinase_Tyr--	ddCRK	X
Gossypium arboreum	GaCRK14	Cotton_A_07723	Stress-antifung--Stress-antifung--	ddCRRSP	IV
Gossypium arboreum	GaCRK01	Cotton_A_08230	Stress-antifung	sdCRRSP	I
Gossypium arboreum	GaCRK15	Cotton_A_09281	Stress-antifung--Stress-antifung--	ddCRRSP	IV
Gossypium arboreum	GaCRK65	Cotton_A_10874	Nuc_sug_transp--Stress-antifung--Stress-antifung--Nuc_sug_transp--	sdCRRSPdS	III
Gossypium arboreum	GaCRK40	Cotton_A_11534	Stress-antifung--Stress-antifung--Pkinase--Pkinase_Tyr--	ddCRK	X
Gossypium arboreum	GaCRK16	Cotton_A_11707	Stress-antifung--Stress-antifung--	ddCRRSP	IV
Gossypium arboreum	GaCRK17	Cotton_A_12633	Stress-antifung--Stress-antifung--	ddCRRSP	IV
Gossypium arboreum	GaCRK41	Cotton_A_13085	Stress-antifung--Stress-antifung--Pkinase--Pkinase_Tyr--	ddCRK	X
Gossypium arboreum	GaCRK42	Cotton_A_15085	Stress-antifung--Stress-antifung--Pkinase--Pkinase_Tyr--	ddCRK	X
Gossypium arboreum	GaCRK18	Cotton_A_15208	Stress-antifung--Stress-antifung--	ddCRRSP	IV
Gossypium arboreum	GaCRK43	Cotton_A_16175	Stress-antifung--Stress-antifung--Pkinase--Pkinase_Tyr--	ddCRK	X
Gossypium arboreum	GaCRK44	Cotton_A_16176	Stress-antifung--Stress-antifung--Pkinase--Pkinase_Tyr--	ddCRK	X
Gossypium arboreum	GaCRK19	Cotton_A_17454	Stress-antifung--Stress-antifung--	ddCRRSP	IV
Gossypium arboreum	GaCRK20	Cotton_A_17456	Stress-antifung--Stress-antifung--	ddCRRSP	IV
Gossypium arboreum	GaCRK02	Cotton_A_17459	Stress-antifung	sdCRRSP	I
Gossypium arboreum	GaCRK45	Cotton_A_17628	Stress-antifung--Stress-antifung--Pkinase--Pkinase_Tyr--	ddCRK	X
Gossypium arboreum	GaCRK46	Cotton_A_17629	Stress-antifung--Stress-antifung--Pkinase--Pkinase_Tyr--	ddCRK	X
Gossypium arboreum	GaCRK21	Cotton_A_17631	Stress-antifung--Stress-antifung--	ddCRRSP	IV
Gossypium arboreum	GaCRK03	Cotton_A_17632	Stress-antifung	sdCRRSP	I
Gossypium arboreum	GaCRK04	Cotton_A_17634	Stress-antifung	sdCRRSP	I
Gossypium arboreum	GaCRK47	Cotton_A_17636	Stress-antifung--Stress-antifung--Pkinase--Pkinase_Tyr--	ddCRK	X
Gossypium arboreum	GaCRK22	Cotton_A_20802	Stress-antifung--Stress-antifung--	ddCRRSP	IV
Gossypium arboreum	GaCRK23	Cotton_A_20803	Stress-antifung--Stress-antifung--	ddCRRSP	IV
Gossypium arboreum	GaCRK24	Cotton_A_20804	Stress-antifung--Stress-antifung--	ddCRRSP	IV
Gossypium arboreum	GaCRK05	Cotton_A_20806	Stress-antifung	sdCRRSP	I
Gossypium arboreum	GaCRK34	Cotton_A_20810	Stress-antifung--Pkinase_Tyr--	sdCRK	VIII
Gossypium arboreum	GaCRK64	Cotton_A_20811	Stress-antifung--Stress-antifung--Pkinase--Pkinase_Tyr--Stress-antifung--Stress-antifung--Pkinase--Pkinase_Tyr--	qdCRKD	XIX
Gossypium arboreum	GaCRK48	Cotton_A_23056	Stress-antifung--Stress-antifung--Pkinase--Pkinase_Tyr--Pkinase_fungal--	ddCRdK	XV
Gossypium arboreum	GaCRK49	Cotton_A_23058	Stress-antifung--Stress-antifung--Pkinase--Pkinase_Tyr--Pkinase_fungal--	ddCRdK	XV
Gossypium arboreum	GaCRK25	Cotton_A_24405	Stress-antifung--Stress-antifung--	ddCRRSP	IV
Gossypium arboreum	GaCRK26	Cotton_A_28576	Stress-antifung--Stress-antifung--	ddCRRSP	IV
Gossypium arboreum	GaCRK27	Cotton_A_28824	Stress-antifung--Stress-antifung--	ddCRRSP	IV
Gossypium arboreum	GaCRK28	Cotton_A_29881	Stress-antifung--Stress-antifung--	ddCRRSP	IV
Gossypium arboreum	GaCRK50	Cotton_A_30881	Stress-antifung--Stress-antifung--Pkinase--Pkinase_Tyr--	ddCRK	X
Gossypium arboreum	GaCRK63	Cotton_A_30882	Stress-antifung--Stress-antifung--Pkinase--Pkinase_Tyr--DUF3403--	ddCRKD	XI
Gossypium arboreum	GaCRK51	Cotton_A_30883	Stress-antifung--Stress-antifung--Pkinase--Pkinase_Tyr--	ddCRK	X
Gossypium arboreum	GaCRK52	Cotton_A_30885	Stress-antifung--Stress-antifung--Pkinase--Pkinase_Tyr--	ddCRK	X
Gossypium arboreum	GaCRK35	Cotton_A_30891	Stress-antifung--Pkinase--Pkinase_Tyr--	sdCRK	VIII
Gossypium arboreum	GaCRK06	Cotton_A_30892	Stress-antifung	sdCRRSP	I
Gossypium arboreum	GaCRK29	Cotton_A_31335	Stress-antifung--Stress-antifung--	ddCRRSP	IV
Gossypium arboreum	GaCRK53	Cotton_A_33667	Stress-antifung--Stress-antifung--Pkinase--Pkinase_Tyr--	ddCRK	X
Gossypium arboreum	GaCRK54	Cotton_A_33668	Stress-antifung--Stress-antifung--Pkinase--Pkinase_Tyr--	ddCRK	X
Gossypium arboreum	GaCRK30	Cotton_A_34530	Stress-antifung--Stress-antifung--	ddCRRSP	IV
Gossypium arboreum	GaCRK31	Cotton_A_34732	Stress-antifung--Stress-antifung--	ddCRRSP	IV
Gossypium arboreum	GaCRK55	Cotton_A_34733	Stress-antifung--Stress-antifung--Pkinase--Pkinase_Tyr--	ddCRK	X
Gossypium arboreum	GaCRK56	Cotton_A_34735	Stress-antifung--Stress-antifung--Pkinase--Pkinase_Tyr--	ddCRK	X
Gossypium arboreum	GaCRK57	Cotton_A_34736	Stress-antifung--Stress-antifung--Pkinase--Pkinase_Tyr--	ddCRK	X
Gossypium arboreum	GaCRK07	Cotton_A_34737	Stress-antifung	sdCRRSP	I
Gossypium arboreum	GaCRK58	Cotton_A_35609	Stress-antifung--Stress-antifung--Pkinase--Pkinase_Tyr--	ddCRK	X
Gossypium arboreum	GaCRK59	Cotton_A_35690	Stress-antifung--Stress-antifung--Pkinase--Pkinase_Tyr--	ddCRK	X
Gossypium arboreum	GaCRK36	Cotton_A_36143	Stress-antifung--Pkinase--Pkinase_Tyr--	sdCRK	VIII
Gossypium arboreum	GaCRK08	Cotton_A_36144	Stress-antifung	sdCRRSP	I
Gossypium arboreum	GaCRK60	Cotton_A_38975	Stress-antifung--Stress-antifung--	ddCRRSP	IV
Gossypium arboreum	GaCRK09	Cotton_A_38976	Stress-antifung	sdCRRSP	I
Gossypium arboreum	GaCRK61	Cotton_A_39041	Stress-antifung--Stress-antifung--Pkinase--Pkinase_Tyr--	ddCRK	X
Gossypium arboreum	GaCRK62	Cotton_A_39042	Stress-antifung--Stress-antifung--Pkinase--Pkinase_Tyr--	ddCRK	X
Gossypium arboreum	GaCRK32	Cotton_A_39043	Stress-antifung--Stress-antifung--	ddCRRSP	IV
Gossypium arboreum	GaCRK10	Cotton_A_39608	Stress-antifung	sdCRRSP	I
Gossypium arboreum	GaCRK33	Cotton_A_40311	Stress-antifung--Stress-antifung--	ddCRRSP	IV
Gossypium raimondii	GrCRK37	Cotton_D_gene_10001004	Stress-antifung--Stress-antifung--Pkinase--Pkinase_Tyr--	ddCRK	X
Gossypium raimondii	GrCRK38	Cotton_D_gene_10001005	Stress-antifung--Stress-antifung--Pkinase--Pkinase_Tyr--	ddCRK	X
Gossypium raimondii	GrCRK07	Cotton_D_gene_10001659	Stress-antifung--Stress-antifung--	ddCRRSP	IV
Gossypium raimondii	GrCRK31	Cotton_D_gene_10003154	Stress-antifung--Pkinase--Pkinase_Tyr--	sdCRK	VIII
Gossypium raimondii	GrCRK39	Cotton_D_gene_10003188	Stress-antifung--Stress-antifung--Pkinase--Pkinase_Tyr--	ddCRK	X
Gossypium raimondii	GrCRK01	Cotton_D_gene_10003217	Stress-antifung	sdCRRSP	I
Gossypium raimondii	GrCRK72	Cotton_D_gene_10004045	Stress-antifung--Stress-antifung--Stress-antifung--Stress-antifung--Pkinase--Pkinase_Tyr--DUF3403--	qdCRKD	XIX
Gossypium raimondii	GrCRK40	Cotton_D_gene_10005630	Stress-antifung--Stress-antifung--Pkinase--Pkinase_Tyr--Pkinase_fungal--	ddCRdK	XV
Gossypium raimondii	GrCRK41	Cotton_D_gene_10005632	Stress-antifung--Stress-antifung--Pkinase--Pkinase_Tyr--	ddCRK	X
Gossypium raimondii	GrCRK74	Cotton_D_gene_10006109	Stress-antifung--Stress-antifung--Pkinase--Pkinase_Tyr--FYVE--	ddCRKF	XII
Gossypium raimondii	GrCRK42	Cotton_D_gene_10006110	Stress-antifung--Stress-antifung--Pkinase--Pkinase_Tyr--	ddCRK	X
Gossypium raimondii	GrCRK43	Cotton_D_gene_10007069	Stress-antifung--Stress-antifung--Pkinase--Pkinase_Tyr--	ddCRK	X
Gossypium raimondii	GrCRK08	Cotton_D_gene_10007841	Stress-antifung--Stress-antifung--	ddCRRSP	IV
Gossypium raimondii	GrCRK44	Cotton_D_gene_10008978	Stress-antifung--Stress-antifung--Pkinase--Pkinase_Tyr--	ddCRK	X
Gossypium raimondii	GrCRK45	Cotton_D_gene_10010032	Stress-antifung--Stress-antifung--Pkinase--Pkinase_Tyr--	ddCRK	X
Gossypium raimondii	GrCRK09	Cotton_D_gene_10012285	Stress-antifung--Stress-antifung--	ddCRRSP	IV
Gossypium raimondii	GrCRK32	Cotton_D_gene_10012432	Stress-antifung--Pkinase--Pkinase_Tyr--	sdCRK	VIII
Gossypium raimondii	GrCRK10	Cotton_D_gene_10013289	Stress-antifung--Stress-antifung--	ddCRRSP	IV
Gossypium raimondii	GrCRK46	Cotton_D_gene_10017936	Stress-antifung--Stress-antifung--Pkinase--Pkinase_Tyr--	ddCRK	X
Gossypium raimondii	GrCRK47	Cotton_D_gene_10018038	Stress-antifung--Stress-antifung--Pkinase--Pkinase_Tyr--	ddCRK	X
Gossypium raimondii	GrCRK11	Cotton_D_gene_10018730	Stress-antifung--Stress-antifung--	ddCRRSP	IV
Gossypium raimondii	GrCRK48	Cotton_D_gene_10018766	Stress-antifung--Stress-antifung--Pkinase--Pkinase_Tyr--	ddCRK	X
Gossypium raimondii	GrCRK49	Cotton_D_gene_10019420	Stress-antifung--Stress-antifung--Pkinase--Pkinase_Tyr--	ddCRK	X
Gossypium raimondii	GrCRK12	Cotton_D_gene_10019926	Stress-antifung--Stress-antifung--	ddCRRSP	IV
Gossypium raimondii	GrCRK50	Cotton_D_gene_10020588	Stress-antifung--Stress-antifung--Pkinase--Pkinase_Tyr--	ddCRK	X
Gossypium raimondii	GrCRK51	Cotton_D_gene_10020589	Stress-antifung--Stress-antifung--Pkinase--Pkinase_Tyr--	ddCRK	X
Gossypium raimondii	GrCRK52	Cotton_D_gene_10020593	Stress-antifung--Stress-antifung--Pkinase--Pkinase_Tyr--	ddCRK	X
Gossypium raimondii	GrCRK53	Cotton_D_gene_10020595	Stress-antifung--Stress-antifung--Pkinase--Pkinase_Tyr--	ddCRK	X
Gossypium raimondii	GrCRK13	Cotton_D_gene_10020596	Stress-antifung--Stress-antifung--	ddCRRSP	IV
Gossypium raimondii	GrCRK14	Cotton_D_gene_10020597	Stress-antifung--Stress-antifung--	ddCRRSP	IV
Gossypium raimondii	GrCRK33	Cotton_D_gene_10020599	Stress-antifung--Pkinase_Tyr--Pkinase--	sdCRK	VIII
Gossypium raimondii	GrCRK15	Cotton_D_gene_10021199	Stress-antifung--Stress-antifung--	ddCRRSP	IV
Gossypium raimondii	GrCRK16	Cotton_D_gene_10021592	Stress-antifung--Stress-antifung--	ddCRRSP	IV
Gossypium raimondii	GrCRK34	Cotton_D_gene_10022244	Stress-antifung--Pkinase-tyr	sdCRK	VIII
Gossypium raimondii	GrCRK02	Cotton_D_gene_10022246	Stress-antifung	sdCRRSP	I
Gossypium raimondii	GrCRK54	Cotton_D_gene_10022247	Stress-antifung--Stress-antifung--Pkinase--Pkinase_Tyr--	ddCRK	X
Gossypium raimondii	GrCRK55	Cotton_D_gene_10022248	Stress-antifung--Stress-antifung--Pkinase--Pkinase_Tyr--	ddCRK	X
Gossypium raimondii	GrCRK35	Cotton_D_gene_10022250	Stress-antifung--Pkinase--Pkinase_Tyr--	sdCRK	VIII
Gossypium raimondii	GrCRK68	Cotton_D_gene_10022252	Stress-antifung--Stress-antifung--Pkinase--Pkinase_Tyr--DUF3403--	ddCRKD	XI
Gossypium raimondii	GrCRK03	Cotton_D_gene_10022253	Stress-antifung	sdCRRSP	I
Gossypium raimondii	GrCRK75	Cotton_D_gene_10022255	Stress-antifung--Stress-antifung--DUF3403--	ddCRRSPD	V
Gossypium raimondii	GrCRK17	Cotton_D_gene_10022256	Stress-antifung--Stress-antifung--	ddCRRSP	IV
Gossypium raimondii	GrCRK18	Cotton_D_gene_10022874	Stress-antifung--Stress-antifung--	ddCRRSP	IV
Gossypium raimondii	GrCRK04	Cotton_D_gene_10023171	Stress-antifung	sdCRRSP	I
Gossypium raimondii	GrCRK56	Cotton_D_gene_10023172	Stress-antifung--Stress-antifung--Pkinase--Pkinase_Tyr--	ddCRK	X
Gossypium raimondii	GrCRK19	Cotton_D_gene_10023424	Stress-antifung--Stress-antifung--	ddCRRSP	IV
Gossypium raimondii	GrCRK20	Cotton_D_gene_10023426	Stress-antifung--Stress-antifung--	ddCRRSP	IV
Gossypium raimondii	GrCRK21	Cotton_D_gene_10023428	Stress-antifung--Stress-antifung--	ddCRRSP	IV
Gossypium raimondii	GrCRK22	Cotton_D_gene_10023429	Stress-antifung--Stress-antifung--	ddCRRSP	IV
Gossypium raimondii	GrCRK23	Cotton_D_gene_10028001	Stress-antifung--Stress-antifung--	ddCRRSP	IV
Gossypium raimondii	GrCRK24	Cotton_D_gene_10029239	Stress-antifung--Stress-antifung--	ddCRRSP	IV
Gossypium raimondii	GrCRK69	Cotton_D_gene_10031260	Stress-antifung--Stress-antifung--Pkinase--Pkinase_Tyr--	ddCRK	X
Gossypium raimondii	GrCRK70	Cotton_D_gene_10031261	Stress-antifung--Stress-antifung--Pkinase--Pkinase_Tyr--	ddCRK	X
Gossypium raimondii	GrCRK57	Cotton_D_gene_10031262	Stress-antifung--Stress-antifung--Pkinase--Pkinase_Tyr--	ddCRK	X
Gossypium raimondii	GrCRK67	Cotton_D_gene_10031263	Stress-antifung--Stress-antifung--Pkinase--Pkinase_Tyr--Pkinase_Tyr--	ddCRdK	XV
Gossypium raimondii	GrCRK25	Cotton_D_gene_10031264	Stress-antifung--Stress-antifung--	ddCRRSP	IV
Gossypium raimondii	GrCRK58	Cotton_D_gene_10031265	Stress-antifung--Stress-antifung--Pkinase--Pkinase_Tyr--	ddCRK	X
Gossypium raimondii	GrCRK59	Cotton_D_gene_10031266	Stress-antifung--Stress-antifung--Pkinase--Pkinase_Tyr--	ddCRK	X
Gossypium raimondii	GrCRK73	Cotton_D_gene_10031267	TauE--Stress-antifung--Stress-antifung--Pkinase--Pkinase_Tyr--	ddCRKS	XIV
Gossypium raimondii	GrCRK60	Cotton_D_gene_10032380	Stress-antifung--Stress-antifung--Pkinase--Pkinase_Tyr--	ddCRK	X
Gossypium raimondii	GrCRK26	Cotton_D_gene_10032628	Stress-antifung--Stress-antifung--	ddCRRSP	IV
Gossypium raimondii	GrCRK61	Cotton_D_gene_10033817	Stress-antifung--Stress-antifung--Pkinase--Pkinase_Tyr--	ddCRK	X
Gossypium raimondii	GrCRK62	Cotton_D_gene_10034823	Stress-antifung--Stress-antifung--Pkinase--Pkinase_Tyr--	ddCRK	X
Gossypium raimondii	GrCRK63	Cotton_D_gene_10034824	Stress-antifung--Stress-antifung--Pkinase--Pkinase_Tyr--	ddCRK	X
Gossypium raimondii	GrCRK36	Cotton_D_gene_10035010	Stress-antifung--Pkinase--Pkinase_Tyr--	sdCRK	VIII
Gossypium raimondii	GrCRK27	Cotton_D_gene_10035011	Stress-antifung--Stress-antifung--	ddCRRSP	IV
Gossypium raimondii	GrCRK64	Cotton_D_gene_10035014	Stress-antifung--Stress-antifung--Pkinase--Pkinase_Tyr--	ddCRK	X
Gossypium raimondii	GrCRK05	Cotton_D_gene_10035955	Stress-antifung	sdCRRSP	I
Gossypium raimondii	GrCRK06	Cotton_D_gene_10040025	Stress-antifung	sdCRRSP	I
Gossypium raimondii	GrCRK28	Cotton_D_gene_10040055	Stress-antifung--Stress-antifung--	ddCRRSP	IV
Gossypium raimondii	GrCRK29	Cotton_D_gene_10040970	Stress-antifung--Stress-antifung--	ddCRRSP	IV
Gossypium raimondii	GrCRK65	Cotton_D_gene_10040971	Stress-antifung--Stress-antifung--Pkinase--Pkinase_Tyr--	ddCRK	X
Gossypium raimondii	GrCRK66	Cotton_D_gene_10040972	Stress-antifung--Stress-antifung--Pkinase--Pkinase_Tyr--	ddCRK	X
Gossypium raimondii	GrCRK71	Cotton_D_gene_10040974	Stress-antifung--Stress-antifung--	ddCRRSP	IV
Gossypium raimondii	GrCRK30	Cotton_D_gene_10040976	Stress-antifung--Stress-antifung--	ddCRRSP	IV
Arabidopsis lyrata	AlCRK01	CRK_472129|PACid:16053820	Stress-antifung--Stress-antifung--Pkinase--Pkinase_Tyr--	ddCRK	X
Arabidopsis lyrata	AlCRK02	CRK_484965|PACid:16050367	Stress-antifung--Stress-antifung--Pkinase--Pkinase_Tyr--	ddCRK	X
Arabidopsis lyrata	AlCRK03	CRK_489974|PACid:16057141	Stress-antifung--Stress-antifung--Pkinase--Pkinase_Tyr--	ddCRK	X
Arabidopsis lyrata	AlCRK04	CRK_489975|PACid:16065624	Stress-antifung--Stress-antifung--Pkinase--Pkinase_Tyr--	ddCRK	X
Arabidopsis lyrata	AlCRK05	CRK_490098|PACid:16035680	Stress-antifung--Stress-antifung--Pkinase--Pkinase_Tyr--	ddCRK	X
Arabidopsis lyrata	AlCRK06	CRK_490649|PACid:16057778	Stress-antifung--Stress-antifung--Pkinase--Pkinase_Tyr--	ddCRK	X
Arabidopsis lyrata	AlCRK07	CRK_492542|PACid:16051343	Stress-antifung--Stress-antifung--Pkinase--Pkinase_Tyr--	ddCRK	X
Arabidopsis lyrata	AlCRK08	CRK_492543|PACid:16060723	Stress-antifung--Stress-antifung--Pkinase--Pkinase_Tyr--	ddCRK	X
Arabidopsis lyrata	AlCRK09	CRK_492544|PACid:16037055	Stress-antifung--Stress-antifung--Pkinase_Tyr--Pkinase--	ddCRK	X
Arabidopsis lyrata	AlCRK10	CRK_492546|PACid:16043106	Stress-antifung--Stress-antifung--Pkinase--Pkinase_Tyr--	ddCRK	X
Arabidopsis lyrata	AlCRK11	CRK_492547|PACid:16052151	Stress-antifung--Stress-antifung--Pkinase--Pkinase_Tyr--	ddCRK	X
Arabidopsis lyrata	AlCRK12	CRK_492548|PACid:16059080	Stress-antifung--Stress-antifung--Pkinase_Tyr--Pkinase--	ddCRK	X
Arabidopsis lyrata	AlCRK13	CRK_492743|PACid:16037047	Stress-antifung--Stress-antifung--Pkinase--Pkinase_Tyr--	ddCRK	X
Arabidopsis lyrata	AlCRK14	CRK_492744|PACid:16062523	Stress-antifung--Pkinase--Pkinase_Tyr--	sdCRK	VIII
Arabidopsis lyrata	AlCRK15	CRK_492759|PACid:16039191	Stress-antifung--Stress-antifung--Pkinase--Pkinase_Tyr--	ddCRK	X
Arabidopsis lyrata	AlCRK16	CRK_857755|PACid:16050924	Stress-antifung--Stress-antifung--Pkinase--Pkinase_Tyr--	ddCRK	X
Arabidopsis lyrata	AlCRK17	CRK_858325|PACid:16058957	Stress-antifung--Stress-antifung--Pkinase--Pkinase_Tyr--	ddCRK	X
Arabidopsis lyrata	AlCRK18	CRK_858332|PACid:16065027	Stress-antifung--Stress-antifung--Pkinase--Pkinase_Tyr--	ddCRK	X
Arabidopsis lyrata	AlCRK19	CRK_858334|PACid:16046834	Stress-antifung--Stress-antifung--Pkinase--Pkinase_Tyr--	ddCRK	X
Arabidopsis lyrata	AlCRK20	CRK_858336|PACid:16060453	Stress-antifung--Stress-antifung--Pkinase--Pkinase_Tyr--	ddCRK	X
Arabidopsis lyrata	AlCRK21	CRK_858339|PACid:16043939	Stress-antifung--Stress-antifung--Pkinase--Pkinase_Tyr--	ddCRK	X
Arabidopsis lyrata	AlCRK22	CRK_859799|PACid:16064911	Stress-antifung--Stress-antifung--Pkinase--Pkinase_Tyr--	ddCRK	X
Arabidopsis lyrata	AlCRK23	CRK_860143|PACid:16060482	Stress-antifung--Stress-antifung--Pkinase--Pkinase_Tyr--	ddCRK	X
Arabidopsis lyrata	AlCRK24	CRK_863808|PACid:16062074	Stress-antifung--Stress-antifung--Pkinase--Pkinase_Tyr--	ddCRK	X
Arabidopsis lyrata	AlCRK25	CRK_863811|PACid:16063129	Stress-antifung--Stress-antifung--Pkinase--Pkinase_Tyr--	ddCRK	X
Arabidopsis lyrata	AlCRK26	CRK_863813|PACid:16046934	Stress-antifung--Stress-antifung--Pkinase--Pkinase_Tyr--	ddCRK	X
Arabidopsis lyrata	AlCRK27	CRK_863814|PACid:16041239	Stress-antifung--Stress-antifung--Pkinase--Pkinase_Tyr--	ddCRK	X
Arabidopsis lyrata	AlCRK28	CRK_864007|PACid:16060969	Stress-antifung--Stress-antifung--Pkinase--Pkinase_Tyr--	ddCRK	X
Arabidopsis lyrata	AlCRK29	CRK_864008|PACid:16035655	Stress-antifung--Stress-antifung--Pkinase--Pkinase_Tyr--	ddCRK	X
Arabidopsis lyrata	AlCRK30	CRK_864010|PACid:16048140	Stress-antifung--Stress-antifung--Pkinase--Pkinase_Tyr--	ddCRK	X
Arabidopsis lyrata	AlCRK31	CRK_876477|PACid:16059874	Stress-antifung--Stress-antifung--Pkinase--Pkinase_Tyr--	ddCRK	X
Arabidopsis lyrata	AlCRK32	CRK_881866|PACid:16046367	Stress-antifung--Stress-antifung--Pkinase--Pkinase_Tyr--	ddCRK	X
Arabidopsis lyrata	AlCRK33	CRK_883436|PACid:16056589	Stress-antifung--Stress-antifung--Pkinase--Pkinase_Tyr--Pkinase_Tyr--	ddCRdK	XV
Arabidopsis lyrata	AlCRK34	CRK_894865|PACid:16060480	Stress-antifung--Stress-antifung--Pkinase_fungal--Pkinase--Pkinase_Tyr--	ddCRK	X
Arabidopsis lyrata	AlCRK35	CRK_894867|PACid:16034260	Stress-antifung--Stress-antifung--Pkinase--Pkinase_Tyr--	ddCRK	X
Arabidopsis lyrata	AlCRK36	CRK_911713|PACid:16043956	Stress-antifung--Pkinase--Pkinase_Tyr--	sdCRK	VIII
Arabidopsis lyrata	AlCRK37	CRK_911789|PACid:16053737	Stress-antifung--Stress-antifung--Pkinase--Pkinase_Tyr--	ddCRK	X
Arabidopsis lyrata	AlCRK38	CRK_914278|PACid:16055615	Stress-antifung--Stress-antifung--Pkinase--Pkinase_Tyr--	ddCRK	X
Arabidopsis lyrata	AlCRK39	CRK_after_492543_starting_at_8205831	Stress-antifung--Pkinase--Pkinase_Tyr--	sdCRK	VIII
Arabidopsis lyrata	AlCRK53	CRK_after_492543_starting_at_8205831	Stress-antifung--Pkinase--Pkinase_Tyr--	sdCRK	VIII
Arabidopsis lyrata	AlCRK40	CRK_after_492543_starting_at_8209981	Stress-antifung--Stress-antifung--Pkinase--Pkinase_Tyr--	ddCRK	X
Arabidopsis lyrata	AlCRK41	CRK_after_492544_starting_at_8221454	Stress-antifung--Stress-antifung--Pkinase--Pkinase_Tyr--	ddCRK	X
Aquilegia coerulea	AcCRK09	CRK_Aquca_001_00390.1	Stress-antifung--Stress-antifung--Pkinase--Pkinase_Tyr--	ddCRK	X
Aquilegia coerulea	AcCRK10	CRK_Aquca_001_00391	Stress-antifung--Stress-antifung--Pkinase--Pkinase_Tyr--	ddCRK	X
Aquilegia coerulea	AcCRK11	CRK_Aquca_002_00071.1	Stress-antifung--Stress-antifung--Pkinase--Pkinase_Tyr--	ddCRK	X
Aquilegia coerulea	AcCRK12	CRK_Aquca_002_00072.1	Stress-antifung--Stress-antifung--Pkinase--Pkinase_Tyr--	ddCRK	X
Aquilegia coerulea	AcCRK13	CRK_Aquca_002_00073.1	Stress-antifung--Stress-antifung--Pkinase--Pkinase_Tyr--	ddCRK	X
Aquilegia coerulea	AcCRK14	CRK_Aquca_002_00074.1	Stress-antifung--Stress-antifung--Pkinase--Pkinase_Tyr--	ddCRK	X
Aquilegia coerulea	AcCRK15	CRK_Aquca_005_00427.1	Stress-antifung--Stress-antifung--Pkinase--Pkinase_Tyr--	ddCRK	X
Aquilegia coerulea	AcCRK16	CRK_Aquca_005_00428.1	Stress-antifung--Stress-antifung--Pkinase--Pkinase_Tyr--	ddCRK	X
Aquilegia coerulea	AcCRK17	CRK_Aquca_005_00431.1	Stress-antifung--Stress-antifung--Pkinase--Pkinase_Tyr--	ddCRK	X
Aquilegia coerulea	AcCRK18	CRK_Aquca_005_00432.1	Stress-antifung--Stress-antifung--Pkinase--Pkinase_Tyr--	ddCRK	X
Aquilegia coerulea	AcCRK19	CRK_Aquca_005_00434.1	Stress-antifung--Stress-antifung--Pkinase--Pkinase_Tyr--	ddCRK	X
Aquilegia coerulea	AcCRK20	CRK_Aquca_005_00435.1	Stress-antifung--Stress-antifung--Pkinase--Pkinase_Tyr--	ddCRK	X
Aquilegia coerulea	AcCRK21	CRK_Aquca_005_00436.1	Stress-antifung--Stress-antifung--Pkinase--Pkinase_Tyr--	ddCRK	X
Aquilegia coerulea	AcCRK22	CRK_Aquca_005_00437.1	Stress-antifung--Stress-antifung--Pkinase--Pkinase_Tyr--	ddCRK	X
Aquilegia coerulea	AcCRK23	CRK_Aquca_005_00440.1	Stress-antifung--Stress-antifung--Pkinase--Pkinase_Tyr--	ddCRK	X
Aquilegia coerulea	AcCRK24	CRK_Aquca_005_00441.1	Stress-antifung--Stress-antifung--Pkinase--Pkinase_Tyr--	ddCRK	X
Aquilegia coerulea	AcCRK25	CRK_Aquca_005_00442.1	Stress-antifung--Stress-antifung--Pkinase--Pkinase_Tyr--	ddCRK	X
Aquilegia coerulea	AcCRK26	CRK_Aquca_005_00457.1	Stress-antifung--Stress-antifung--Pkinase--Pkinase_Tyr--	ddCRK	X
Aquilegia coerulea	AcCRK27	CRK_Aquca_005_00573.1	Stress-antifung--Stress-antifung--Pkinase--Pkinase_Tyr--	ddCRK	X
Aquilegia coerulea	AcCRK28	CRK_Aquca_008_00240.1	Stress-antifung--Stress-antifung--Pkinase--Pkinase_Tyr--	ddCRK	X
Aquilegia coerulea	AcCRK29	CRK_Aquca_012_00200.1	Stress-antifung--Stress-antifung--Pkinase--Pkinase_Tyr--	ddCRK	X
Aquilegia coerulea	AcCRK30	CRK_Aquca_014_00558.1	Stress-antifung--Stress-antifung--Pkinase_Tyr--Pkinase--DUF3403--	ddCRK	X
Aquilegia coerulea	AcCRK31	CRK_Aquca_014_00559.1	Stress-antifung--Stress-antifung--Pkinase--Pkinase_Tyr--	ddCRK	X
Aquilegia coerulea	AcCRK32	CRK_Aquca_032_00009.1	Stress-antifung--Stress-antifung--Pkinase--Pkinase_Tyr--DUF3403--	ddCRKD	XI
Aquilegia coerulea	AcCRK33	CRK_Aquca_041_00021.1	Stress-antifung--Pkinase--Pkinase_Tyr--	sdCRK	VIII
Aquilegia coerulea	AcCRK34	CRK_Aquca_042_00200.1	Stress-antifung--Stress-antifung--Pkinase--Pkinase_Tyr--	ddCRK	X
Aquilegia coerulea	AcCRK35	CRK_Aquca_047_00002.1	Stress-antifung--Stress-antifung--Pkinase--Pkinase_Tyr--	ddCRK	X
Aquilegia coerulea	AcCRK36	CRK_Aquca_047_00003.1	Stress-antifung--Stress-antifung--Pkinase--Pkinase_Tyr--	ddCRK	X
Aquilegia coerulea	AcCRK37	CRK_Aquca_047_00004.1	Stress-antifung--Stress-antifung--Pkinase--Pkinase_Tyr--	ddCRK	X
Aquilegia coerulea	AcCRK38	CRK_Aquca_052_00023.1	Stress-antifung--Stress-antifung--Pkinase--Pkinase_Tyr--	ddCRK	X
Aquilegia coerulea	AcCRK39	CRK_Aquca_052_00024.1	Stress-antifung--Stress-antifung--Pkinase--Pkinase_Tyr--	ddCRK	X
Aquilegia coerulea	AcCRK40	CRK_Aquca_055_00033.1	Stress-antifung--Stress-antifung--Pkinase--Pkinase_Tyr--	ddCRK	X
Aquilegia coerulea	AcCRK41	CRK_Aquca_061_00061.1	Stress-antifung--Stress-antifung--Pkinase--Pkinase_Tyr--	ddCRK	X
Aquilegia coerulea	AcCRK42	CRK_Aquca_061_00063.1	Stress-antifung--Stress-antifung--Pkinase--Pkinase_Tyr--	ddCRK	X
Aquilegia coerulea	AcCRK43	CRK_Aquca_079_00001.1	Stress-antifung--Stress-antifung--Pkinase--Pkinase_Tyr--	ddCRK	X
Aquilegia coerulea	AcCRK44	CRK_Aquca_113_00001.1	Stress-antifung--Stress-antifung--Pkinase--Pkinase_Tyr--	ddCRK	X
Arabidopsis thaliana	AtCRK71	CRK_AT1G19090.1	Stress-antifung--Stress-antifung--Pkinase--Pkinase_Tyr--	ddCRK	X
Arabidopsis thaliana	AtCRK72	CRK_AT1G70520.1	Stress-antifung--Stress-antifung--Pkinase_fungal--Pkinase--Pkinase_Tyr--	ddCRK	X
Arabidopsis thaliana	AtCRK73	CRK_AT1G70530.1	Stress-antifung--Stress-antifung--Pkinase--Pkinase_Tyr--	ddCRK	X
Arabidopsis thaliana	AtCRK74	CRK_AT3G45860.1	Stress-antifung--Stress-antifung--Pkinase--Pkinase_Tyr--	ddCRK	X
Arabidopsis thaliana	AtCRK75	CRK_AT4G00970.1	Stress-antifung--Stress-antifung--Pkinase--Pkinase_Tyr--	ddCRK	X
Arabidopsis thaliana	AtCRK76	CRK_AT4G04490.1	Stress-antifung--Stress-antifung--Pkinase--Pkinase_Tyr--	ddCRK	X
Arabidopsis thaliana	AtCRK77	CRK_AT4G04500.1	Stress-antifung--Stress-antifung--Pkinase--Pkinase_Tyr--	ddCRK	X
Arabidopsis thaliana	AtCRK78	CRK_AT4G04510.1	Stress-antifung--Stress-antifung--Pkinase--Pkinase_Tyr--	ddCRK	X
Arabidopsis thaliana	AtCRK79	CRK_AT4G04540.1	Stress-antifung--Stress-antifung--Pkinase--Pkinase_Tyr--	ddCRK	X
Arabidopsis thaliana	AtCRK80	CRK_AT4G04570.1	Stress-antifung--Stress-antifung--Pkinase--Pkinase_Tyr--	ddCRK	X
Arabidopsis thaliana	AtCRK81	CRK_AT4G05200.1	Stress-antifung--Stress-antifung--Pkinase--Pkinase_Tyr--	ddCRK	X
Arabidopsis thaliana	AtCRK82	CRK_AT4G11460.1	Stress-antifung--Stress-antifung--Pkinase--Pkinase_Tyr--	ddCRK	X
Arabidopsis thaliana	AtCRK83	CRK_AT4G11470.1	Stress-antifung--Stress-antifung--Pkinase--Pkinase_Tyr--	ddCRK	X
Arabidopsis thaliana	AtCRK84	CRK_AT4G11480.1	Stress-antifung--Stress-antifung--Pkinase--Pkinase_Tyr--	ddCRK	X
Arabidopsis thaliana	AtCRK85	CRK_AT4G11490.1	Stress-antifung--Stress-antifung--Pkinase--Pkinase_Tyr--	ddCRK	X
Arabidopsis thaliana	AtCRK86	CRK_AT4G11530.1	Stress-antifung--Stress-antifung--Pkinase--Pkinase_Tyr--	ddCRK	X
Arabidopsis thaliana	AtCRK87	CRK_AT4G21230.1	Stress-antifung--Stress-antifung--Pkinase_Tyr--Pkinase--	ddCRK	X
Arabidopsis thaliana	AtCRK88	CRK_AT4G21400.1	Stress-antifung--Stress-antifung--Pkinase--Pkinase_Tyr--	ddCRK	X
Arabidopsis thaliana	AtCRK89	CRK_AT4G21410.1	Stress-antifung--Stress-antifung--Pkinase--Pkinase_Tyr--	ddCRK	X
Arabidopsis thaliana	AtCRK90	CRK_AT4G23130.2	Stress-antifung--Stress-antifung--Pkinase_Tyr--Pkinase--	ddCRK	X
Arabidopsis thaliana	AtCRK91	CRK_AT4G23140.2	Stress-antifung--Stress-antifung--PRIMA1--Pkinase--Pkinase_Tyr--	ddCRKP	XIII
Arabidopsis thaliana	AtCRK92	CRK_AT4G23150.1	Stress-antifung--Stress-antifung--Pkinase--Pkinase_Tyr--	ddCRK	X
Arabidopsis thaliana	AtCRK93	CRK_AT4G23160.1	Stress-antifung--Stress-antifung--Pkinase--Pkinase_Tyr--	ddCRK	X
Arabidopsis thaliana	AtCRK94	CRK_AT4G23180.1	Stress-antifung--Stress-antifung--Pkinase--Pkinase_Tyr--	ddCRK	X
Arabidopsis thaliana	AtCRK95	CRK_AT4G23190.1	Stress-antifung--Stress-antifung--Pkinase--Pkinase_Tyr--	ddCRK	X
Arabidopsis thaliana	AtCRK96	CRK_AT4G23200.1	Stress-antifung--Stress-antifung--Pkinase--Pkinase_Tyr--	ddCRK	X
Arabidopsis thaliana	AtCRK97	CRK_AT4G23210.3	Stress-antifung--Stress-antifung--Pkinase_Tyr--Pkinase--	ddCRK	X
Arabidopsis thaliana	AtCRK98	CRK_AT4G23220.1	Stress-antifung--Stress-antifung--Pkinase--Pkinase_Tyr--	ddCRK	X
Arabidopsis thaliana	AtCRK99	CRK_AT4G23230	Stress-antifung--Stress-antifung--Pkinase--Pkinase_Tyr--	ddCRK	X
Arabidopsis thaliana	AtCRK100	CRK_AT4G23240.1	Stress-antifung--Stress-antifung--Pkinase--Pkinase_Tyr--	ddCRK	X
Arabidopsis thaliana	AtCRK101	CRK_AT4G23250.1	Stress-antifung--Stress-antifung--Pkinase--Pkinase_Tyr--	ddCRK	X
Arabidopsis thaliana	AtCRK102	CRK_AT4G23260.1	Stress-antifung--Stress-antifung--Pkinase--Pkinase_Tyr--	ddCRK	X
Arabidopsis thaliana	AtCRK103	CRK_AT4G23270.1	Stress-antifung--Stress-antifung--Pkinase--Pkinase_Tyr--	ddCRK	X
Arabidopsis thaliana	AtCRK104	CRK_AT4G23280.1	Stress-antifung--Stress-antifung--Pkinase--Pkinase_Tyr--	ddCRK	X
Arabidopsis thaliana	AtCRK105	CRK_AT4G23290.2	Stress-antifung--Stress-antifung--Pkinase--Pkinase_Tyr--	ddCRK	X
Arabidopsis thaliana	AtCRK106	CRK_AT4G23300.1	Stress-antifung--Stress-antifung--Pkinase--Pkinase_Tyr--	ddCRK	X
Arabidopsis thaliana	AtCRK107	CRK_AT4G23310.1	Stress-antifung--Stress-antifung--Stress-antifung--Pkinase--Pkinase_Tyr--	tdCRK	XVI
Arabidopsis thaliana	AtCRK108	CRK_AT4G23320	Stress-antifung--Stress-antifung--Pkinase--Pkinase_Tyr--	ddCRK	X
Arabidopsis thaliana	AtCRK109	CRK_AT4G28670.1	Stress-antifung--Stress-antifung--Pkinase--Pkinase_Tyr--	ddCRK	X
Arabidopsis thaliana	AtCRK110	CRK_AT4G38830.1	Stress-antifung--Stress-antifung--Pkinase--Pkinase_Tyr--	ddCRK	X
Arabidopsis thaliana	AtCRK11	CRK_AT5G40380.1	Stress-antifung--Stress-antifung--Pkinase--Pkinase_Tyr--	ddCRK	X
Betula pendula	BpCRK02	CRK_Bpev01.c0038.g0052.m0001	Stress-antifung--Stress-antifung--Pkinase--Pkinase_Tyr--Pkinase_fungal--	ddCRdK	XV
Betula pendula	BpCRK03	CRK_Bpev01.c0038.g0053.m0001	Stress-antifung--Stress-antifung--Pkinase--Pkinase_Tyr--	ddCRK	X
Betula pendula	BpCRK04	CRK_Bpev01.c0038.g0054.m0001	Stress-antifung--Stress-antifung--Pkinase--Pkinase_Tyr--	ddCRK	X
Betula pendula	BpCRK05	CRK_Bpev01.c0062.g0042.m0001	Stress-antifung--Stress-antifung--Pkinase--Pkinase_Tyr--	ddCRK	X
Betula pendula	BpCRK06	CRK_Bpev01.c0062.g0043.m0001	Stress-antifung--Stress-antifung--Pkinase--Pkinase_Tyr--	ddCRK	X
Betula pendula	BpCRK07	CRK_Bpev01.c0080.g0070.m0001	Stress-antifung--Stress-antifung--Pkinase--Pkinase_Tyr--	ddCRK	X
Betula pendula	BpCRK08	CRK_Bpev01.c0080.g0071.m0001	Stress-antifung--Stress-antifung--Pkinase--Pkinase_Tyr--	ddCRK	X
Betula pendula	BpCRK09	CRK_Bpev01.c0080.g0072.m0001	Stress-antifung--Stress-antifung--Pkinase--Pkinase_Tyr--	ddCRK	X
Betula pendula	BpCRK10	CRK_Bpev01.c0080.g0073.m0001	Stress-antifung--Stress-antifung--Pkinase--Pkinase_Tyr--	ddCRK	X
Betula pendula	BpCRK11	CRK_Bpev01.c0080.g0074.m0001	Stress-antifung--Stress-antifung--Pkinase--Pkinase_Tyr--	ddCRK	X
Betula pendula	BpCRK12	CRK_Bpev01.c0155.g0005.m0001	Stress-antifung--Stress-antifung--Pkinase--Pkinase_Tyr--	ddCRK	X
Betula pendula	BpCRK13	CRK_Bpev01.c0155.g0006.m0001	Stress-antifung--Stress-antifung--Pkinase--Pkinase_Tyr--	ddCRK	X
Betula pendula	BpCRK14	CRK_Bpev01.c0155.g0007.m0001	Stress-antifung--Stress-antifung--Pkinase--Pkinase_Tyr--	ddCRK	X
Betula pendula	BpCRK15	CRK_Bpev01.c0162.g0037.m0001	Stress-antifung--Stress-antifung--Pkinase--Pkinase_Tyr--	ddCRK	X
Betula pendula	BpCRK16	CRK_Bpev01.c0162.g0042.m0001	Stress-antifung--Stress-antifung--Pkinase--Pkinase_Tyr--	ddCRK	X
Betula pendula	BpCRK17	CRK_Bpev01.c0162.g0046.m0001	Stress-antifung--Stress-antifung--Pkinase--Pkinase_Tyr--	ddCRK	X
Betula pendula	BpCRK18	CRK_Bpev01.c0397.g0006.m0001	Stress-antifung--Stress-antifung--Pkinase--Pkinase_Tyr--	ddCRK	X
Betula pendula	BpCRK19	CRK_Bpev01.c0397.g0007.m0001	Stress-antifung--Stress-antifung--Pkinase--Pkinase_Tyr--	ddCRK	X
Betula pendula	BpCRK20	CRK_Bpev01.c0440.g0004.m0001	Stress-antifung--Stress-antifung--Pkinase--Pkinase_Tyr--	ddCRK	X
Betula pendula	BpCRK21	CRK_Bpev01.c0553.g0006.m0001	Stress-antifung--Stress-antifung--Pkinase--Pkinase_Tyr--	ddCRK	X
Betula pendula	BpCRK22	CRK_Bpev01.c0553.g0007.m0001	Stress-antifung--Stress-antifung--Pkinase--Pkinase_Tyr--	ddCRK	X
Betula pendula	BpCRK23	CRK_Bpev01.c0553.g0008.m0001	Stress-antifung--Stress-antifung--Pkinase--Pkinase_Tyr--	ddCRK	X
Betula pendula	BpCRK24	CRK_Bpev01.c0654.g0003.m0001	Stress-antifung--Stress-antifung--Pkinase--Pkinase_Tyr--	ddCRK	X
Betula pendula	BpCRK25	CRK_Bpev01.c0784.g0002.m0001	Stress-antifung--Stress-antifung--Pkinase--Pkinase_Tyr--	ddCRK	X
Betula pendula	BpCRK26	CRK_Bpev01.c0784.g0003.m0001	Stress-antifung--Stress-antifung--Pkinase--Pkinase_Tyr--	ddCRK	X
Betula pendula	BpCRK27	CRK_Bpev01.c0784.g0004.m0001	Stress-antifung--Stress-antifung--Pkinase--Pkinase_Tyr--	ddCRK	X
Betula pendula	BpCRK28	CRK_Bpev01.c0784.g0005.m0001	Stress-antifung--Stress-antifung--Pkinase--Pkinase_Tyr--	ddCRK	X
Betula pendula	BpCRK29	CRK_Bpev01.c0784.g0007.m0001	Stress-antifung--Stress-antifung--Pkinase--Pkinase_Tyr--	ddCRK	X
Betula pendula	BpCRK30	CRK_Bpev01.c0784.g0008.m0001	Stress-antifung--Stress-antifung--Pkinase--Pkinase_Tyr--	ddCRK	X
Betula pendula	BpCRK31	CRK_Bpev01.c0784.g0009.m0001	Stress-antifung--Stress-antifung--Pkinase--Pkinase_Tyr--	ddCRK	X
Betula pendula	BpCRK32	CRK_Bpev01.c0784.g0010.m0001	Stress-antifung--Stress-antifung--Pkinase--Pkinase_Tyr--	ddCRK	X
Betula pendula	BpCRK33	CRK_Bpev01.c1052.g0003.m0001	Stress-antifung--Stress-antifung--Pkinase--Pkinase_Tyr--	ddCRK	X
Betula pendula	BpCRK34	CRK_Bpev01.c1052.g0004.m0001	Stress-antifung--Stress-antifung--Pkinase--Pkinase_Tyr--	ddCRK	X
Betula pendula	BpCRK35	CRK_Bpev01.c1163.g0014.m0001	Stress-antifung--Stress-antifung--Pkinase--Pkinase_Tyr--	ddCRK	X
Betula pendula	BpCRK36	CRK_Bpev01.c1163.g0015.m0001	Stress-antifung--Pkinase--Pkinase_Tyr--	sdCRK	VIII
Betula pendula	BpCRK37	CRK_Bpev01.c1163.g0016.m0001	Stress-antifung--Stress-antifung--Pkinase--Pkinase_Tyr--	ddCRK	X
Betula pendula	BpCRK38	CRK_Bpev01.c1163.g0017.m0001	Stress-antifung--Stress-antifung--Pkinase--Pkinase_Tyr--	ddCRK	X
Betula pendula	BpCRK39	CRK_Bpev01.c1163.g0018.m0001	Stress-antifung--Stress-antifung--Pkinase--Pkinase_Tyr--	ddCRK	X
Betula pendula	BpCRK40	CRK_Bpev01.c1163.g0019.m0001	Stress-antifung--Stress-antifung--Pkinase--Pkinase_Tyr--DUF3403--	ddCRKD	XI
Betula pendula	BpCRK41	CRK_Bpev01.c1226.g0004.m0001	Stress-antifung--Stress-antifung--Pkinase--Pkinase_Tyr--	ddCRK	X
Betula pendula	BpCRK42	CRK_Bpev01.c1227.g0001.m0001	Stress-antifung--Stress-antifung--Pkinase--Pkinase_Tyr--	ddCRK	X
Betula pendula	BpCRK43	CRK_Bpev01.c1274.g0004.m0001	Stress-antifung--Stress-antifung--Pkinase--Pkinase_Tyr--	ddCRK	X
Betula pendula	BpCRK44	CRK_Bpev01.c1455.g0008.m0001	Stress-antifung--Stress-antifung--Pkinase--Pkinase_Tyr--	ddCRK	X
Betula pendula	BpCRK45	CRK_Bpev01.c1455.g0015.m0001	Stress-antifung--Stress-antifung--Pkinase_Tyr--Pkinase--	ddCRK	X
Betula pendula	BpCRK46	CRK_Bpev01.c1666.g0002.m0001	Stress-antifung--Stress-antifung--Pkinase--Pkinase_Tyr--	ddCRK	X
Betula pendula	BpCRK47	CRK_Bpev01.c1666.g0003.m0001	Stress-antifung--Stress-antifung--Pkinase--Pkinase_Tyr--	ddCRK	X
Betula pendula	BpCRK48	CRK_Bpev01.c1666.g0005.m0001	Stress-antifung--Stress-antifung--Pkinase--Pkinase_Tyr--	ddCRK	X
Betula pendula	BpCRK49	CRK_Bpev01.c1854.g0001.m0001	Stress-antifung--Stress-antifung--Pkinase--Pkinase_Tyr--	ddCRK	X
Betula pendula	BpCRK50	CRK_Bpev01.c1854.g0003.m0001	Stress-antifung--Stress-antifung--Pkinase--Pkinase_Tyr--	ddCRK	X
Betula pendula	BpCRK51	CRK_Bpev01.c1854.g0004.m0001	Stress-antifung--Stress-antifung--Pkinase_Tyr--Pkinase--	ddCRK	X
Betula pendula	BpCRK52	CRK_Bpev01.c1854.g0005.m0001	Stress-antifung--Stress-antifung--Pkinase--Pkinase_Tyr--	ddCRK	X
Betula pendula	BpCRK53	CRK_Bpev01.c1854.g0006.m0001	Stress-antifung--Stress-antifung--	ddCRRSP	IV
Betula pendula	BpCRK54	CRK_Bpev01.c2213.g0003.m0001	Stress-antifung--Stress-antifung--Pkinase--Pkinase_Tyr--	ddCRK	X
Betula pendula	BpCRK55	CRK_Bpev01.c2411.g0002.m0001	Stress-antifung--Stress-antifung--Pkinase--Pkinase_Tyr--	ddCRK	X
Betula pendula	BpCRK56	CRK_Bpev01.c2459.g0001.m0001	Stress-antifung--Stress-antifung--Pkinase--Pkinase_Tyr--	ddCRK	X
Betula pendula	BpCRK57	CRK_Bpev01.c2724.g0001.m0001	Stress-antifung--Stress-antifung--Pkinase--Pkinase_Tyr--	ddCRK	X
Betula pendula	BpCRK58	CRK_Bpev01.c2724.g0004.m0001	Stress-antifung--Pkinase--Pkinase_Tyr--	sdCRK	VIII
Brachypodium distachyon	BdCRK12	CRK_Bradi1g12377.1|PACid:21821055	Stress-antifung--Stress-antifung--Pkinase--Pkinase_Tyr--	ddCRK	X
Brachypodium distachyon	BdCRK13	CRK_Bradi1g12397.1|PACid:21818368	Stress-antifung--Stress-antifung--Pkinase--Pkinase_Tyr--	ddCRK	X
Brachypodium distachyon	BdCRK14	CRK_Bradi1g12410.1|PACid:21816083	Stress-antifung--Stress-antifung--Pkinase--Pkinase_Tyr--	ddCRK	X
Brachypodium distachyon	BdCRK15	CRK_Bradi1g25487.1|PACid:21818966	Stress-antifung--Stress-antifung--Pkinase--Pkinase_Tyr--	ddCRK	X
Brachypodium distachyon	BdCRK16	CRK_Bradi1g25497.1|PACid:21820994	Stress-antifung--Stress-antifung--Pkinase--Pkinase_Tyr--	ddCRK	X
Brachypodium distachyon	BdCRK17	CRK_Bradi1g25540.1|PACid:21818724	Stress-antifung--Stress-antifung--Pkinase--Pkinase_Tyr--	ddCRK	X
Brachypodium distachyon	BdCRK18	CRK_Bradi1g25552.1|PACid:21822515	Stress-antifung--Stress-antifung--Pkinase--Pkinase_Tyr--	ddCRK	X
Brachypodium distachyon	BdCRK19	CRK_Bradi1g25564.1|PACid:21820287	Stress-antifung--Stress-antifung--Pkinase--Pkinase_Tyr--	ddCRK	X
Brachypodium distachyon	BdCRK20	CRK_Bradi1g25588.1|PACid:21818113	Stress-antifung--Stress-antifung--Pkinase--Pkinase_Tyr--	ddCRK	X
Brachypodium distachyon	BdCRK21	CRK_Bradi1g25600.1|PACid:21818886	Stress-antifung--Stress-antifung--Pkinase--Pkinase_Tyr--	ddCRK	X
Brachypodium distachyon	BdCRK22	CRK_Bradi1g25630.1|PACid:21822661	Stress-antifung--Stress-antifung--Pkinase--Pkinase_Tyr--	ddCRK	X
Brachypodium distachyon	BdCRK23	CRK_Bradi1g25647.1|PACid:21822507	Stress-antifung--Stress-antifung--Pkinase--Pkinase_Tyr--	ddCRK	X
Brachypodium distachyon	BdCRK24	CRK_Bradi1g25657.1|PACid:21821584	Stress-antifung--Stress-antifung--Pkinase--Pkinase_Tyr--	ddCRK	X
Brachypodium distachyon	BdCRK25	CRK_Bradi1g25680.2	Stress-antifung--Stress-antifung--Pkinase--Pkinase_Tyr--	ddCRK	X
Brachypodium distachyon	BdCRK26	CRK_Bradi1g25697.1|PACid:21817120	Stress-antifung--Stress-antifung--Pkinase--Pkinase_Tyr--	ddCRK	X
Brachypodium distachyon	BdCRK27	CRK_Bradi1g25727.1|PACid:21816256	Stress-antifung--Stress-antifung--Pkinase--Pkinase_Tyr--	ddCRK	X
Brachypodium distachyon	BdCRK28	CRK_Bradi1g25737.1|PACid:21823162	Stress-antifung--Stress-antifung--Pkinase--Pkinase_Tyr--	ddCRK	X
Brachypodium distachyon	BdCRK29	CRK_Bradi1g25760.1|PACid:21816552	Stress-antifung--Stress-antifung--Pkinase--Pkinase_Tyr--	ddCRK	X
Brachypodium distachyon	BdCRK30	CRK_Bradi1g42397.2|PACid:21820639	Stress-antifung--Stress-antifung--Pkinase--Pkinase_Tyr--	ddCRK	X
Brachypodium distachyon	BdCRK31	CRK_Bradi1g43880.1|PACid:21818575	Stress-antifung--Stress-antifung--Pkinase--Pkinase_Tyr--	ddCRK	X
Brachypodium distachyon	BdCRK32	CRK_Bradi1g43887_corrected_version_from_Phytozome_plus_SP	Stress-antifung--Stress-antifung--Pkinase--Pkinase_Tyr--	ddCRK	X
Brachypodium distachyon	BdCRK33	CRK_Bradi1g50147.1|PACid:21816048	Stress-antifung--Stress-antifung--Pkinase--Pkinase_Tyr--	ddCRK	X
Brachypodium distachyon	BdCRK34	CRK_Bradi1g50160.1|PACid:21821439	Stress-antifung--Stress-antifung--Pkinase--Pkinase_Tyr--	ddCRK	X
Brachypodium distachyon	BdCRK35	CRK_Bradi2g12580.2	Stress-antifung--Stress-antifung--Pkinase--Pkinase_Tyr--	ddCRK	X
Brachypodium distachyon	BdCRK36	CRK_Bradi2g12900.1|PACid:21807331	Stress-antifung--Stress-antifung--Pkinase--Pkinase_Tyr--	ddCRK	X
Brachypodium distachyon	BdCRK37	CRK_Bradi2g12910.1|PACid:21805101	Stress-antifung--Stress-antifung--Pkinase--Pkinase_Tyr--	ddCRK	X
Brachypodium distachyon	BdCRK38	CRK_Bradi2g51560.1|PACid:21808665	Stress-antifung--Stress-antifung--Pkinase--Pkinase_Tyr--	ddCRK	X
Brachypodium distachyon	BdCRK39	CRK_Bradi2g51570.1|PACid:21809021	Stress-antifung--Stress-antifung--Pkinase--Pkinase_Tyr--	ddCRK	X
Brachypodium distachyon	BdCRK40	CRK_Bradi3g29120.1|PACid:21832877	Stress-antifung--Stress-antifung--Pkinase--Pkinase_Tyr--	ddCRK	X
Brachypodium distachyon	BdCRK41	CRK_Bradi4g02201.1	Stress-antifung--Pkinase--Pkinase_Tyr--	sdCRK	VIII
Brachypodium distachyon	BdCRK42	CRK_Bradi4g02220.1|PACid:21810909	Stress-antifung--Pkinase--Pkinase_Tyr--	sdCRK	VIII
Brachypodium distachyon	BdCRK43	CRK_Bradi4g02240.1|PACid:21814241	Stress-antifung--Stress-antifung--Pkinase--Pkinase_Tyr--	ddCRK	X
Brachypodium distachyon	BdCRK44	CRK_Bradi4g02287.1|PACid:21813510	Stress-antifung--Stress-antifung--Pkinase--Pkinase_Tyr--	ddCRK	X
Brachypodium distachyon	BdCRK45	CRK_Bradi4g02317.1|PACid:21811267	Stress-antifung--Stress-antifung--Pkinase--Pkinase_Tyr--	ddCRK	X
Brachypodium distachyon	BdCRK46	CRK_Bradi4g02327.1|PACid:21814182	Stress-antifung--Stress-antifung--Pkinase--Pkinase_Tyr--	ddCRK	X
Brachypodium distachyon	BdCRK47	CRK_Bradi4g14220_Bradi4g14220.2_plus_SP	Stress-antifung--Stress-antifung--Pkinase--Pkinase_Tyr--DUF3403--	ddCRKD	XI
Brachypodium distachyon	BdCRK48	CRK_Bradi5g03897.1|PACid:21825930	Stress-antifung--Stress-antifung--Pkinase--Pkinase_Tyr--	ddCRK	X
Brachypodium distachyon	BdCRK49	CRK_Bradi5g03930.1|PACid:21826618	Stress-antifung--Stress-antifung--Pkinase--Pkinase_Tyr--	ddCRK	X
Brachypodium distachyon	BdCRK50	CRK_Bradi5g03937.1|PACid:21826624	Stress-antifung--Stress-antifung--Pkinase--Pkinase_Tyr--	ddCRK	X
Betula pendula	BpCRK59	CRK_c0145_r_starting_at_811803	Stress-antifung--Stress-antifung--Pkinase--Pkinase_Tyr--	ddCRK	X
Betula pendula	BpCRK60	CRK_c0162_r_starting_at_460197	Stress-antifung--Stress-antifung--Pkinase--Pkinase_Tyr--	ddCRK	X
Betula pendula	BpCRK61	CRK_c1052_f_starting_at_1329	Stress-antifung--Stress-antifung--Pkinase--Pkinase_Tyr--	ddCRK	X
Betula pendula	BpCRK62	CRK_c1227_r_starting_at_47882	Stress-antifung--Stress-antifung--Pkinase--Pkinase_Tyr--DUF3403--	ddCRKD	XI
Betula pendula	BpCRK63	CRK_c1227_r_starting_at_72304	Stress-antifung--Stress-antifung--Pkinase--Pkinase_Tyr--DUF3403--	ddCRKD	XI
Betula pendula	BpCRK64	CRK_c1455_r_starting_at_131724	Stress-antifung--Stress-antifung--Pkinase--Pkinase_Tyr--DUF3403--	ddCRKD	XI
Betula pendula	BpCRK65	CRK_c3504_r_starting_at_12422	Stress-antifung--Stress-antifung--Pkinase--Pkinase_Tyr--	ddCRK	X
Theobroma cacao	TcCRK08	CRK_Cacao_scaffold6_r_starting_at_25807447	Stress-antifung--Stress-antifung--Pkinase--Pkinase_Tyr--	ddCRK	X
Theobroma cacao	TcCRK09	CRK_Cacao_scaffold6_r_starting_at_25910789	Stress-antifung--Stress-antifung--Pkinase--Pkinase_Tyr--DUF3403--	ddCRKD	XI
Theobroma cacao	TcCRK10	CRK_Cacao_scaffold6_r_starting_at_25970323	Stress-antifung--Stress-antifung--Pkinase--Pkinase_Tyr--Pkinase_Tyr--Pkinase--DUF3403--	ddCRKD	XI
Capsella rubella	CrCRK52	CRK_Carubv10000385m|PACid:20907752	Stress-antifung--Stress-antifung--Pkinase--Pkinase_Tyr--	ddCRK	X
Capsella rubella	CrCRK53	CRK_Carubv10000395m|PACid:20909432	Stress-antifung--Stress-antifung--Pkinase--Pkinase_Tyr--	ddCRK	X
Capsella rubella	CrCRK54	CRK_Carubv10000402m|PACid:20910457	Stress-antifung--Stress-antifung--Pkinase_Tyr--Pkinase--	ddCRK	X
Capsella rubella	CrCRK55	CRK_Carubv10000407m|PACid:20911075	Stress-antifung--Stress-antifung--Pkinase_Tyr--Pkinase--	ddCRK	X
Capsella rubella	CrCRK56	CRK_Carubv10000409m|PACid:20910759	Stress-antifung--Stress-antifung--Pkinase--Pkinase_Tyr--	ddCRK	X
Capsella rubella	CrCRK57	CRK_Carubv10000412m|PACid:20908695	Stress-antifung--Stress-antifung--Pkinase--Pkinase_Tyr--	ddCRK	X
Capsella rubella	CrCRK58	CRK_Carubv10000413m|PACid:20909971	Stress-antifung--Stress-antifung--Pkinase--Pkinase_Tyr--	ddCRK	X
Capsella rubella	CrCRK59	CRK_Carubv10000414m|PACid:20908700	Stress-antifung--Stress-antifung--Pkinase_Tyr--Pkinase--	ddCRK	X
Capsella rubella	CrCRK60	CRK_Carubv10000419m|PACid:20910414	Stress-antifung--Stress-antifung--Pkinase--Pkinase_Tyr--	ddCRK	X
Capsella rubella	CrCRK61	CRK_Carubv10000427m|PACid:20908446	Stress-antifung--Stress-antifung--Pkinase--Pkinase_Tyr--	ddCRK	X
Capsella rubella	CrCRK62	CRK_Carubv10000439m|PACid:20910286	Stress-antifung--Stress-antifung--Pkinase--Pkinase_Tyr--	ddCRK	X
Capsella rubella	CrCRK63	CRK_Carubv10000440m|PACid:20908525	Stress-antifung--Stress-antifung--Pkinase--Pkinase_Tyr--	ddCRK	X
Capsella rubella	CrCRK64	CRK_Carubv10000536m|PACid:20909122	Stress-antifung--Pkinase--Pkinase_Tyr--	sdCRK	VIII
Capsella rubella	CrCRK65	CRK_Carubv10002500m|PACid:20908819	Stress-antifung--Stress-antifung--Pkinase--Pkinase_Tyr--	ddCRK	X
Capsella rubella	CrCRK66	CRK_Carubv10002690m|PACid:20908791	Stress-antifung--Stress-antifung--Pkinase_Tyr--Pkinase--	ddCRK	X
Capsella rubella	CrCRK67	CRK_Carubv10002832m|PACid:20909961	Stress-antifung--Stress-antifung--Pkinase--Pkinase_Tyr--	ddCRK	X
Capsella rubella	CrCRK68	CRK_Carubv10002842m|PACid:20910346	Stress-antifung--Stress-antifung--Pkinase_Tyr--Pkinase--	ddCRK	X
Capsella rubella	CrCRK69	CRK_Carubv10002938m|PACid:20907517	Stress-antifung--Stress-antifung--Pkinase--Pkinase_Tyr--	ddCRK	X
Capsella rubella	CrCRK70	CRK_Carubv10002990m|PACid:20910115	Stress-antifung--Stress-antifung--Pkinase_Tyr--Pkinase--	ddCRK	X
Capsella rubella	CrCRK71	CRK_Carubv10003321m|PACid:20910869	Stress-antifung--Stress-antifung--Pkinase--Pkinase_Tyr--	ddCRK	X
Capsella rubella	CrCRK72	CRK_Carubv10003436m|PACid:20910635	Stress-antifung--Stress-antifung--Pkinase_Tyr--Pkinase--	ddCRK	X
Capsella rubella	CrCRK73	CRK_Carubv10004176m|PACid:20896304	Stress-antifung--Stress-antifung--Stress-antifung--Pkinase--Pkinase_Tyr--	tdCRK	XVI
Capsella rubella	CrCRK74	CRK_Carubv10004288m|PACid:20895996	Stress-antifung--Stress-antifung--Pkinase--Pkinase_Tyr--	ddCRK	X
Capsella rubella	CrCRK75	CRK_Carubv10004289m|PACid:20893776	Stress-antifung--Stress-antifung--Pkinase--Pkinase_Tyr--	ddCRK	X
Capsella rubella	CrCRK76	CRK_Carubv10004290m|PACid:20895999	Stress-antifung--Stress-antifung--Pkinase--Pkinase_Tyr--	ddCRK	X
Capsella rubella	CrCRK77	CRK_Carubv10004297m|PACid:20894427	Stress-antifung--Stress-antifung--Pkinase--Pkinase_Tyr--	ddCRK	X
Capsella rubella	CrCRK78	CRK_Carubv10004308m|PACid:20895195	Stress-antifung--Stress-antifung--Pkinase--Pkinase_Tyr--	ddCRK	X
Capsella rubella	CrCRK79	CRK_Carubv10004309m|PACid:20896948	Stress-antifung--Stress-antifung--Pkinase--Pkinase_Tyr--	ddCRK	X
Capsella rubella	CrCRK80	CRK_Carubv10004319m|PACid:20893513	Stress-antifung--Stress-antifung--Pkinase--Pkinase_Tyr--	ddCRK	X
Capsella rubella	CrCRK81	CRK_Carubv10004321m|PACid:20895623	Stress-antifung--Stress-antifung--Pkinase--Pkinase_Tyr--	ddCRK	X
Capsella rubella	CrCRK82	CRK_Carubv10004324m|PACid:20894899	Stress-antifung--Stress-antifung--Pkinase--Pkinase_Tyr--	ddCRK	X
Capsella rubella	CrCRK83	CRK_Carubv10004325m|PACid:20895020	Stress-antifung--Stress-antifung--Pkinase--Pkinase_Tyr--	ddCRK	X
Capsella rubella	CrCRK84	CRK_Carubv10004328m|PACid:20893847	Stress-antifung--Stress-antifung--Pkinase--Pkinase_Tyr--	ddCRK	X
Capsella rubella	CrCRK85	CRK_Carubv10004332m|PACid:20895224	Stress-antifung--Stress-antifung--Pkinase--Pkinase_Tyr--	ddCRK	X
Capsella rubella	CrCRK86	CRK_Carubv10004334m|PACid:20896474	Stress-antifung--Stress-antifung--Pkinase_Tyr--Pkinase--	ddCRK	X
Capsella rubella	CrCRK87	CRK_Carubv10004335m|PACid:20897305	Stress-antifung--Stress-antifung--Pkinase--Pkinase_Tyr--	ddCRK	X
Capsella rubella	CrCRK88	CRK_Carubv10004380m|PACid:20894998	Stress-antifung--Stress-antifung--Pkinase--Pkinase_Tyr--	ddCRK	X
Capsella rubella	CrCRK89	CRK_Carubv10004487m|PACid:20897137	Stress-antifung--Stress-antifung--Pkinase--Pkinase_Tyr--	ddCRK	X
Capsella rubella	CrCRK90	CRK_Carubv10004575m|PACid:20894328	Stress-antifung--Stress-antifung--Pkinase--Pkinase_Tyr--	ddCRK	X
Capsella rubella	CrCRK91	CRK_Carubv10004608m|PACid:20893757	Stress-antifung--Stress-antifung--Pkinase--Pkinase_Tyr--	ddCRK	X
Capsella rubella	CrCRK92	CRK_Carubv10004781m|PACid:20894728	Stress-antifung--Stress-antifung--Pkinase--Pkinase_Tyr--	ddCRK	X
Capsella rubella	CrCRK93	CRK_Carubv10006279m|PACid:20893676	Stress-antifung--Stress-antifung--Pkinase--Pkinase_Tyr--	ddCRK	X
Capsella rubella	CrCRK94	CRK_Carubv10006289m|PACid:20896807	Stress-antifung--Stress-antifung--Pkinase--Pkinase_Tyr--	ddCRK	X
Capsella rubella	CrCRK95	CRK_Carubv10006511m|PACid:20894012	Stress-antifung--Stress-antifung--Pkinase--Pkinase_Tyr--	ddCRK	X
Capsella rubella	CrCRK96	CRK_Carubv10006530m|PACid:20894908	Stress-antifung--Stress-antifung--Pkinase--Pkinase_Tyr--	ddCRK	X
Capsella rubella	CrCRK97	CRK_Carubv10006547m|PACid:20894260	Stress-antifung--Stress-antifung--Pkinase--Pkinase_Tyr--	ddCRK	X
Capsella rubella	CrCRK98	CRK_Carubv10006609m|PACid:20894214	Stress-antifung--Stress-antifung--Pkinase--Pkinase_Tyr--Pkinase--Pkinase_Tyr--	ddCRdK	XV
Capsella rubella	CrCRK99	CRK_Carubv10006694m|PACid:20894406	Stress-antifung--Stress-antifung--Pkinase--Pkinase_Tyr--	ddCRK	X
Capsella rubella	CrCRK100	CRK_Carubv10006798m|PACid:20895717	Stress-antifung--Stress-antifung--Pkinase--Pkinase_Tyr--	ddCRK	X
Capsella rubella	CrCRK101	CRK_Carubv10007091m|PACid:20896864	Stress-antifung--Stress-antifung--Pkinase--Pkinase_Tyr--	ddCRK	X
Capsella rubella	CrCRK102	CRK_Carubv10007464m|PACid:20894637	Stress-antifung--Stress-antifung--Pkinase--Pkinase_Tyr--	ddCRK	X
Capsella rubella	CrCRK103	CRK_Carubv10007481m|PACid:20897113	Stress-antifung--Stress-antifung--Pkinase--Pkinase_Tyr--	ddCRK	X
Capsella rubella	CrCRK104	CRK_Carubv10007696m|PACid:20893413	Stress-antifung--Stress-antifung--Pkinase--Pkinase_Tyr--	ddCRK	X
Capsella rubella	CrCRK105	CRK_Carubv10008603m|PACid:20890009	Stress-antifung--Stress-antifung--Pkinase--Pkinase_Tyr--	ddCRK	X
Capsella rubella	CrCRK106	CRK_Carubv10017080m|PACid:20886684	Stress-antifung--Stress-antifung--Pkinase--Pkinase_Tyr--	ddCRK	X
Capsella rubella	CrCRK107	CRK_Carubv10017329m|PACid:20887260	Stress-antifung--Stress-antifung--Pkinase--Pkinase_Tyr--	ddCRK	X
Capsella rubella	CrCRK108	CRK_Carubv10019929m|PACid:20904912	Stress-antifung--Stress-antifung--Pkinase_fungal--Pkinase--Pkinase_Tyr--	ddCRK	X
Capsella rubella	CrCRK109	CRK_Carubv10022139m|PACid:20906409	Stress-antifung--Stress-antifung--Pkinase--Pkinase_Tyr--	ddCRK	X
Capsella rubella	CrCRK11	CRK_Carubv10022175m|PACid:20905154	Stress-antifung--Stress-antifung--Pkinase--Pkinase_Tyr--	ddCRK	X
Cucumis sativus	CsCRK18	CRK_Cucsa.045470.1|PACid:16953370	Stress-antifung--Stress-antifung--Pkinase--Pkinase_Tyr--	ddCRK	X
Cucumis sativus	CsCRK19	CRK_Cucsa.045500.1|PACid:16953374	Stress-antifung--Stress-antifung--Pkinase--Pkinase_Tyr--	ddCRK	X
Cucumis sativus	CsCRK20	CRK_Cucsa.045520.1|PACid:16953376	Stress-antifung--Stress-antifung--Pkinase--Pkinase_Tyr--	ddCRK	X
Cucumis sativus	CsCRK21	CRK_Cucsa.045530.1|PACid:16953377	Stress-antifung--Stress-antifung--Pkinase--Pkinase_Tyr--	ddCRK	X
Cucumis sativus	CsCRK22	CRK_Cucsa.045540.1|PACid:16953378	Stress-antifung--Stress-antifung--Pkinase--Pkinase_Tyr--	ddCRK	X
Cucumis sativus	CsCRK23	CRK_Cucsa.045550.1|PACid:16953379	Stress-antifung--Stress-antifung--Pkinase--Pkinase_Tyr--	ddCRK	X
Cucumis sativus	CsCRK24	CRK_Cucsa.045560.1|PACid:16953380	Stress-antifung--Stress-antifung--Pkinase--Pkinase_Tyr--	ddCRK	X
Cucumis sativus	CsCRK25	CRK_Cucsa.045570.1|PACid:16953381	Stress-antifung--Pkinase--Pkinase_Tyr--	sdCRK	VIII
Cucumis sativus	CsCRK26	CRK_Cucsa.045590.1|PACid:16953383	Stress-antifung--Stress-antifung--Pkinase--Pkinase_Tyr--	ddCRK	X
Cucumis sativus	CsCRK27	CRK_Cucsa.086150.1|PACid:16956743	Stress-antifung--Stress-antifung--Pkinase--Pkinase_Tyr--	ddCRK	X
Cucumis sativus	CsCRK28	CRK_Cucsa.086170.1|PACid:16956746	Stress-antifung--Stress-antifung--Pkinase--Pkinase_Tyr--	ddCRK	X
Cucumis sativus	CsCRK29	CRK_Cucsa.086210.1|PACid:16956750	Stress-antifung--Stress-antifung--Pkinase--Pkinase_Tyr--	ddCRK	X
Cucumis sativus	CsCRK30	CRK_Cucsa.086220.1|PACid:16956751	Stress-antifung--Stress-antifung--Pkinase--Pkinase_Tyr--	ddCRK	X
Cucumis sativus	CsCRK31	CRK_Cucsa.086230.1|PACid:16956752	Stress-antifung--Stress-antifung--Pkinase--Pkinase_Tyr--	ddCRK	X
Cucumis sativus	CsCRK32	CRK_Cucsa.086270.1|PACid:16956756	Stress-antifung--Stress-antifung--Pkinase--Pkinase_Tyr--	ddCRK	X
Cucumis sativus	CsCRK33	CRK_Cucsa.086280.1|PACid:16956757	Stress-antifung--Stress-antifung--Pkinase--Pkinase_Tyr--	ddCRK	X
Cucumis sativus	CsCRK34	CRK_Cucsa.286250.1|PACid:16974988	Stress-antifung--Stress-antifung--Pkinase--Pkinase_Tyr--	ddCRK	X
Cucumis sativus	CsCRK35	CRK_Cucsa.339900.1|PACid:16978964	Stress-antifung--Stress-antifung--Pkinase--Pkinase_Tyr--	ddCRK	X
Cucumis sativus	CsCRK36	CRK_Cucsa.394410.1|PACid:16983191	Stress-antifung--Stress-antifung--Pkinase--Pkinase_Tyr--	ddCRK	X
Cucumis sativus	CsCRK37	CRK_Cucsa.394430.1|PACid:16983194	Stress-antifung--Stress-antifung--Pkinase--Pkinase_Tyr--Pkinase_fungal--	ddCRdK	XV
Amborella trichopoda	AtrCRK11	CRK_evm_27.model.AmTr_v1.0_scaffold00019.376	Stress-antifung--Stress-antifung--Pkinase--Pkinase_Tyr--	ddCRK	X
Amborella trichopoda	AtrCRK12	CRK_evm_27.model.AmTr_v1.0_scaffold00029.148	Stress-antifung--Stress-antifung--Pkinase--Pkinase_Tyr--	ddCRK	X
Amborella trichopoda	AtrCRK13	CRK_evm_27.model.AmTr_v1.0_scaffold00043.14	Stress-antifung--Stress-antifung--Pkinase--Pkinase_Tyr--	ddCRK	X
Amborella trichopoda	AtrCRK14	CRK_evm_27.model.AmTr_v1.0_scaffold00045.187	Stress-antifung--Stress-antifung--Pkinase--Pkinase_Tyr--	ddCRK	X
Amborella trichopoda	AtrCRK15	CRK_evm_27.model.AmTr_v1.0_scaffold00079.65	Stress-antifung--Stress-antifung--Pkinase--Pkinase_Tyr--	ddCRK	X
Amborella trichopoda	AtrCRK16	CRK_evm_27.model.AmTr_v1.0_scaffold00085.70	Stress-antifung--Stress-antifung--Pkinase--Pkinase_Tyr--	ddCRK	X
Amborella trichopoda	AtrCRK17	CRK_evm_27.model.AmTr_v1.0_scaffold00085.95	Stress-antifung--Stress-antifung--Pkinase--Pkinase_Tyr--	ddCRK	X
Amborella trichopoda	AtrCRK18	CRK_evm_27.model.AmTr_v1.0_scaffold00085.96	Stress-antifung--Stress-antifung--Pkinase--Pkinase_Tyr--	ddCRK	X
Amborella trichopoda	AtrCRK19	CRK_evm_27.model.AmTr_v1.0_scaffold00085.97	Stress-antifung--Stress-antifung--Pkinase--Pkinase_Tyr--	ddCRK	X
Amborella trichopoda	AtrCRK20	CRK_evm_27.model.AmTr_v1.0_scaffold00085.98	Stress-antifung--Stress-antifung--Pkinase--Pkinase_Tyr--	ddCRK	X
Amborella trichopoda	AtrCRK21	CRK_evm_27.model.AmTr_v1.0_scaffold00085.99	Stress-antifung--Stress-antifung--Pkinase--Pkinase_Tyr--	ddCRK	X
Amborella trichopoda	AtrCRK22	CRK_evm_27.model.AmTr_v1.0_scaffold00106.14	Stress-antifung--Stress-antifung--Pkinase_Tyr--Pkinase--	ddCRK	X
Amborella trichopoda	AtrCRK23	CRK_evm_27.model.AmTr_v1.0_scaffold00106.16	Stress-antifung--Stress-antifung--Pkinase--Pkinase_Tyr--	ddCRK	X
Amborella trichopoda	AtrCRK24	CRK_evm_27.model.AmTr_v1.0_scaffold00106.18	Stress-antifung--Stress-antifung--Pkinase--Pkinase_Tyr--	ddCRK	X
Amborella trichopoda	AtrCRK25	CRK_evm_27.TU.AmTr_v1.0_scaffold00106.11	Stress-antifung--Stress-antifung--Pkinase--Pkinase_Tyr--	ddCRK	X
Zea mays	ZmCRK06	CRK_GRMZM2G021624_T03|PACid:20833328	Stress-antifung--Stress-antifung--Pkinase--Pkinase_Tyr--	ddCRK	X
Zea mays	ZmCRK07	CRK_GRMZM2G063392_T02|PACid:20824587	Stress-antifung--Stress-antifung--Pkinase--Pkinase_Tyr--	ddCRK	X
Zea mays	ZmCRK08	CRK_GRMZM2G075438_T01|PACid:20834097	Stress-antifung--Stress-antifung--Pkinase--Pkinase_Tyr--	ddCRK	X
Zea mays	ZmCRK09	CRK_GRMZM2G076943_T01|PACid:20820228	Stress-antifung--Stress-antifung--Pkinase--Pkinase_Tyr--	ddCRK	X
Zea mays	ZmCRK10	CRK_GRMZM2G076987_T01|PACid:20833394	Stress-antifung--Stress-antifung--Pkinase--Pkinase_Tyr--	ddCRK	X
Zea mays	ZmCRK11	CRK_GRMZM2G084825_T01|PACid:20865004	Stress-antifung--Stress-antifung--Pkinase--Pkinase_Tyr--	ddCRK	X
Zea mays	ZmCRK12	CRK_GRMZM2G087625_T01|PACid:20842075	Stress-antifung--Stress-antifung--Pkinase--Pkinase_Tyr--	ddCRK	X
Zea mays	ZmCRK13	CRK_GRMZM2G140231_T01|PACid:20842474	Stress-antifung--Stress-antifung--Pkinase--Pkinase_Tyr--	ddCRK	X
Zea mays	ZmCRK14	CRK_GRMZM2G140721_T01|PACid:20821699	Stress-antifung--Stress-antifung--Pkinase--Pkinase_Tyr--	ddCRK	X
Zea mays	ZmCRK15	CRK_GRMZM2G140752_T01|PACid:20824245	Stress-antifung--Stress-antifung--Pkinase--Pkinase_Tyr--	ddCRK	X
Zea mays	ZmCRK16	CRK_GRMZM2G175874_T03|PACid:20845266	Stress-antifung--Stress-antifung--Pkinase--Pkinase_Tyr--	ddCRK	X
Zea mays	ZmCRK17	CRK_GRMZM2G177726_T01|PACid:20822963	Stress-antifung--Stress-antifung--Pkinase--Pkinase_Tyr--	ddCRK	X
Zea mays	ZmCRK18	CRK_GRMZM2G309380_T01|PACid:20835527	Stress-antifung--Stress-antifung--Pkinase--Pkinase_Tyr--	ddCRK	X
Zea mays	ZmCRK19	CRK_GRMZM2G325238_T03|PACid:20836521	Stress-antifung--Stress-antifung--Pkinase--Pkinase_Tyr--	ddCRK	X
Zea mays	ZmCRK20	CRK_GRMZM2G332107_T01|PACid:20822955	Stress-antifung--Stress-antifung--Pkinase--Pkinase_Tyr--	ddCRK	X
Zea mays	ZmCRK21	CRK_GRMZM2G340048_T01|PACid:20847783	Stress-antifung--Stress-antifung--Pkinase--Pkinase_Tyr--	ddCRK	X
Zea mays	ZmCRK22	CRK_GRMZM2G352866_T01	Stress-antifung--Stress-antifung--Pkinase--Pkinase_Tyr--	ddCRK	X
Zea mays	ZmCRK23	CRK_GRMZM2G365282_T01|PACid:20847570	Stress-antifung--Stress-antifung--Pkinase--Pkinase_Tyr--	ddCRK	X
Zea mays	ZmCRK24	CRK_GRMZM2G368632_T01|PACid:20866931	Stress-antifung--Stress-antifung--Pkinase--Pkinase_Tyr--	ddCRK	X
Zea mays	ZmCRK25	CRK_GRMZM2G374309_T01|PACid:20831988	Stress-antifung--Stress-antifung--Pkinase--Pkinase_Tyr--	ddCRK	X
Zea mays	ZmCRK26	CRK_GRMZM2G377199_T01|PACid:20837758	Stress-antifung--Stress-antifung--Pkinase--Pkinase_Tyr--	ddCRK	X
Zea mays	ZmCRK27	CRK_GRMZM2G379780_T01|PACid:20836444	Stress-antifung--Stress-antifung--Pkinase_Tyr--Pkinase_Tyr--Pkinase--	ddCRK	X
Zea mays	ZmCRK28	CRK_GRMZM2G387381_T01	Stress-antifung--Stress-antifung--Pkinase--Pkinase_Tyr--	ddCRK	X
Zea mays	ZmCRK29	CRK_GRMZM2G403719_T01|PACid:20878958	Stress-antifung--Stress-antifung--Pkinase--Pkinase_Tyr--	ddCRK	X
Zea mays	ZmCRK30	CRK_GRMZM2G413635_T02|PACid:20836008	Stress-antifung--Stress-antifung--Pkinase--Pkinase_Tyr--	ddCRK	X
Zea mays	ZmCRK31	CRK_GRMZM2G431018_T01|PACid:20831955	Stress-antifung--Stress-antifung--Pkinase--Pkinase_Tyr--	ddCRK	X
Zea mays	ZmCRK32	CRK_GRMZM2G431021_T01|PACid:20834728	Stress-antifung--Stress-antifung--Pkinase--Pkinase_Tyr--	ddCRK	X
Zea mays	ZmCRK33	CRK_GRMZM2G434363_T01|PACid:20853802	Stress-antifung--Stress-antifung--Pkinase--Pkinase_Tyr--	ddCRK	X
Zea mays	ZmCRK34	CRK_GRMZM2G451300_T01|PACid:20848818	Stress-antifung--Stress-antifung--Pkinase--Pkinase_Tyr--	ddCRK	X
Zea mays	ZmCRK35	CRK_GRMZM5G856011_T01|PACid:20820371	Stress-antifung--Stress-antifung--Pkinase--Pkinase_Tyr--	ddCRK	X
Vitis vinifera	VvCRK09	CRK_GSVIVG01006739001	Stress-antifung--Stress-antifung--Pkinase--Pkinase_Tyr--	ddCRK	X
Vitis vinifera	VvCRK10	CRK_GSVIVG01006742001	Stress-antifung--Stress-antifung--Pkinase--Pkinase_Tyr--	ddCRK	X
Vitis vinifera	VvCRK11	CRK_GSVIVG01006906001	Stress-antifung--Stress-antifung--Pkinase--Pkinase_Tyr--	ddCRK	X
Vitis vinifera	VvCRK12	CRK_GSVIVT01002482001|PACid:17818107	Stress-antifung--Stress-antifung--Pkinase--Pkinase_Tyr--	ddCRK	X
Vitis vinifera	VvCRK13	CRK_GSVIVT01005158001|PACid:17819373	Stress-antifung--Stress-antifung--Pkinase--Pkinase_Tyr--	ddCRK	X
Vitis vinifera	VvCRK14	CRK_GSVIVT01005163001|PACid:17819376	Stress-antifung--Stress-antifung--Pkinase--Pkinase_Tyr--	ddCRK	X
Vitis vinifera	VvCRK15	CRK_GSVIVT01005167001|PACid:17819380	Stress-antifung--Stress-antifung--Pkinase--Pkinase_Tyr--	ddCRK	X
Vitis vinifera	VvCRK16	CRK_GSVIVT01005266001|PACid:17819441	Stress-antifung--Stress-antifung--Pkinase--Pkinase_Tyr--	ddCRK	X
Vitis vinifera	VvCRK17	CRK_GSVIVT01006430001|PACid:17819887	Stress-antifung--Stress-antifung--Pkinase--Pkinase_Tyr--	ddCRK	X
Vitis vinifera	VvCRK18	CRK_GSVIVT01006680001	Stress-antifung--Stress-antifung--Pkinase--Pkinase_Tyr--	ddCRK	X
Vitis vinifera	VvCRK19	CRK_GSVIVT01006681001|PACid:17820014	Stress-antifung--Stress-antifung--Pkinase--Pkinase_Tyr--	ddCRK	X
Vitis vinifera	VvCRK20	CRK_GSVIVT01006683001|PACid:17820016	Stress-antifung--Stress-antifung--Pkinase--Pkinase_Tyr--	ddCRK	X
Vitis vinifera	VvCRK21	CRK_GSVIVT01006740001|PACid:17820049	Stress-antifung--Stress-antifung--Pkinase--Pkinase_Tyr--	ddCRK	X
Vitis vinifera	VvCRK22	CRK_GSVIVT01006872001|PACid:17820093	Stress-antifung--Stress-antifung--Pkinase--Pkinase_Tyr--	ddCRK	X
Vitis vinifera	VvCRK23	CRK_GSVIVT01007706001|PACid:17820460	Stress-antifung--Stress-antifung--Pkinase--Pkinase_Tyr--	ddCRK	X
Vitis vinifera	VvCRK24	CRK_GSVIVT01007713001|PACid:17820464	Stress-antifung--Stress-antifung--Pkinase--Pkinase_Tyr--	ddCRK	X
Vitis vinifera	VvCRK25	CRK_GSVIVT01012617001|PACid:17824146	Stress-antifung--Stress-antifung--Pkinase--Pkinase_Tyr--	ddCRK	X
Vitis vinifera	VvCRK26	CRK_GSVIVT01012618001|PACid:17824147	Stress-antifung--Stress-antifung--Pkinase--Pkinase_Tyr--	ddCRK	X
Vitis vinifera	VvCRK27	CRK_GSVIVT01013796001|PACid:17824971	Stress-antifung--Stress-antifung--Pkinase--Pkinase_Tyr--	ddCRK	X
Vitis vinifera	VvCRK28	CRK_GSVIVT01013798001|PACid:17824973	Stress-antifung--Stress-antifung--Pkinase--Pkinase_Tyr--	ddCRK	X
Vitis vinifera	VvCRK29	CRK_GSVIVT01013799001|PACid:17824974	Stress-antifung--Stress-antifung--Pkinase--Pkinase_Tyr--	ddCRK	X
Vitis vinifera	VvCRK30	CRK_GSVIVT01015799001|PACid:17826444	Stress-antifung--Stress-antifung--Pkinase--Pkinase_Tyr--	ddCRK	X
Vitis vinifera	VvCRK31	CRK_GSVIVT01019201001|PACid:17828923	Stress-antifung--Stress-antifung--Pkinase--Pkinase_Tyr--	ddCRK	X
Vitis vinifera	VvCRK32	CRK_GSVIVT01019205001|PACid:17828925	Stress-antifung--Stress-antifung--Pkinase--Pkinase_Tyr--DUF3403--	ddCRKD	XI
Vitis vinifera	VvCRK33	CRK_GSVIVT01032435001|PACid:17838361	Stress-antifung--Stress-antifung--Pkinase--Pkinase_Tyr--	ddCRK	X
Vitis vinifera	VvCRK34	CRK_GSVIVT01034326001|PACid:17839842	Stress-antifung--Stress-antifung--Pkinase--Pkinase_Tyr--	ddCRK	X
Vitis vinifera	VvCRK35	CRK_GSVIVT01035007001|PACid:17840287	Stress-antifung--Stress-antifung--Pkinase--Pkinase_Tyr--	ddCRK	X
Vitis vinifera	VvCRK36	CRK_GSVIVT01035186001|PACid:17840415	Stress-antifung--Stress-antifung--Pkinase--Pkinase_Tyr--	ddCRK	X
Vitis vinifera	VvCRK37	CRK_GSVIVT01035188001|PACid:17840416	Stress-antifung--Stress-antifung--Pkinase--Pkinase_Tyr--	ddCRK	X
Vitis vinifera	VvCRK38	CRK_GSVIVT01036853001|PACid:17841657	Stress-antifung--Stress-antifung--Pkinase--Pkinase_Tyr--	ddCRK	X
Vitis vinifera	VvCRK39	CRK_GSVIVT01038006001|PACid:17842452	Stress-antifung--Stress-antifung--Pkinase--Pkinase_Tyr--	ddCRK	X
Vitis vinifera	VvCRK40	CRK_GSVIVT01038008001|PACid:17842454	Stress-antifung--Stress-antifung--Pkinase--Pkinase_Tyr--	ddCRK	X
Hordeum vulgare	HvCRK01	CRK_HvCRK1	Stress-antifung--Stress-antifung--Pkinase--Pkinase_Tyr--	ddCRK	X
Hordeum vulgare	HvCRK02	CRK_HvCRK10	Stress-antifung--Stress-antifung--Pkinase--Pkinase_Tyr--	ddCRK	X
Hordeum vulgare	HvCRK03	CRK_HvCRK11	Stress-antifung--Stress-antifung--Pkinase--Pkinase_Tyr--	ddCRK	X
Hordeum vulgare	HvCRK04	CRK_HvCRK12	Stress-antifung--Stress-antifung--Pkinase--Pkinase_Tyr--	ddCRK	X
Hordeum vulgare	HvCRK05	CRK_HvCRK13	Stress-antifung--Stress-antifung--Pkinase--Pkinase_Tyr--DUF3403--	ddCRKD	XI
Hordeum vulgare	HvCRK06	CRK_HvCRK14	Stress-antifung--Stress-antifung--Pkinase--Pkinase_Tyr--	ddCRK	X
Hordeum vulgare	HvCRK07	CRK_HvCRK15	Stress-antifung--Stress-antifung--Pkinase--Pkinase_Tyr--	ddCRK	X
Hordeum vulgare	HvCRK08	CRK_HvCRK16	Stress-antifung--Stress-antifung--Pkinase--Pkinase_Tyr--	ddCRK	X
Hordeum vulgare	HvCRK09	CRK_HvCRK17	Stress-antifung--Stress-antifung--Pkinase--Pkinase_Tyr--	ddCRK	X
Hordeum vulgare	HvCRK10	CRK_HvCRK18	Stress-antifung--Stress-antifung--Pkinase--Pkinase_Tyr--	ddCRK	X
Hordeum vulgare	HvCRK11	CRK_HvCRK19	Stress-antifung--Stress-antifung--Pkinase--Pkinase_Tyr--	ddCRK	X
Hordeum vulgare	HvCRK12	CRK_HvCRK2	Stress-antifung--Stress-antifung--Pkinase--Pkinase_Tyr--	ddCRK	X
Hordeum vulgare	HvCRK13	CRK_HvCRK20	Stress-antifung--Stress-antifung--Pkinase--Pkinase_Tyr--	ddCRK	X
Hordeum vulgare	HvCRK14	CRK_HvCRK22	Stress-antifung--Stress-antifung--Pkinase--Pkinase_Tyr--	ddCRK	X
Hordeum vulgare	HvCRK15	CRK_HvCRK23	Stress-antifung--Stress-antifung--Pkinase--Pkinase_Tyr--	ddCRK	X
Hordeum vulgare	HvCRK16	CRK_HvCRK24	Stress-antifung--Stress-antifung--Pkinase--Pkinase_Tyr--	ddCRK	X
Hordeum vulgare	HvCRK17	CRK_HvCRK25	Stress-antifung--Stress-antifung--Pkinase--Pkinase_Tyr--	ddCRK	X
Hordeum vulgare	HvCRK18	CRK_HvCRK26	Stress-antifung--Stress-antifung--Pkinase--Pkinase_Tyr--	ddCRK	X
Hordeum vulgare	HvCRK19	CRK_HvCRK27	Stress-antifung--Stress-antifung--Pkinase--Pkinase_Tyr--	ddCRK	X
Hordeum vulgare	HvCRK20	CRK_HvCRK28	Stress-antifung--Stress-antifung--Pkinase--Pkinase_Tyr--	ddCRK	X
Hordeum vulgare	HvCRK21	CRK_HvCRK29	Stress-antifung--Stress-antifung--Pkinase--Pkinase_Tyr--	ddCRK	X
Hordeum vulgare	HvCRK22	CRK_HvCRK3	Stress-antifung--Stress-antifung--Pkinase--Pkinase_Tyr--	ddCRK	X
Hordeum vulgare	HvCRK23	CRK_HvCRK30	Stress-antifung--Stress-antifung--Pkinase--Pkinase_Tyr--	ddCRK	X
Hordeum vulgare	HvCRK24	CRK_HvCRK31	Stress-antifung--Stress-antifung--Pkinase--Pkinase_Tyr--	ddCRK	X
Hordeum vulgare	HvCRK25	CRK_HvCRK32	Stress-antifung--Stress-antifung--Pkinase--Pkinase_Tyr--	ddCRK	X
Hordeum vulgare	HvCRK26	CRK_HvCRK33	Stress-antifung--Stress-antifung--Pkinase--Pkinase_Tyr--	ddCRK	X
Hordeum vulgare	HvCRK27	CRK_HvCRK35	Stress-antifung--Stress-antifung--Pkinase--Pkinase_Tyr--	ddCRK	X
Hordeum vulgare	HvCRK28	CRK_HvCRK37	Stress-antifung--Stress-antifung--Pkinase--Pkinase_Tyr--	ddCRK	X
Hordeum vulgare	HvCRK29	CRK_HvCRK38	Stress-antifung--Stress-antifung--Pkinase--Pkinase_Tyr--	ddCRK	X
Hordeum vulgare	HvCRK30	CRK_HvCRK39	Stress-antifung--Stress-antifung--Pkinase--Pkinase_Tyr--	ddCRK	X
Hordeum vulgare	HvCRK31	CRK_HvCRK4	Stress-antifung--Stress-antifung--Pkinase--Pkinase_Tyr--	ddCRK	X
Hordeum vulgare	HvCRK32	CRK_HvCRK40	Stress-antifung--Stress-antifung--Pkinase--Pkinase_Tyr--	ddCRK	X
Hordeum vulgare	HvCRK33	CRK_HvCRK41	Stress-antifung--Stress-antifung--Pkinase--Pkinase_Tyr--	ddCRK	X
Hordeum vulgare	HvCRK34	CRK_HvCRK5	Stress-antifung--Stress-antifung--Pkinase--Pkinase_Tyr--	ddCRK	X
Hordeum vulgare	HvCRK35	CRK_HvCRK6	Stress-antifung--Stress-antifung--Pkinase--Pkinase_Tyr--	ddCRK	X
Hordeum vulgare	HvCRK36	CRK_HvCRK7	Stress-antifung--Stress-antifung--Pkinase--Pkinase_Tyr--	ddCRK	X
Hordeum vulgare	HvCRK37	CRK_HvCRK8	Stress-antifung--Stress-antifung--Pkinase--Pkinase_Tyr--	ddCRK	X
Hordeum vulgare	HvCRK38	CRK_HvCRK9	Stress-antifung--Stress-antifung--Pkinase--Pkinase_Tyr--	ddCRK	X
Oryza sativa	OsCRK01	CRK_LOC_Os01g26390.1|PACid:24121125	Stress-antifung--Stress-antifung--Pkinase--Pkinase_Tyr--	ddCRK	X
Oryza sativa	OsCRK02	CRK_LOC_Os01g35160	Stress-antifung--Stress-antifung--Pkinase--Pkinase_Tyr--DUF3403--	ddCRKD	XI
Oryza sativa	OsCRK03	CRK_LOC_Os01g36500.1|PACid:24116570	Stress-antifung--Stress-antifung--Pkinase--Pkinase_Tyr--DUF3403--	ddCRKD	XI
Oryza sativa	OsCRK04	CRK_LOC_Os01g36790.1|PACid:24116887	Stress-antifung--Stress-antifung--Pkinase--Pkinase_Tyr--	ddCRK	X
Oryza sativa	OsCRK05	CRK_LOC_Os01g38850.1|PACid:24121303	Stress-antifung--Stress-antifung--Pkinase--Pkinase_Tyr--	ddCRK	X
Oryza sativa	OsCRK06	CRK_LOC_Os01g38900	Stress-antifung--Stress-antifung--Pkinase_Tyr--Pkinase--	ddCRK	X
Oryza sativa	OsCRK07	CRK_LOC_Os05g03920.1|PACid:24152724	Stress-antifung--Stress-antifung--Pkinase--Pkinase_Tyr--	ddCRK	X
Oryza sativa	OsCRK08	CRK_LOC_Os05g41370.1|PACid:24154279	Stress-antifung--Stress-antifung--Pkinase--Pkinase_Tyr--	ddCRK	X
Oryza sativa	OsCRK09	CRK_LOC_Os07g12850.1|PACid:24108832	Stress-antifung--Stress-antifung--Pkinase--Pkinase_Tyr--	ddCRK	X
Oryza sativa	OsCRK10	CRK_LOC_Os07g30410.1|PACid:24111118	Stress-antifung--Stress-antifung--Pkinase--Pkinase_Tyr--	ddCRK	X
Oryza sativa	OsCRK11	CRK_LOC_Os07g30510.1|PACid:24109124	Stress-antifung--Stress-antifung--Pkinase--Pkinase_Tyr--	ddCRK	X
Oryza sativa	OsCRK12	CRK_LOC_Os07g34980.1|PACid:24111684	Stress-antifung--Stress-antifung--Pkinase--Pkinase_Tyr--	ddCRK	X
Oryza sativa	OsCRK13	CRK_LOC_Os07g35004.1|PACid:24111057	Stress-antifung--Stress-antifung--Pkinase--Pkinase_Tyr--	ddCRK	X
Oryza sativa	OsCRK14	CRK_LOC_Os07g35140.1|PACid:24113334	Stress-antifung--Stress-antifung--Pkinase--Pkinase_Tyr--	ddCRK	X
Oryza sativa	OsCRK15	CRK_LOC_Os07g35280	Stress-antifung--Stress-antifung--Pkinase--Pkinase_Tyr--	ddCRK	X
Oryza sativa	OsCRK16	CRK_LOC_Os07g35290.1|PACid:24109990	Stress-antifung--Stress-antifung--Pkinase--Pkinase_Tyr--	ddCRK	X
Oryza sativa	OsCRK17	CRK_LOC_Os07g35300.1|PACid:24112802	Stress-antifung--Stress-antifung--Pkinase--Pkinase_Tyr--	ddCRK	X
Oryza sativa	OsCRK18	CRK_LOC_Os07g35310.1|PACid:24111737	Stress-antifung--Stress-antifung--Pkinase--Pkinase_Tyr--	ddCRK	X
Oryza sativa	OsCRK19	CRK_LOC_Os07g35330.1|PACid:24111481	Stress-antifung--Stress-antifung--Pkinase--Pkinase_Tyr--	ddCRK	X
Oryza sativa	OsCRK20	CRK_LOC_Os07g35340.1|PACid:24108724	Stress-antifung--Stress-antifung--Pkinase--Pkinase_Tyr--	ddCRK	X
Oryza sativa	OsCRK21	CRK_LOC_Os07g35370.1|PACid:24109997	Stress-antifung--Stress-antifung--Pkinase--Pkinase_Tyr--	ddCRK	X
Oryza sativa	OsCRK22	CRK_LOC_Os07g35380.1|PACid:24110463	Stress-antifung--Stress-antifung--Pkinase--Pkinase_Tyr--	ddCRK	X
Oryza sativa	OsCRK23	CRK_LOC_Os07g35390	Stress-antifung--Stress-antifung--Pkinase--Pkinase_Tyr--	ddCRK	X
Oryza sativa	OsCRK24	CRK_LOC_Os07g35410.1|PACid:24110958	Stress-antifung--Stress-antifung--Pkinase--Pkinase_Tyr--	ddCRK	X
Oryza sativa	OsCRK25	CRK_LOC_Os07g35540.1|PACid:24110330	Stress-antifung--Stress-antifung--Pkinase--Pkinase_Tyr--	ddCRK	X
Oryza sativa	OsCRK26	CRK_LOC_Os07g35580.1|PACid:24112016	Stress-antifung--Stress-antifung--Pkinase--Pkinase_Tyr--	ddCRK	X
Oryza sativa	OsCRK27	CRK_LOC_Os07g35640.1|PACid:24111656	Stress-antifung--Stress-antifung--Pkinase--Pkinase_Tyr--	ddCRK	X
Oryza sativa	OsCRK28	CRK_LOC_Os07g35650.1|PACid:24109780	Stress-antifung--Stress-antifung--Pkinase--Pkinase_Tyr--	ddCRK	X
Oryza sativa	OsCRK29	CRK_LOC_Os07g35660.1|PACid:24113257	Stress-antifung--Stress-antifung--Pkinase--Pkinase_Tyr--	ddCRK	X
Oryza sativa	OsCRK30	CRK_LOC_Os07g35680.1|PACid:24109885	Stress-antifung--Stress-antifung--Pkinase--Pkinase_Tyr--	ddCRK	X
Oryza sativa	OsCRK31	CRK_LOC_Os07g35690.1|PACid:24113170	Stress-antifung--Stress-antifung--Pkinase--Pkinase_Tyr--	ddCRK	X
Oryza sativa	OsCRK32	CRK_LOC_Os07g35700.1|PACid:24109489	Stress-antifung--Stress-antifung--Pkinase--Pkinase_Tyr--	ddCRK	X
Oryza sativa	OsCRK33	CRK_LOC_Os07g35740.1|PACid:24110503	Stress-antifung--Stress-antifung--Pkinase--Pkinase_Tyr--	ddCRK	X
Oryza sativa	OsCRK34	CRK_LOC_Os07g35750.1|PACid:24110586	Stress-antifung--Stress-antifung--Pkinase--Pkinase_Tyr--	ddCRK	X
Oryza sativa	OsCRK35	CRK_LOC_Os07g35790.1|PACid:24112971	Stress-antifung--Stress-antifung--Pkinase--Pkinase_Tyr--	ddCRK	X
Oryza sativa	OsCRK36	CRK_LOC_Os07g35810.1|PACid:24110180	Stress-antifung--Stress-antifung--Pkinase--Pkinase_Tyr--	ddCRK	X
Oryza sativa	OsCRK37	CRK_LOC_Os07g43560.1|PACid:24111763	Stress-antifung--Stress-antifung--Pkinase--Pkinase_Tyr--	ddCRK	X
Oryza sativa	OsCRK38	CRK_LOC_Os07g43570.1|PACid:24112293	Stress-antifung--Stress-antifung--Pkinase--Pkinase_Tyr--	ddCRK	X
Oryza sativa	OsCRK39	CRK_LOC_Os07g47230.1|PACid:24108923	Stress-antifung--Stress-antifung--Pkinase--Pkinase_Tyr--	ddCRK	X
Oryza sativa	OsCRK40	CRK_LOC_Os10g04720.1|PACid:24093768	Stress-antifung--Stress-antifung--Pkinase--Pkinase_Tyr--	ddCRK	X
Oryza sativa	OsCRK41	CRK_LOC_Os10g04730.1|PACid:24095358	Stress-antifung--Stress-antifung--Pkinase--Pkinase_Tyr--DUF3403--	ddCRKD	XI
Oryza sativa	OsCRK42	CRK_LOC_Os10g17950.1|PACid:24094036	Stress-antifung--Stress-antifung--Pkinase--Pkinase_Tyr--	ddCRK	X
Oryza sativa	OsCRK43	CRK_LOC_Os10g17960.1|PACid:24097380	Stress-antifung--Stress-antifung--Pkinase--Pkinase_Tyr--	ddCRK	X
Oryza sativa	OsCRK44	CRK_LOC_Os11g28104.1|PACid:24155934	Stress-antifung--Stress-antifung--Pkinase--Pkinase_Tyr--	ddCRK	X
Oryza sativa	OsCRK45	CRK_LOC_Os11g38850.1|PACid:24155554	Stress-antifung--Stress-antifung--Pkinase--Pkinase_Tyr--	ddCRK	X
Oryza sativa	OsCRK46	CRK_LOC_Os11g45540.1|PACid:24159393	Stress-antifung--Stress-antifung--Pkinase--Pkinase_Tyr--DUF3403--	ddCRKD	XI
Oryza sativa	OsCRK47	CRK_LOC_Os12g41490.1|PACid:24149228	Stress-antifung--Stress-antifung--Pkinase--Pkinase_Tyr--	ddCRK	X
Oryza sativa	OsCRK48	CRK_LOC_Os12g41510.1|PACid:24145216	Stress-antifung--Pkinase--Pkinase_Tyr--	sdCRK	VIII
Oryza sativa	OsCRK49	CRK_LOC_Os12g41530.1|PACid:24146699	Stress-antifung--Stress-antifung--Pkinase--Pkinase_Tyr--	ddCRK	X
Picea abies	PaCRK01	CRK_MA_10061449g0010	Stress-antifung--Stress-antifung--Pkinase--Pkinase_Tyr--	ddCRK	X
Picea abies	PaCRK02	CRK_MA_101258g0010	Stress-antifung--Stress-antifung--Pkinase--Pkinase_Tyr--	ddCRK	X
Picea abies	PaCRK03	CRK_MA_10214585g0010	Stress-antifung--Stress-antifung--Pkinase--Pkinase_Tyr--	ddCRK	X
Picea abies	PaCRK04	CRK_MA_10237752g0010	Stress-antifung--Stress-antifung--Pkinase--Pkinase_Tyr--	ddCRK	X
Picea abies	PaCRK05	CRK_MA_103143g0010	Stress-antifung--Stress-antifung--Stress-antifung--Pkinase_Tyr--Pkinase--Pkinase_Tyr--	tdCRdK	XVII
Picea abies	PaCRK06	CRK_MA_104192g0010	Stress-antifung--Stress-antifung--Pkinase--Pkinase_Tyr--	ddCRK	X
Picea abies	PaCRK07	CRK_MA_10426022g0020	Stress-antifung--Stress-antifung--Pkinase--Pkinase_Tyr--	ddCRK	X
Picea abies	PaCRK08	CRK_MA_10426030g0040	Stress-antifung--Stress-antifung--Pkinase--Pkinase_Tyr--	ddCRK	X
Picea abies	PaCRK09	CRK_MA_10428105g0020	Stress-antifung--Stress-antifung--Pkinase--Pkinase_Tyr--	ddCRK	X
Picea abies	PaCRK10	CRK_MA_10429787g0010	Stress-antifung--Stress-antifung--Pkinase--Pkinase_Tyr--	ddCRK	X
Picea abies	PaCRK11	CRK_MA_10431174g0010	Stress-antifung--Stress-antifung--Pkinase--Pkinase_Tyr--	ddCRK	X
Picea abies	PaCRK12	CRK_MA_10432733g0030	Stress-antifung--Stress-antifung--Pkinase--Pkinase_Tyr--	ddCRK	X
Picea abies	PaCRK13	CRK_MA_10432964g0020	Stress-antifung--Stress-antifung--Pkinase_Tyr--Pkinase--	ddCRK	X
Picea abies	PaCRK14	CRK_MA_10435854g0010	Stress-antifung--Stress-antifung--Pkinase--Pkinase_Tyr--	ddCRK	X
Picea abies	PaCRK15	CRK_MA_10436076g0010	Stress-antifung--Stress-antifung--Pkinase--Pkinase_Tyr--	ddCRK	X
Picea abies	PaCRK16	CRK_MA_10436347g0010	Stress-antifung--Stress-antifung--Pkinase--Pkinase_Tyr--	ddCRK	X
Picea abies	PaCRK17	CRK_MA_10437203g0010	Stress-antifung--Stress-antifung--Pkinase--Pkinase_Tyr--	ddCRK	X
Picea abies	PaCRK18	CRK_MA_10437203g0020	Stress-antifung--Stress-antifung--Pkinase_Tyr--Pkinase--	ddCRK	X
Picea abies	PaCRK19	CRK_MA_104720g0010	Stress-antifung--Stress-antifung--Pkinase--Pkinase_Tyr--	ddCRK	X
Picea abies	PaCRK20	CRK_MA_10604g0010	Stress-antifung--Stress-antifung--Pkinase--Pkinase_Tyr--	ddCRK	X
Picea abies	PaCRK21	CRK_MA_109071g0010	Stress-antifung--Stress-antifung--Pkinase--Pkinase_Tyr--	ddCRK	X
Picea abies	PaCRK22	CRK_MA_123360g0010	Stress-antifung--Stress-antifung--Pkinase--Pkinase_Tyr--	ddCRK	X
Picea abies	PaCRK23	CRK_MA_145592g0010	Stress-antifung--Stress-antifung--Pkinase--Pkinase_Tyr--	ddCRK	X
Picea abies	PaCRK24	CRK_MA_145923g0010	Stress-antifung--Stress-antifung--Pkinase--Pkinase_Tyr--	ddCRK	X
Picea abies	PaCRK25	CRK_MA_146291g0010	Stress-antifung--Stress-antifung--Pkinase--Pkinase_Tyr--	ddCRK	X
Picea abies	PaCRK26	CRK_MA_149959g0010	Stress-antifung--Stress-antifung--Pkinase--Pkinase_Tyr--	ddCRK	X
Picea abies	PaCRK27	CRK_MA_15696g0010	Stress-antifung--Stress-antifung--Pkinase--Pkinase_Tyr--	ddCRK	X
Picea abies	PaCRK28	CRK_MA_162930g0010	Stress-antifung--Stress-antifung--Pkinase--Pkinase_Tyr--	ddCRK	X
Picea abies	PaCRK29	CRK_MA_169317g0010	Stress-antifung--Stress-antifung--Pkinase--Pkinase_Tyr--	ddCRK	X
Picea abies	PaCRK30	CRK_MA_18132g0010	Stress-antifung--Stress-antifung--Pkinase--Pkinase_Tyr--	ddCRK	X
Picea abies	PaCRK31	CRK_MA_183025g0010	Stress-antifung--Stress-antifung--Pkinase--Pkinase_Tyr--	ddCRK	X
Picea abies	PaCRK32	CRK_MA_200144g0010	Stress-antifung--Stress-antifung--Pkinase--Pkinase_Tyr--	ddCRK	X
Picea abies	PaCRK33	CRK_MA_212168g0010	Stress-antifung--Stress-antifung--Pkinase--Pkinase_Tyr--	ddCRK	X
Picea abies	PaCRK34	CRK_MA_21431g0010	Stress-antifung--Stress-antifung--Pkinase--Pkinase_Tyr--	ddCRK	X
Picea abies	PaCRK35	CRK_MA_27101g0010	Stress-antifung--Stress-antifung--Pkinase--Pkinase_Tyr--	ddCRK	X
Picea abies	PaCRK36	CRK_MA_28286g0010	Stress-antifung--Stress-antifung--Pkinase--Pkinase_Tyr--	ddCRK	X
Picea abies	PaCRK37	CRK_MA_28683g0010	Stress-antifung--Stress-antifung--Pkinase--Pkinase_Tyr--Pkinase--Pkinase_Tyr--	ddCRdK	XV
Picea abies	PaCRK38	CRK_MA_294g0010	Stress-antifung--Stress-antifung--Pkinase--Pkinase_Tyr--	ddCRK	X
Picea abies	PaCRK39	CRK_MA_36142g0010	Stress-antifung--Stress-antifung--Pkinase--Pkinase_Tyr--	ddCRK	X
Picea abies	PaCRK40	CRK_MA_3721g0010	Stress-antifung--Stress-antifung--Pkinase--Pkinase_Tyr--	ddCRK	X
Picea abies	PaCRK41	CRK_MA_4191g0010	Stress-antifung--Stress-antifung--Pkinase--Pkinase_Tyr--	ddCRK	X
Picea abies	PaCRK42	CRK_MA_45523g0010	Stress-antifung--Stress-antifung--Pkinase--Pkinase_Tyr--	ddCRK	X
Picea abies	PaCRK43	CRK_MA_468133g0010	Stress-antifung--Stress-antifung--Pkinase--Pkinase_Tyr--Pkinase_Tyr--	ddCRdK	XV
Picea abies	PaCRK44	CRK_MA_52135g0010	Stress-antifung--Stress-antifung--Pkinase--Pkinase_Tyr--	ddCRK	X
Picea abies	PaCRK45	CRK_MA_700325g0010	Stress-antifung--Stress-antifung--Pkinase--Pkinase_Tyr--	ddCRK	X
Picea abies	PaCRK46	CRK_MA_7104g0020	Stress-antifung--Stress-antifung--Pkinase--Pkinase_Tyr--	ddCRK	X
Picea abies	PaCRK47	CRK_MA_9137g0010	Stress-antifung--Stress-antifung--Pkinase--Pkinase_Tyr--	ddCRK	X
Picea abies	PaCRK48	CRK_MA_9444070g0010	Stress-antifung--Stress-antifung--Pkinase--Pkinase_Tyr--	ddCRK	X
Picea abies	PaCRK49	CRK_MA_962355g0010	Stress-antifung--Stress-antifung--Pkinase--Pkinase_Tyr--	ddCRK	X
Picea abies	PaCRK50	CRK_MA_9861293g0010	Stress-antifung--Stress-antifung--Pkinase--Pkinase_Tyr--	ddCRK	X
Medicago truncatula	MtCRK13	CRK_Medtr0341s0020.1	Stress-antifung--Stress-antifung--Pkinase--Pkinase_Tyr--	ddCRK	X
Medicago truncatula	MtCRK14	CRK_Medtr1g021610.1	Stress-antifung--Stress-antifung--Pkinase--Pkinase_Tyr--	ddCRK	X
Medicago truncatula	MtCRK15	CRK_Medtr1g021630.1	Stress-antifung--Stress-antifung--Pkinase--Pkinase_Tyr--	ddCRK	X
Medicago truncatula	MtCRK16	CRK_Medtr1g021632.1	Stress-antifung--Stress-antifung--Pkinase--Pkinase_Tyr--	ddCRK	X
Medicago truncatula	MtCRK17	CRK_Medtr1g021635.1	Stress-antifung--Stress-antifung--Pkinase--Pkinase_Tyr--	ddCRK	X
Medicago truncatula	MtCRK18	CRK_Medtr1g021642.1	Stress-antifung--Stress-antifung--Pkinase--Pkinase_Tyr--	ddCRK	X
Medicago truncatula	MtCRK19	CRK_Medtr1g104890.1	Stress-antifung--Stress-antifung--Pkinase--Pkinase_Tyr--	ddCRK	X
Medicago truncatula	MtCRK20	CRK_Medtr1g105585.1	Stress-antifung--Stress-antifung--Pkinase--Pkinase_Tyr--	ddCRK	X
Medicago truncatula	MtCRK21	CRK_Medtr1g105595.1	Stress-antifung--Stress-antifung--Pkinase--Pkinase_Tyr--	ddCRK	X
Medicago truncatula	MtCRK22	CRK_Medtr1g105615.1	Stress-antifung--Stress-antifung--Pkinase--Pkinase_Tyr--	ddCRK	X
Medicago truncatula	MtCRK23	CRK_Medtr1g105640.2	Stress-antifung--Stress-antifung--Pkinase--Pkinase_Tyr--	ddCRK	X
Medicago truncatula	MtCRK24	CRK_Medtr1g105650.1	Stress-antifung--Stress-antifung--Pkinase--Pkinase_Tyr--	ddCRK	X
Medicago truncatula	MtCRK25	CRK_Medtr1g105655.1	Stress-antifung--Stress-antifung--Pkinase--Pkinase_Tyr--	ddCRK	X
Medicago truncatula	MtCRK26	CRK_Medtr1g105700.1	Stress-antifung--Stress-antifung--Pkinase--Pkinase_Tyr--	ddCRK	X
Medicago truncatula	MtCRK27	CRK_Medtr1g105710.1	Stress-antifung--Stress-antifung--Pkinase--Pkinase_Tyr--	ddCRK	X
Medicago truncatula	MtCRK28	CRK_Medtr1g105725.1	Stress-antifung--Stress-antifung--Pkinase--Pkinase_Tyr--	ddCRK	X
Medicago truncatula	MtCRK29	CRK_Medtr1g105750.1	Stress-antifung--Stress-antifung--Pkinase--Pkinase_Tyr--	ddCRK	X
Medicago truncatula	MtCRK30	CRK_Medtr1g105755.1	Stress-antifung--Stress-antifung--Pkinase_Tyr--Pkinase--	ddCRK	X
Medicago truncatula	MtCRK31	CRK_Medtr1g105800.1	Stress-antifung--Stress-antifung--Pkinase--Pkinase_Tyr--	ddCRK	X
Medicago truncatula	MtCRK32	CRK_Medtr1g105820.1	Stress-antifung--Stress-antifung--Pkinase--Pkinase_Tyr--	ddCRK	X
Medicago truncatula	MtCRK33	CRK_Medtr1g105840.1	Stress-antifung--Stress-antifung--Pkinase--Pkinase_Tyr--	ddCRK	X
Medicago truncatula	MtCRK34	CRK_Medtr3g011890.1	Stress-antifung--Stress-antifung--Pkinase--Pkinase_Tyr--DUF3403--	ddCRKD	XI
Medicago truncatula	MtCRK35	CRK_Medtr3g011910.1	Stress-antifung--Stress-antifung--Pkinase--Pkinase_Tyr--	ddCRK	X
Medicago truncatula	MtCRK36	CRK_Medtr3g011930.1	Stress-antifung--Stress-antifung--Pkinase--Pkinase_Tyr--	ddCRK	X
Medicago truncatula	MtCRK37	CRK_Medtr3g064080.1	Stress-antifung--Stress-antifung--Pkinase--Pkinase_Tyr--	ddCRK	X
Medicago truncatula	MtCRK38	CRK_Medtr3g064090.1	Stress-antifung--Stress-antifung--Pkinase--Pkinase_Tyr--	ddCRK	X
Medicago truncatula	MtCRK39	CRK_Medtr3g064110.1	Stress-antifung--Stress-antifung--Pkinase--Pkinase_Tyr--	ddCRK	X
Medicago truncatula	MtCRK40	CRK_Medtr3g079850.1	Stress-antifung--Stress-antifung--Pkinase--Pkinase_Tyr--	ddCRK	X
Medicago truncatula	MtCRK41	CRK_Medtr3g415610.1	Stress-antifung--Stress-antifung--Pkinase--Pkinase_Tyr--DUF3403--	ddCRKD	XI
Medicago truncatula	MtCRK42	CRK_Medtr4g105540.1	Stress-antifung--Stress-antifung--Pkinase--Pkinase_Tyr--	ddCRK	X
Medicago truncatula	MtCRK43	CRK_Medtr5g005450.1	Stress-antifung--Stress-antifung--Pkinase--Pkinase_Tyr--	ddCRK	X
Medicago truncatula	MtCRK44	CRK_Medtr5g005480.1	Stress-antifung--Stress-antifung--Pkinase--Pkinase_Tyr--	ddCRK	X
Medicago truncatula	MtCRK45	CRK_Medtr5g005520.1	Stress-antifung--Stress-antifung--Pkinase--Pkinase_Tyr--	ddCRK	X
Medicago truncatula	MtCRK46	CRK_Medtr5g005530.1	Stress-antifung--Stress-antifung--Pkinase--Pkinase_Tyr--	ddCRK	X
Medicago truncatula	MtCRK47	CRK_Medtr5g033690.1	Stress-antifung--Stress-antifung--Pkinase_fungal--Pkinase--Pkinase_Tyr--	ddCRK	X
Medicago truncatula	MtCRK48	CRK_Medtr5g065130.1	Stress-antifung--Stress-antifung--Pkinase--Pkinase_Tyr--	ddCRK	X
Medicago truncatula	MtCRK49	CRK_Medtr5g068190.1	Stress-antifung--Stress-antifung--Pkinase--Pkinase_Tyr--	ddCRK	X
Medicago truncatula	MtCRK50	CRK_Medtr5g068250.1	Stress-antifung--Stress-antifung--Herpes_gE--Pkinase--Pkinase_Tyr--	ddCRK	X
Medicago truncatula	MtCRK51	CRK_Medtr5g068260.1	Stress-antifung--Stress-antifung--Pkinase--Pkinase_Tyr--	ddCRK	X
Medicago truncatula	MtCRK52	CRK_Medtr6g053000.1	Stress-antifung--Stress-antifung--Pkinase--Pkinase_Tyr--	ddCRK	X
Medicago truncatula	MtCRK53	CRK_Medtr7g033135.1	Stress-antifung--Stress-antifung--Pkinase--Pkinase_Tyr--	ddCRK	X
Medicago truncatula	MtCRK54	CRK_Medtr8g041650.1	Stress-antifung--Stress-antifung--Pkinase--Pkinase_Tyr--DUF3403--	ddCRKD	XI
Medicago truncatula	MtCRK55	CRK_Medtr8g041660.1	Stress-antifung--Stress-antifung--Pkinase--Pkinase_Tyr--DUF3403--	ddCRKD	XI
Medicago truncatula	MtCRK56	CRK_Medtr8g041690.1	Stress-antifung--Stress-antifung--Pkinase--Pkinase_Tyr--DUF3403--	ddCRKD	XI
Medicago truncatula	MtCRK57	CRK_Medtr8g041710.1	Stress-antifung--Stress-antifung--Pkinase--Pkinase_Tyr--DUF3403--	ddCRKD	XI
Medicago truncatula	MtCRK58	CRK_Medtr8g041880.1	Stress-antifung--Stress-antifung--Pkinase--Pkinase_Tyr--DUF3403--	ddCRKD	XI
Medicago truncatula	MtCRK59	CRK_Medtr8g041890.1	Stress-antifung--Stress-antifung--Pkinase--Pkinase_Tyr--DUF3403--	ddCRKD	XI
Medicago truncatula	MtCRK79	CRK_Medtr8g041910.1	Stress-antifung--Stress-antifung--Pkinase--Pkinase_Tyr--DUF3403--	ddCRKD	XI
Solanum tuberosum	StCRK09	CRK_PGSC0003DMP400001023|PACid:24425312	Stress-antifung--Stress-antifung--Pkinase--Pkinase_Tyr--	ddCRK	X
Solanum tuberosum	StCRK10	CRK_PGSC0003DMP400003658|PACid:24378788	Stress-antifung--Stress-antifung--Pkinase--Pkinase_Tyr--	ddCRK	X
Solanum tuberosum	StCRK11	CRK_PGSC0003DMP400012234|PACid:24428355	Stress-antifung--Stress-antifung--Pkinase--Pkinase_Tyr--	ddCRK	X
Solanum tuberosum	StCRK12	CRK_PGSC0003DMP400023928|PACid:24389165	Stress-antifung--Stress-antifung--Pkinase--Pkinase_Tyr--	ddCRK	X
Solanum tuberosum	StCRK13	CRK_PGSC0003DMP400023929|PACid:24389999	Stress-antifung--Stress-antifung--Pkinase--Pkinase_Tyr--	ddCRK	X
Solanum tuberosum	StCRK14	CRK_PGSC0003DMP400026620|PACid:24402192	Stress-antifung--Stress-antifung--Pkinase--Pkinase_Tyr--DUF3403--	ddCRKD	XI
Solanum tuberosum	StCRK15	CRK_PGSC0003DMP400031539|PACid:24403741	Stress-antifung--Stress-antifung--Pkinase--Pkinase_Tyr--	ddCRK	X
Solanum tuberosum	StCRK16	CRK_PGSC0003DMP400037082|PACid:24389203	Stress-antifung--Stress-antifung--Pkinase--Pkinase_Tyr--	ddCRK	X
Solanum tuberosum	StCRK17	CRK_Potato_chr1_starting_at_3118505	Stress-antifung--Stress-antifung--Pkinase--Pkinase_Tyr--	ddCRK	X
Solanum tuberosum	StCRK18	CRK_Potato_chr1_starting_at_3128103	Stress-antifung--Stress-antifung--Pkinase--Pkinase_Tyr--	ddCRK	X
Solanum tuberosum	StCRK19	CRK_Potato_chr1_starting_at_3135178	Stress-antifung--Stress-antifung--Pkinase--Pkinase_Tyr--	ddCRK	X
Solanum tuberosum	StCRK20	CRK_Potato_chr1_starting_at_3144760	Stress-antifung--Stress-antifung--Pkinase--Pkinase_Tyr--	ddCRK	X
Solanum tuberosum	StCRK21	CRK_Potato_chr1_starting_at_3150095	Stress-antifung--Pkinase--Pkinase_Tyr--	sdCRK	VIII
Solanum tuberosum	StCRK22	CRK_Potato_chr1_starting_at_3160482	Stress-antifung--Stress-antifung--Pkinase--Pkinase_Tyr--	ddCRK	X
Solanum tuberosum	StCRK23	CRK_Potato_chr1_starting_at_3168262	Stress-antifung--Stress-antifung--Pkinase--Pkinase_Tyr--	ddCRK	X
Solanum tuberosum	StCRK24	CRK_Potato_chr1_starting_at_3179693	Stress-antifung--Stress-antifung--Pkinase--Pkinase_Tyr--	ddCRK	X
Solanum tuberosum	StCRK25	CRK_Potato_chr11_starting_at_2473762	Stress-antifung--Stress-antifung--Pkinase--Pkinase_Tyr--	ddCRK	X
Solanum tuberosum	StCRK26	CRK_Potato_chr11_starting_at_2499483	Stress-antifung--Stress-antifung--Pkinase--Pkinase_Tyr--	ddCRK	X
Solanum tuberosum	StCRK27	CRK_Potato_chr2_starting_at_56977045	Stress-antifung--Stress-antifung--Pkinase--Pkinase_Tyr--	ddCRK	X
Solanum tuberosum	StCRK28	CRK_Potato_chr2_starting_at_56991601_kinase_short	Stress-antifung--Stress-antifung--Pkinase--Pkinase_Tyr--	ddCRK	X
Solanum tuberosum	StCRK29	CRK_Potato_chr2_starting_at_57026799	Stress-antifung--Stress-antifung--Pkinase--Pkinase_Tyr--	ddCRK	X
Solanum tuberosum	StCRK30	CRK_Potato_chr2_starting_at_57036485	Stress-antifung--Stress-antifung--Pkinase--Pkinase_Tyr--	ddCRK	X
Solanum tuberosum	StCRK31	CRK_Potato_chr2_starting_at_57104938	Stress-antifung--Stress-antifung--Pkinase--Pkinase_Tyr--	ddCRK	X
Solanum tuberosum	StCRK32	CRK_Potato_chr2_starting_at_57115374	Stress-antifung--Stress-antifung--Pkinase_Tyr--Pkinase--Pkinase_Tyr--	ddCRK	X
Solanum tuberosum	StCRK33	CRK_Potato_chr2_starting_at_57130688	Stress-antifung--Stress-antifung--Pkinase_Tyr--Pkinase--	ddCRK	X
Solanum tuberosum	StCRK34	CRK_Potato_chr2_starting_at_57159626	Stress-antifung--Stress-antifung--Pkinase--Pkinase_Tyr--	ddCRK	X
Solanum tuberosum	StCRK35	CRK_Potato_chr2_starting_at_57188799	Stress-antifung--Stress-antifung--Pkinase--Pkinase_Tyr--	ddCRK	X
Solanum tuberosum	StCRK36	CRK_Potato_chr3_starting_at_36444206_PGSC0003DMG400015170	Stress-antifung--Stress-antifung--Pkinase--Pkinase_Tyr--DUF3403--	ddCRKD	XI
Solanum tuberosum	StCRK37	CRK_Potato_chr3_starting_at_36463233	Stress-antifung--Stress-antifung--Pkinase--Pkinase_Tyr--DUF3403--	ddCRKD	XI
Solanum tuberosum	StCRK38	CRK_Potato_chr3_starting_at_4912695	Stress-antifung--Stress-antifung--Pkinase--Pkinase_Tyr--	ddCRK	X
Populus trichocarpa	PtCRK28	CRK_Potri.001G276600.1	Stress-antifung--Stress-antifung--Pkinase--Pkinase_Tyr--	ddCRK	X
Populus trichocarpa	PtCRK29	CRK_Potri.001G348000.1	Stress-antifung--Stress-antifung--Pkinase--Pkinase_Tyr--	ddCRK	X
Populus trichocarpa	PtCRK30	CRK_Potri.004G023500.1	Stress-antifung--Stress-antifung--Pkinase--Pkinase_Tyr--	ddCRK	X
Populus trichocarpa	PtCRK31	CRK_Potri.004G023700.1	Stress-antifung--Stress-antifung--Pkinase--Pkinase_Tyr--DUF3403--	ddCRKD	XI
Populus trichocarpa	PtCRK32	CRK_Potri.004G023800.1	Stress-antifung--Stress-antifung--Pkinase--Pkinase_Tyr--	ddCRK	X
Populus trichocarpa	PtCRK33	CRK_Potri.004G023900.1	Stress-antifung--Stress-antifung--Pkinase--Pkinase_Tyr--	ddCRK	X
Populus trichocarpa	PtCRK34	CRK_Potri.004G024000.1	Stress-antifung--Stress-antifung--Pkinase--Pkinase_Tyr--DUF3403--	ddCRKD	XI
Populus trichocarpa	PtCRK35	CRK_Potri.004G024300.1	Stress-antifung--Stress-antifung--Pkinase--Pkinase_Tyr--	ddCRK	X
Populus trichocarpa	PtCRK36	CRK_Potri.004G024500.1	Stress-antifung--Stress-antifung--Pkinase--Pkinase_Tyr--	ddCRK	X
Populus trichocarpa	PtCRK37	CRK_Potri.004G024600.1	Stress-antifung--Stress-antifung--Pkinase--Pkinase_Tyr--	ddCRK	X
Populus trichocarpa	PtCRK38	CRK_Potri.004G024800.1	Stress-antifung--Stress-antifung--Pkinase--Pkinase_Tyr--	ddCRK	X
Populus trichocarpa	PtCRK39	CRK_Potri.004G025200.1	Stress-antifung--Stress-antifung--Pkinase--Pkinase_Tyr--	ddCRK	X
Populus trichocarpa	PtCRK40	CRK_Potri.004G025600.1	Stress-antifung--Stress-antifung--Pkinase--Pkinase_Tyr--	ddCRK	X
Populus trichocarpa	PtCRK41	CRK_Potri.004G025800.1	Stress-antifung--Stress-antifung--Pkinase--Pkinase_Tyr--	ddCRK	X
Populus trichocarpa	PtCRK42	CRK_Potri.004G025900.1	Stress-antifung--Stress-antifung--Pkinase--Pkinase_Tyr--	ddCRK	X
Populus trichocarpa	PtCRK43	CRK_Potri.004G026000.1	Stress-antifung--Stress-antifung--Pkinase--Pkinase_Tyr--Pkinase--Pkinase_Tyr--	ddCRdK	XV
Populus trichocarpa	PtCRK44	CRK_Potri.004G026100.1	Stress-antifung--Stress-antifung--Pkinase--Pkinase_Tyr--	ddCRK	X
Populus trichocarpa	PtCRK45	CRK_Potri.004G026200.1	Stress-antifung--Stress-antifung--Pkinase--Pkinase_Tyr--	ddCRK	X
Populus trichocarpa	PtCRK46	CRK_Potri.004G026300.1	Stress-antifung--Stress-antifung--Pkinase--Pkinase_Tyr--	ddCRK	X
Populus trichocarpa	PtCRK47	CRK_Potri.007G056000.1	Stress-antifung--Stress-antifung--Pkinase--Pkinase_Tyr--	ddCRK	X
Populus trichocarpa	PtCRK48	CRK_Potri.007G120900.1	Stress-antifung--Stress-antifung--Pkinase--Pkinase_Tyr--	ddCRK	X
Populus trichocarpa	PtCRK49	CRK_Potri.010G043700.1	Stress-antifung--Stress-antifung--Pkinase--Pkinase_Tyr--	ddCRK	X
Populus trichocarpa	PtCRK50	CRK_Potri.010G043800.1	Stress-antifung--Stress-antifung--Pkinase--Pkinase_Tyr--	ddCRK	X
Populus trichocarpa	PtCRK51	CRK_Potri.010G043900.1	Stress-antifung--Stress-antifung--Pkinase--Pkinase_Tyr--	ddCRK	X
Populus trichocarpa	PtCRK52	CRK_Potri.010G069800.1	Stress-antifung--Stress-antifung--Pkinase--Pkinase_Tyr--	ddCRK	X
Populus trichocarpa	PtCRK53	CRK_Potri.011G027500.1	Stress-antifung--Stress-antifung--Pkinase--Pkinase_Tyr--	ddCRK	X
Populus trichocarpa	PtCRK54	CRK_Potri.011G027600.1	Stress-antifung--Stress-antifung--Pkinase--Pkinase_Tyr--	ddCRK	X
Populus trichocarpa	PtCRK55	CRK_Potri.011G027800.1	Stress-antifung--Stress-antifung--Pkinase--Pkinase_Tyr--	ddCRK	X
Populus trichocarpa	PtCRK56	CRK_Potri.011G028100.1	Stress-antifung--Stress-antifung--Pkinase--Pkinase_Tyr--	ddCRK	X
Populus trichocarpa	PtCRK57	CRK_Potri.011G028200.1	Stress-antifung--Stress-antifung--Pkinase--Pkinase_Tyr--	ddCRK	X
Populus trichocarpa	PtCRK58	CRK_Potri.011G028300.1	Stress-antifung--Stress-antifung--Pkinase--Pkinase_Tyr--	ddCRK	X
Populus trichocarpa	PtCRK59	CRK_Potri.011G028400.1	Stress-antifung--Stress-antifung--Pkinase--Pkinase_Tyr--	ddCRK	X
Populus trichocarpa	PtCRK60	CRK_Potri.011G028600.1	Stress-antifung--Stress-antifung--Pkinase--Pkinase_Tyr--	ddCRK	X
Populus trichocarpa	PtCRK61	CRK_Potri.011G028700.1	Stress-antifung--Stress-antifung--Pkinase--Pkinase_Tyr--	ddCRK	X
Populus trichocarpa	PtCRK62	CRK_Potri.011G028800.1	Stress-antifung--Stress-antifung--Pkinase--Pkinase_Tyr--	ddCRK	X
Populus trichocarpa	PtCRK63	CRK_Potri.011G029000.1	Stress-antifung--Stress-antifung--Pkinase--Pkinase_Tyr--	ddCRK	X
Populus trichocarpa	PtCRK64	CRK_Potri.011G029100.1	Stress-antifung--Stress-antifung--Pkinase--Pkinase_Tyr--	ddCRK	X
Populus trichocarpa	PtCRK65	CRK_Potri.011G029200.1	Stress-antifung--Stress-antifung--Pkinase--Pkinase_Tyr--	ddCRK	X
Populus trichocarpa	PtCRK66	CRK_Potri.011G029300.1	Stress-antifung--Stress-antifung--Pkinase--Pkinase_Tyr--	ddCRK	X
Populus trichocarpa	PtCRK67	CRK_Potri.011G029700.1	Stress-antifung--Stress-antifung--Pkinase--Pkinase_Tyr--	ddCRK	X
Populus trichocarpa	PtCRK68	CRK_Potri.011G029800.1	Stress-antifung--Stress-antifung--Pkinase--Pkinase_Tyr--	ddCRK	X
Populus trichocarpa	PtCRK69	CRK_Potri.011G030000.1	Stress-antifung--Stress-antifung--Pkinase--Pkinase_Tyr--	ddCRK	X
Populus trichocarpa	PtCRK70	CRK_Potri.011G030100.1	Stress-antifung--Stress-antifung--Pkinase--Pkinase_Tyr--	ddCRK	X
Populus trichocarpa	PtCRK71	CRK_Potri.011G030200.1	Stress-antifung--Stress-antifung--Pkinase--Pkinase_Tyr--	ddCRK	X
Populus trichocarpa	PtCRK72	CRK_Potri.011G030300.1	Stress-antifung--Stress-antifung--Pkinase--Pkinase_Tyr--	ddCRK	X
Populus trichocarpa	PtCRK73	CRK_Potri.012G087000.1	Stress-antifung--Stress-antifung--Pkinase--Pkinase_Tyr--	ddCRK	X
Populus trichocarpa	PtCRK74	CRK_Potri.017G141300.1	Stress-antifung--Stress-antifung--Pkinase--Pkinase_Tyr--	ddCRK	X
Populus trichocarpa	PtCRK75	CRK_Potri.017G141400.1	Stress-antifung--Stress-antifung--Pkinase--Pkinase_Tyr--	ddCRK	X
Populus trichocarpa	PtCRK76	CRK_Potri.T089800.1	Stress-antifung--Stress-antifung--Pkinase--Pkinase_Tyr--DUF3403--	ddCRKD	XI
Populus trichocarpa	PtCRK77	CRK_Potri.T089900.1	Stress-antifung--Stress-antifung--Pkinase--Pkinase_Tyr--	ddCRK	X
Populus trichocarpa	PtCRK78	CRK_Potri.T090000.1	Stress-antifung--Stress-antifung--Pkinase--Pkinase_Tyr--	ddCRK	X
Populus trichocarpa	PtCRK79	CRK_Potri.T090100.1	Stress-antifung--Stress-antifung--Pkinase--Pkinase_Tyr--	ddCRK	X
Populus trichocarpa	PtCRK80	CRK_Potri.T090300.1	Stress-antifung--Stress-antifung--Pkinase--Pkinase_Tyr--	ddCRK	X
Populus trichocarpa	PtCRK81	CRK_Potri.T090400.1	Stress-antifung--Stress-antifung--Pkinase--Pkinase_Tyr--DUF3403--	ddCRKD	XI
Populus trichocarpa	PtCRK82	CRK_Potri.T090500.1	Stress-antifung--Stress-antifung--Pkinase--Pkinase_Tyr--	ddCRK	X
Populus trichocarpa	PtCRK83	CRK_Potri.T128400.1	Stress-antifung--Stress-antifung--Pkinase_Tyr--Pkinase--	ddCRK	X
Populus trichocarpa	PtCRK84	CRK_Potri.T128600.1	Stress-antifung--Pkinase--Pkinase_Tyr--	sdCRK	VIII
Populus trichocarpa	PtCRK85	CRK_Potri.T128700.1	Stress-antifung--Pkinase--Pkinase_Tyr--DUF3403--	sdCRKD	IX
Prunus persica	PpCRK10	CRK_Prunus_Chr4_f_starting_at_1264227	Stress-antifung--Stress-antifung--Pkinase--Pkinase_Tyr--	ddCRK	X
Prunus persica	PpCRK11	CRK_Prupe.1G174500|Prupe.1G174500.1	Stress-antifung--Stress-antifung--Pkinase--Pkinase_Tyr--	ddCRK	X
Prunus persica	PpCRK12	CRK_Prupe.1G249300|Prupe.1G249300.1	Stress-antifung--Stress-antifung--Pkinase--Pkinase_Tyr--	ddCRK	X
Prunus persica	PpCRK13	CRK_Prupe.1G249400|Prupe.1G249400.1	Stress-antifung--Stress-antifung--Pkinase--Pkinase_Tyr--Pkinase_fungal--	ddCRdK	XV
Prunus persica	PpCRK14	CRK_Prupe.1G468600|Prupe.1G468600.1	Stress-antifung--Stress-antifung--Pkinase--Pkinase_Tyr--	ddCRK	X
Prunus persica	PpCRK15	CRK_Prupe.1G469000|Prupe.1G469000.1	Stress-antifung--Stress-antifung--Pkinase--Pkinase_Tyr--	ddCRK	X
Prunus persica	PpCRK16	CRK_Prupe.1G469100|Prupe.1G469100.1	Stress-antifung--Stress-antifung--Pkinase--Pkinase_Tyr--	ddCRK	X
Prunus persica	PpCRK17	CRK_Prupe.1G469200|Prupe.1G469200.1	Stress-antifung--Stress-antifung--Pkinase--Pkinase_Tyr--	ddCRK	X
Prunus persica	PpCRK18	CRK_Prupe.1G469300|Prupe.1G469300.1	Stress-antifung--Stress-antifung--Pkinase--Pkinase_Tyr--	ddCRK	X
Prunus persica	PpCRK19	CRK_Prupe.3G012100|Prupe.3G012100.1	Stress-antifung--Stress-antifung--Pkinase--Pkinase_Tyr--	ddCRK	X
Prunus persica	PpCRK20	CRK_Prupe.3G221500|Prupe.3G221500.1	Stress-antifung--Stress-antifung--Pkinase--Pkinase_Tyr--	ddCRK	X
Prunus persica	PpCRK21	CRK_Prupe.3G288600|Prupe.3G288600.1	Stress-antifung--Stress-antifung--Pkinase--Pkinase_Tyr--	ddCRK	X
Prunus persica	PpCRK22	CRK_Prupe.4G027200|Prupe.4G027200.1	Stress-antifung--Stress-antifung--Pkinase--Pkinase_Tyr--	ddCRK	X
Prunus persica	PpCRK23	CRK_Prupe.4G027300.1.p	Stress-antifung--Stress-antifung--Pkinase--Pkinase_Tyr--	ddCRK	X
Prunus persica	PpCRK24	CRK_Prupe.4G027400|Prupe.4G027400.1	Stress-antifung--Stress-antifung--Pkinase--Pkinase_Tyr--	ddCRK	X
Prunus persica	PpCRK25	CRK_Prupe.4G027700|Prupe.4G027700.1	Stress-antifung--Stress-antifung--Pkinase--Pkinase_Tyr--	ddCRK	X
Prunus persica	PpCRK26	CRK_Prupe.4G027800|Prupe.4G027800.1	Stress-antifung--Stress-antifung--Pkinase--Pkinase_Tyr--	ddCRK	X
Prunus persica	PpCRK27	CRK_Prupe.4G027900|Prupe.4G027900.1	Stress-antifung--Stress-antifung--Pkinase--Pkinase_Tyr--	ddCRK	X
Prunus persica	PpCRK28	CRK_Prupe.4G028200|Prupe.4G028200.1	Stress-antifung--Stress-antifung--Pkinase--Pkinase_Tyr--	ddCRK	X
Prunus persica	PpCRK29	CRK_Prupe.4G028700|Prupe.4G028700.1	Stress-antifung--Stress-antifung--Pkinase--Pkinase_Tyr--	ddCRK	X
Prunus persica	PpCRK30	CRK_Prupe.4G028800|Prupe.4G028800.1	Stress-antifung--Stress-antifung--Pkinase--Pkinase_Tyr--	ddCRK	X
Prunus persica	PpCRK31	CRK_Prupe.4G100700|Prupe.4G100700.1	Stress-antifung--Stress-antifung--Pkinase--Pkinase_Tyr--	ddCRK	X
Prunus persica	PpCRK32	CRK_Prupe.5G171200|Prupe.5G171200.1	Stress-antifung--Stress-antifung--Pkinase--Pkinase_Tyr--	ddCRK	X
Prunus persica	PpCRK33	CRK_Prupe.6G140300|Prupe.6G140300.1	Stress-antifung--Stress-antifung--Pkinase--Pkinase_Tyr--	ddCRK	X
Prunus persica	PpCRK34	CRK_Prupe.6G140400|Prupe.6G140400.1	Stress-antifung--Stress-antifung--Pkinase--Pkinase_Tyr--	ddCRK	X
Prunus persica	PpCRK35	CRK_Prupe.6G183500|Prupe.6G183500.1	Stress-antifung--Stress-antifung--Pkinase--Pkinase_Tyr--	ddCRK	X
Prunus persica	PpCRK36	CRK_Prupe.6G183600|Prupe.6G183600.1	Stress-antifung--Pkinase--Pkinase_Tyr--	sdCRK	VIII
Prunus persica	PpCRK37	CRK_Prupe.6G184400|Prupe.6G184400.1	Stress-antifung--Stress-antifung--Pkinase_Tyr--Pkinase--	ddCRK	X
Prunus persica	PpCRK38	CRK_Prupe.6G184500|Prupe.6G184500.1	Stress-antifung--Stress-antifung--Pkinase--Pkinase_Tyr--	ddCRK	X
Prunus persica	PpCRK39	CRK_Prupe.8G039200|Prupe.8G039200.1	Stress-antifung--Stress-antifung--Pkinase--Pkinase_Tyr--	ddCRK	X
Selaginella moellendorffii	SmoCRK18	CRK_Selaginella_113941|PACid:15420079	Stress-antifung--Stress-antifung--Pkinase--Pkinase_Tyr--	ddCRK	X
Selaginella moellendorffii	SmoCRK19	CRK_Selaginella_426355|PACid:15407238	Stress-antifung--Stress-antifung--Pkinase--Pkinase_Tyr--	ddCRK	X
Selaginella moellendorffii	SmoCRK20	CRK_Selaginella_426357|PACid:15407243	Stress-antifung--Stress-antifung--Pkinase--Pkinase_Tyr--	ddCRK	X
Selaginella moellendorffii	SmoCRK21	CRK_Selaginella_73021	Stress-antifung--Stress-antifung--Pkinase--Pkinase_Tyr--	ddCRK	X
Selaginella moellendorffii	SmoCRK22	CRK_Selaginella_73023	Stress-antifung--Stress-antifung--Pkinase--Pkinase_Tyr--	ddCRK	X
Nelumbo nucifera	NnCRK08	CRK_SL_Contig16497	Stress-antifung--Stress-antifung--Pkinase--Pkinase_Tyr--	ddCRK	X
Nelumbo nucifera	NnCRK09	CRK_SL_Contig17061	Stress-antifung--Stress-antifung--Pkinase--Pkinase_Tyr--	ddCRK	X
Nelumbo nucifera	NnCRK10	CRK_SL_Contig19093	Stress-antifung--Stress-antifung--Pkinase--Pkinase_Tyr--DUF3403--	ddCRKD	XI
Nelumbo nucifera	NnCRK11	CRK_SL_Contig19094_f1	Stress-antifung--Stress-antifung--Pkinase--Pkinase_Tyr--	ddCRK	X
Nelumbo nucifera	NnCRK12	CRK_SL_Contig19094_f2	Stress-antifung--Stress-antifung--Pkinase--Pkinase_Tyr--	ddCRK	X
Nelumbo nucifera	NnCRK13	CRK_SL_Contig19096	Stress-antifung--Stress-antifung--Pkinase--Pkinase_Tyr--	ddCRK	X
Nelumbo nucifera	NnCRK14	CRK_SL_Contig19097	Stress-antifung--Stress-antifung--Pkinase--Pkinase_Tyr--	ddCRK	X
Nelumbo nucifera	NnCRK15	CRK_SL_Contig19101	Stress-antifung--Stress-antifung--Pkinase--Pkinase_Tyr--	ddCRK	X
Nelumbo nucifera	NnCRK16	CRK_SL_Contig19102	Stress-antifung--Stress-antifung--Pkinase--Pkinase_Tyr--	ddCRK	X
Nelumbo nucifera	NnCRK17	CRK_SL_Contig19103	Stress-antifung--Stress-antifung--Pkinase--Pkinase_Tyr--	ddCRK	X
Nelumbo nucifera	NnCRK18	CRK_SL_Contig19114_f1	Stress-antifung--Stress-antifung--Pkinase--Pkinase_Tyr--	ddCRK	X
Nelumbo nucifera	NnCRK19	CRK_SL_Contig19114_f2	Stress-antifung--Stress-antifung--Pkinase--Pkinase_Tyr--	ddCRK	X
Nelumbo nucifera	NnCRK20	CRK_SL_Contig19114_f3	Stress-antifung--Stress-antifung--Pkinase--Pkinase_Tyr--	ddCRK	X
Nelumbo nucifera	NnCRK21	CRK_SL_Contig30784	Stress-antifung--Stress-antifung--Pkinase--Pkinase_Tyr--	ddCRK	X
Nelumbo nucifera	NnCRK22	CRK_SL_Contig3190_f1	Stress-antifung--Stress-antifung--Pkinase--Pkinase_Tyr--	ddCRK	X
Nelumbo nucifera	NnCRK23	CRK_SL_Contig3190_f2	Stress-antifung--Stress-antifung--Pkinase--Pkinase_Tyr--	ddCRK	X
Nelumbo nucifera	NnCRK24	CRK_SL_Contig33131_f1	Stress-antifung--Stress-antifung--Pkinase--Pkinase_Tyr--DUF3403--	ddCRKD	XI
Nelumbo nucifera	NnCRK25	CRK_SL_Contig33132_f2	Stress-antifung--Stress-antifung--Pkinase_Tyr--Pkinase--DUF3403--	ddCRK	X
Nelumbo nucifera	NnCRK26	CRK_SL_Contig33133_f1	Stress-antifung--Stress-antifung--Pkinase--Pkinase_Tyr--	ddCRK	X
Nelumbo nucifera	NnCRK27	CRK_SL_Contig33133_f2	Stress-antifung--Stress-antifung--Pkinase--Pkinase_Tyr--DUF3403--	ddCRKD	XI
Nelumbo nucifera	NnCRK28	CRK_SL_Contig44191_r1	Stress-antifung--Stress-antifung--Pkinase--Pkinase_Tyr--	ddCRK	X
Nelumbo nucifera	NnCRK29	CRK_SL_Contig44191_r2	Stress-antifung--Stress-antifung--Pkinase--Pkinase_Tyr--	ddCRK	X
Nelumbo nucifera	NnCRK30	CRK_SL_Contig46254	Stress-antifung--Stress-antifung--Pkinase--Pkinase_Tyr--	ddCRK	X
Nelumbo nucifera	NnCRK31	CRK_SL_Contig46255	Stress-antifung--Stress-antifung--Pkinase--Pkinase_Tyr--	ddCRK	X
Nelumbo nucifera	NnCRK32	CRK_SL_Contig46256	Stress-antifung--Stress-antifung--Pkinase--Pkinase_Tyr--	ddCRK	X
Nelumbo nucifera	NnCRK33	CRK_SL_Contig46261	Stress-antifung--Stress-antifung--Pkinase--Pkinase_Tyr--	ddCRK	X
Nelumbo nucifera	NnCRK34	CRK_SL_Contig46262	Stress-antifung--Stress-antifung--Pkinase--Pkinase_Tyr--	ddCRK	X
Nelumbo nucifera	NnCRK35	CRK_SL_Contig46264	Stress-antifung--Stress-antifung--Pkinase--Pkinase_Tyr--	ddCRK	X
Nelumbo nucifera	NnCRK36	CRK_SL_Contig4725_f1	Stress-antifung--Stress-antifung--Pkinase--Pkinase_Tyr--	ddCRK	X
Nelumbo nucifera	NnCRK37	CRK_SL_Contig4725_f2	Stress-antifung--Stress-antifung--Pkinase--Pkinase_Tyr--	ddCRK	X
Nelumbo nucifera	NnCRK38	CRK_SL_Contig4725_r1	Stress-antifung--Stress-antifung--Pkinase--Pkinase_Tyr--	ddCRK	X
Nelumbo nucifera	NnCRK39	CRK_SL_Contig4725_r2	Stress-antifung--Stress-antifung--Pkinase--Pkinase_Tyr--	ddCRK	X
Solanum melongena	SmCRK05	CRK_Sme2.5_02883.1_g00002.1	Stress-antifung--Stress-antifung--Pkinase--Pkinase_Tyr--	ddCRK	X
Solanum melongena	SmCRK06	CRK_Sme2.5_02975.1_g00006.1	Stress-antifung--Stress-antifung--Pkinase--Pkinase_Tyr--	ddCRK	X
Solanum melongena	SmCRK07	CRK_Sme2.5_05304.1_f_after_g00003.1	Stress-antifung--Stress-antifung--Pkinase--Pkinase_Tyr--	ddCRK	X
Solanum melongena	SmCRK08	CRK_Sme2.5_05304.1_g00003.1	Stress-antifung--Stress-antifung--Pkinase--Pkinase_Tyr--	ddCRK	X
Solanum melongena	SmCRK09	CRK_Sme2.5_06525.1_g00001.1	Stress-antifung--Stress-antifung--Pkinase--Pkinase_Tyr--	ddCRK	X
Solanum melongena	SmCRK10	CRK_Sme2.5_07802.1_g00004.1	Stress-antifung--Stress-antifung--Pkinase--Pkinase_Tyr--	ddCRK	X
Solanum melongena	SmCRK11	CRK_Sme2.5_07802.1_g00005.1	Stress-antifung--Stress-antifung--Pkinase--Pkinase_Tyr--	ddCRK	X
Solanum melongena	SmCRK12	CRK_Sme2.5_08070.1_g00001.1	Stress-antifung--Stress-antifung--Pkinase--Pkinase_Tyr--	ddCRK	X
Solanum melongena	SmCRK13	CRK_Sme2.5_09553.1_g00004.1	Stress-antifung--Stress-antifung--Pkinase--Pkinase_Tyr--	ddCRK	X
Solanum melongena	SmCRK14	CRK_Sme2.5_12931.1_g00001.1	Stress-antifung--Stress-antifung--Pkinase_Tyr--Pkinase--	ddCRK	X
Sorghum bicolor	SbCRK10	CRK_Sobic.001G141800.1.p|PACid:28395855	Stress-antifung--Stress-antifung--Pkinase--Pkinase_Tyr--	ddCRK	X
Sorghum bicolor	SbCRK11	CRK_Sobic.001G156600.1.p|PACid:28398074	Stress-antifung--Stress-antifung--Pkinase--Pkinase_Tyr--	ddCRK	X
Sorghum bicolor	SbCRK12	CRK_Sobic.001G215900.1.p|PACid:28395716	Stress-antifung--Stress-antifung--Pkinase--Pkinase_Tyr--	ddCRK	X
Sorghum bicolor	SbCRK13	CRK_Sobic.001G277500.1.p|PACid:28398592	Stress-antifung--Stress-antifung--Pkinase--Pkinase_Tyr--	ddCRK	X
Sorghum bicolor	SbCRK14	CRK_Sobic.001G277600.1.p|PACid:28394710	Stress-antifung--Stress-antifung--Pkinase--Pkinase_Tyr--	ddCRK	X
Sorghum bicolor	SbCRK15	CRK_Sobic.001G484600.1.p|PACid:28395158	Stress-antifung--Stress-antifung--Pkinase--Pkinase_Tyr--	ddCRK	X
Sorghum bicolor	SbCRK16	CRK_Sobic.002G002400.1.p|PACid:28383894	Stress-antifung--Stress-antifung--Pkinase_Tyr--Pkinase--	ddCRK	X
Sorghum bicolor	SbCRK17	CRK_Sobic.002G326200.1.p|PACid:28380777	Stress-antifung--Stress-antifung--Pkinase--Pkinase_Tyr--Pkinase_Tyr--Pkinase--	ddCRdK	XV
Sorghum bicolor	SbCRK18	CRK_Sobic.002G326400.1.p|PACid:28380378	Stress-antifung--Stress-antifung--Pkinase--Pkinase_Tyr--	ddCRK	X
Sorghum bicolor	SbCRK19	CRK_Sobic.002G326500.1.p|PACid:28380911	Stress-antifung--Stress-antifung--Pkinase--Pkinase_Tyr--	ddCRK	X
Sorghum bicolor	SbCRK20	CRK_Sobic.002G326650.1	Stress-antifung--Stress-antifung--Pkinase--Pkinase_Tyr--	ddCRK	X
Sorghum bicolor	SbCRK21	CRK_Sobic.002G326800	Stress-antifung--Stress-antifung--Pkinase--Pkinase_Tyr--	ddCRK	X
Sorghum bicolor	SbCRK22	CRK_Sobic.002G327500.1.p|PACid:28382181	Stress-antifung--Stress-antifung--Pkinase--Pkinase_Tyr--	ddCRK	X
Sorghum bicolor	SbCRK23	CRK_Sobic.002G327700.1.p|PACid:28381143	Stress-antifung--Stress-antifung--Pkinase--Pkinase_Tyr--	ddCRK	X
Sorghum bicolor	SbCRK24	CRK_Sobic.002G327800.1.p|PACid:28380690	Stress-antifung--Stress-antifung--Pkinase--Pkinase_Tyr--	ddCRK	X
Sorghum bicolor	SbCRK25	CRK_Sobic.002G328000	Stress-antifung--Stress-antifung--Pkinase--Pkinase_Tyr--	ddCRK	X
Sorghum bicolor	SbCRK26	CRK_Sobic.002G328100	Stress-antifung--Stress-antifung--Pkinase--Pkinase_Tyr--	ddCRK	X
Sorghum bicolor	SbCRK27	CRK_Sobic.002G328400.1.p|PACid:28382622	Stress-antifung--Stress-antifung--Pkinase--Pkinase_Tyr--	ddCRK	X
Sorghum bicolor	SbCRK28	CRK_Sobic.002G328500.1.p|PACid:28382696	Stress-antifung--Stress-antifung--Pkinase--Pkinase_Tyr--	ddCRK	X
Sorghum bicolor	SbCRK29	CRK_Sobic.002G328800.1.p|PACid:28381369	Stress-antifung--Stress-antifung--Pkinase--Pkinase_Tyr--	ddCRK	X
Sorghum bicolor	SbCRK30	CRK_Sobic.002G328900.1.p|PACid:28381497	Stress-antifung--Stress-antifung--Pkinase--Pkinase_Tyr--	ddCRK	X
Sorghum bicolor	SbCRK31	CRK_Sobic.002G329000.1.p|PACid:28380344	Stress-antifung--Stress-antifung--Pkinase--Pkinase_Tyr--	ddCRK	X
Sorghum bicolor	SbCRK32	CRK_Sobic.002G329100.1.p|PACid:28383999	Stress-antifung--Stress-antifung--Pkinase--Pkinase_Tyr--	ddCRK	X
Sorghum bicolor	SbCRK33	CRK_Sobic.002G409200	Stress-antifung--Stress-antifung--Pkinase--Pkinase_Tyr--	ddCRK	X
Sorghum bicolor	SbCRK34	CRK_Sobic.003G188000.1.p|PACid:28389355	Stress-antifung--Stress-antifung--Pkinase--Pkinase_Tyr--	ddCRK	X
Sorghum bicolor	SbCRK35	CRK_Sobic.003G188100.1.p|PACid:28386881	Stress-antifung--Stress-antifung--Pkinase--Pkinase_Tyr--	ddCRK	X
Sorghum bicolor	SbCRK36	CRK_Sobic.003G193400	Stress-antifung--Stress-antifung--Pkinase--Pkinase_Tyr--	ddCRK	X
Sorghum bicolor	SbCRK37	CRK_Sobic.003G314200.1.p|PACid:28388592	Stress-antifung--Stress-antifung--Pkinase--Pkinase_Tyr--	ddCRK	X
Sorghum bicolor	SbCRK38	CRK_Sobic.005G175500	Stress-antifung--Stress-antifung--Pkinase--Pkinase_Tyr--	ddCRK	X
Sorghum bicolor	SbCRK39	CRK_Sobic.005G175600.1.p|PACid:28390039	Stress-antifung--Stress-antifung--Pkinase--Pkinase_Tyr--	ddCRK	X
Sorghum bicolor	SbCRK40	CRK_Sobic.005G187900.1.p|PACid:28391190	Stress-antifung--Stress-antifung--Pkinase--Pkinase_Tyr--	ddCRK	X
Sorghum bicolor	SbCRK41	CRK_Sobic.006G028800.1.p|PACid:28402058	Stress-antifung--Stress-antifung--Pkinase_Tyr--Pkinase--	ddCRK	X
Sorghum bicolor	SbCRK42	CRK_Sobic.006G055000.1.p|PACid:28402004	Stress-antifung--Stress-antifung--Pkinase--Pkinase_Tyr--Pkinase_fungal--	ddCRdK	XV
Sorghum bicolor	SbCRK43	CRK_Sobic.007G029000.1.p|PACid:28378621	Stress-antifung--Stress-antifung--Pkinase--Pkinase_Tyr--	ddCRK	X
Sorghum bicolor	SbCRK44	CRK_Sobic.007G089300	Stress-antifung--Stress-antifung--Pkinase--Pkinase_Tyr--	ddCRK	X
Sorghum bicolor	SbCRK45	CRK_Sobic.008G130500.1.p|PACid:28392693	Stress-antifung--Pkinase--Pkinase_Tyr--	sdCRK	VIII
Sorghum bicolor	SbCRK46	CRK_Sobic.008G161900.1.p|PACid:28392711	Stress-antifung--Stress-antifung--Pkinase--Pkinase_Tyr--	ddCRK	X
Sorghum bicolor	SbCRK47	CRK_Sobic.009G030600.1.p|PACid:28370663	Stress-antifung--Stress-antifung--Pkinase--Pkinase_Tyr--	ddCRK	X
Sorghum bicolor	SbCRK48	CRK_Sobic.009G082000.1.p|PACid:28371190	Stress-antifung--Stress-antifung--Pkinase--Pkinase_Tyr--	ddCRK	X
Sorghum bicolor	SbCRK49	CRK_Sobic.009G082200.1.p|PACid:28371192	Stress-antifung--Stress-antifung--Pkinase--Pkinase_Tyr--	ddCRK	X
Sorghum bicolor	SbCRK50	CRK_Sobic.009G127200	Stress-antifung--Stress-antifung--Pkinase--Pkinase_Tyr--Pkinase_Tyr--Pkinase--	ddCRdK	XV
Sorghum bicolor	SbCRK51	CRK_Sobic.009G181200.1.p|PACid:28371625	Stress-antifung--Stress-antifung--Pkinase--Pkinase_Tyr--	ddCRK	X
Sorghum bicolor	SbCRK52	CRK_Sobic.009G181300.1.p|PACid:28371094	Stress-antifung--Stress-antifung--Pkinase--Pkinase_Tyr--	ddCRK	X
Sorghum bicolor	SbCRK53	CRK_Sobic.010G028600.1.p|PACid:28367859	Stress-antifung--Stress-antifung--Pkinase--Pkinase_Tyr--	ddCRK	X
Sorghum bicolor	SbCRK54	CRK_Sobic.010G170100	Stress-antifung--Stress-antifung--Pkinase--Pkinase_Tyr--	ddCRK	X
Solanum lycopersicum	SlCRK08	CRK_Solyc01g007960.2.1|PACid:27300609	Stress-antifung--Stress-antifung--Pkinase--Pkinase_Tyr--	ddCRK	X
Solanum lycopersicum	SlCRK09	CRK_Solyc01g007970.1.1|PACid:27303767	Stress-antifung--Stress-antifung--Pkinase--Pkinase_Tyr--	ddCRK	X
Solanum lycopersicum	SlCRK10	CRK_Solyc01g007980.2.1|PACid:27301700	Stress-antifung--Stress-antifung--Pkinase--Pkinase_Tyr--	ddCRK	X
Solanum lycopersicum	SlCRK11	CRK_Solyc01g007990.2.1|PACid:27303548	Stress-antifung--Stress-antifung--Pkinase--Pkinase_Tyr--	ddCRK	X
Solanum lycopersicum	SlCRK12	CRK_Solyc02g067770.2.1|PACid:27288054	Stress-antifung--Stress-antifung--Pkinase--Pkinase_Tyr--	ddCRK	X
Solanum lycopersicum	SlCRK13	CRK_Solyc02g079990.2.1|PACid:27287192	Stress-antifung--Stress-antifung--Pkinase--Pkinase_Tyr--	ddCRK	X
Solanum lycopersicum	SlCRK14	CRK_Solyc02g080010.2.1|PACid_27287652	Stress-antifung--Stress-antifung--Pkinase_Tyr--Pkinase--	ddCRK	X
Solanum lycopersicum	SlCRK15	CRK_Solyc02g080050.1.1|PACid:27288480	Stress-antifung--Stress-antifung--Pkinase--Pkinase_Tyr--	ddCRK	X
Solanum lycopersicum	SlCRK16	CRK_Solyc02g080070.2.1|PACid:27286370	Stress-antifung--Stress-antifung--Pkinase--Pkinase_Tyr--	ddCRK	X
Solanum lycopersicum	SlCRK17	CRK_Solyc02g080080.2.1|PACid:27285964	Stress-antifung--Stress-antifung--Pkinase--Pkinase_Tyr--	ddCRK	X
Solanum lycopersicum	SlCRK18	CRK_Solyc02g086590.2.1|PACid:27285887	Stress-antifung--Stress-antifung--Pkinase--Pkinase_Tyr--	ddCRK	X
Solanum lycopersicum	SlCRK19	CRK_Solyc03g111540.1.1|PACid:27289181	Stress-antifung--Stress-antifung--Pkinase--Pkinase_Tyr--DUF3403--	ddCRKD	XI
Solanum lycopersicum	SlCRK20	CRK_Solyc03g112730.2.1|PACid:27291405	Stress-antifung--Stress-antifung--Pkinase--Pkinase_Tyr--	ddCRK	X
Solanum lycopersicum	SlCRK21	CRK_Solyc05g005050.2.1|PACid:27298260	Stress-antifung--Stress-antifung--Pkinase--Pkinase_Tyr--	ddCRK	X
Solanum lycopersicum	SlCRK22	CRK_Solyc05g005070.2.1|PACid:27298425	Stress-antifung--Stress-antifung--Pkinase--Pkinase_Tyr--	ddCRK	X
Solanum lycopersicum	SlCRK23	CRK_Solyc11g011870.1.1|PACid:27296375	Stress-antifung--Pkinase--Pkinase_Tyr--	sdCRK	VIII
Solanum lycopersicum	SlCRK24	CRK_Solyc11g011880.1.1|PACid:27295036	Stress-antifung--Stress-antifung--Pkinase--Pkinase_Tyr--	ddCRK	X
Solanum lycopersicum	SlCRK25	CRK_Solyc12g087920.1.1|PACid:27307428	Stress-antifung--Stress-antifung--Pkinase--Pkinase_Tyr--	ddCRK	X
Spirodela polyrhiza	SpCRK01	CRK_Spipo0G0086900	Stress-antifung--Stress-antifung--Pkinase--Pkinase_Tyr--	ddCRK	X
Spirodela polyrhiza	SpCRK02	CRK_Spipo14G0035800	Stress-antifung--Stress-antifung--Pkinase--Pkinase_Tyr--	ddCRK	X
Spirodela polyrhiza	SpCRK03	CRK_Spipo14G0053000_1_DUF26s_overlap	Stress-antifung--Stress-antifung--Pkinase--Pkinase_Tyr--	ddCRK	X
Spirodela polyrhiza	SpCRK04	CRK_Spipo14G0053200	Stress-antifung--Pkinase--Pkinase_Tyr--	sdCRK	VIII
Spirodela polyrhiza	SpCRK05	CRK_Spipo19G0017100	Stress-antifung--Stress-antifung--Pkinase--Pkinase_Tyr--	ddCRK	X
Spirodela polyrhiza	SpCRK06	CRK_Spipo1G0122800	Stress-antifung--Stress-antifung--Pkinase--Pkinase_Tyr--	ddCRK	X
Spirodela polyrhiza	SpCRK07	CRK_Spipo1G0123200	Stress-antifung--Stress-antifung--Pkinase--Pkinase_Tyr--	ddCRK	X
Spirodela polyrhiza	SpCRK08	CRK_Spipo1G0123300	Stress-antifung--Stress-antifung--Pkinase--Pkinase_Tyr--	ddCRK	X
Spirodela polyrhiza	SpCRK09	CRK_Spipo1G0123400	Stress-antifung--Stress-antifung--Pkinase--Pkinase_Tyr--	ddCRK	X
Spirodela polyrhiza	SpCRK10	CRK_Spipo1G0123500	Stress-antifung--Stress-antifung--Pkinase--Pkinase_Tyr--	ddCRK	X
Spirodela polyrhiza	SpCRK11	CRK_Spipo1G0123900	Stress-antifung--Pkinase--Pkinase_Tyr--	sdCRK	VIII
Spirodela polyrhiza	SpCRK12	CRK_Spipo1G0124100	Stress-antifung--Stress-antifung--Pkinase--Pkinase_Tyr--	ddCRK	X
Spirodela polyrhiza	SpCRK13	CRK_Spipo1G0124200	Stress-antifung--Stress-antifung--Pkinase--Pkinase_Tyr--	ddCRK	X
Spirodela polyrhiza	SpCRK14	CRK_Spipo7G0012400	Stress-antifung--Stress-antifung--Pkinase--Pkinase_Tyr--	ddCRK	X
Spirodela polyrhiza	SpCRK15	CRK_Spipo8G0010300	Stress-antifung--Stress-antifung--Pkinase--Pkinase_Tyr--	ddCRK	X
Spirodela polyrhiza	SpCRK16	CRK_Spipo8G0056700	Stress-antifung--Stress-antifung--Pkinase--Pkinase_Tyr--	ddCRK	X
Spirodela polyrhiza	SpCRK17	CRK_Spipo8G0056800	Stress-antifung--Stress-antifung--Pkinase--Pkinase_Tyr--	ddCRK	X
Theobroma cacao	TcCRK11	CRK_Thecc1EG007753t1|PACid:27465037	Stress-antifung--Stress-antifung--PRIMA1--Pkinase--Pkinase_Tyr--Pkinase_Tyr--Pkinase--	ddCRKP	XIII
Theobroma cacao	TcCRK12	CRK_Thecc1EG010440t1|PACid:27464066	Stress-antifung--Stress-antifung--Pkinase--Pkinase_Tyr--	ddCRK	X
Theobroma cacao	TcCRK13	CRK_Thecc1EG010442t1|PACid:27462121	Stress-antifung--Stress-antifung--Pkinase--Pkinase_Tyr--	ddCRK	X
Theobroma cacao	TcCRK14	CRK_Thecc1EG012105t1|PACid:27448810	Stress-antifung--Stress-antifung--Pkinase--Pkinase_Tyr--	ddCRK	X
Theobroma cacao	TcCRK15	CRK_Thecc1EG016931t1|PACid:27452489	Stress-antifung--Stress-antifung--Pkinase--Pkinase_Tyr--	ddCRK	X
Theobroma cacao	TcCRK16	CRK_Thecc1EG016932t1|PACid:27453701	Stress-antifung--Stress-antifung--Pkinase--Pkinase_Tyr--	ddCRK	X
Theobroma cacao	TcCRK17	CRK_Thecc1EG017108t1|PACid:27454586	Stress-antifung--Stress-antifung--Pkinase--Pkinase_Tyr--	ddCRK	X
Theobroma cacao	TcCRK18	CRK_Thecc1EG020925t1|PACid:27453710	Stress-antifung--Stress-antifung--Pkinase--Pkinase_Tyr--	ddCRK	X
Theobroma cacao	TcCRK19	CRK_Thecc1EG027822t1|PACid:27438091	Stress-antifung--Stress-antifung--Pkinase--Pkinase_Tyr--	ddCRK	X
Theobroma cacao	TcCRK20	CRK_Thecc1EG030086t1|PACid:27438249	Stress-antifung--Stress-antifung--Pkinase--Pkinase_Tyr--	ddCRK	X
Theobroma cacao	TcCRK21	CRK_Thecc1EG030093t1|PACid:27439724	Stress-antifung--Stress-antifung--Pkinase--Pkinase_Tyr--	ddCRK	X
Theobroma cacao	TcCRK22	CRK_Thecc1EG030095	Stress-antifung--Stress-antifung--Pkinase--Pkinase_Tyr--	ddCRK	X
Theobroma cacao	TcCRK23	CRK_Thecc1EG030099t1|PACid:27439229	Stress-antifung--Stress-antifung--Pkinase--Pkinase_Tyr--	ddCRK	X
Theobroma cacao	TcCRK24	CRK_Thecc1EG030100t1|PACid:27440475	Stress-antifung--Stress-antifung--Pkinase--Pkinase_Tyr--	ddCRK	X
Theobroma cacao	TcCRK25	CRK_Thecc1EG030101t1|PACid:27440946	Stress-antifung--Stress-antifung--Pkinase--Pkinase_Tyr--	ddCRK	X
Theobroma cacao	TcCRK26	CRK_Thecc1EG030102t1|PACid:27438872	Stress-antifung--Stress-antifung--Pkinase--Pkinase_Tyr--	ddCRK	X
Theobroma cacao	TcCRK27	CRK_Thecc1EG030104t1|PACid:27439591	Stress-antifung--Stress-antifung--Pkinase--Pkinase_Tyr--	ddCRK	X
Theobroma cacao	TcCRK28	CRK_Thecc1EG030105t2|PACid:27440723	Stress-antifung--Stress-antifung--Pkinase--Pkinase_Tyr--	ddCRK	X
Theobroma cacao	TcCRK29	CRK_Thecc1EG030107t2|PACid:27439032	Stress-antifung--Stress-antifung--Pkinase--Pkinase_Tyr--	ddCRK	X
Theobroma cacao	TcCRK30	CRK_Thecc1EG030108	Stress-antifung--Stress-antifung--Pkinase--Pkinase_Tyr--	ddCRK	X
Theobroma cacao	TcCRK31	CRK_Thecc1EG030110t1|PACid:27439071	Stress-antifung--Stress-antifung--Pkinase--Pkinase_Tyr--	ddCRK	X
Theobroma cacao	TcCRK32	CRK_Thecc1EG030113t1|PACid:27440241	Stress-antifung--Stress-antifung--Pkinase--Pkinase_Tyr--	ddCRK	X
Theobroma cacao	TcCRK33	CRK_Thecc1EG030115t1|PACid:27437873	Stress-antifung--Stress-antifung--Pkinase--Pkinase_Tyr--	ddCRK	X
Theobroma cacao	TcCRK34	CRK_Thecc1EG030119t1|PACid:27441136	Stress-antifung--Stress-antifung--Pkinase--Pkinase_Tyr--	ddCRK	X
Theobroma cacao	TcCRK35	CRK_Thecc1EG030121	Stress-antifung--Stress-antifung--Pkinase--Pkinase_Tyr--DUF3403--	ddCRKD	XI
Theobroma cacao	TcCRK36	CRK_Thecc1EG030123t1|PACid:27439792	Stress-antifung--Stress-antifung--Pkinase--Pkinase_Tyr--DUF3403--	ddCRKD	XI
Theobroma cacao	TcCRK37	CRK_Thecc1EG030126t2|PACid:27437738	Stress-antifung--Stress-antifung--Pkinase--Pkinase_Tyr--DUF3403--	ddCRKD	XI
Theobroma cacao	TcCRK38	CRK_Thecc1EG030128t1|PACid:27437712	Stress-antifung--Stress-antifung--Pkinase--Pkinase_Tyr--DUF3403--	ddCRKD	XI
Theobroma cacao	TcCRK39	CRK_Thecc1EG030131t1|PACid:27438299	Stress-antifung--Stress-antifung--Pkinase--Pkinase_Tyr--	ddCRK	X
Theobroma cacao	TcCRK40	CRK_Thecc1EG030134t1|PACid:27439200	Stress-antifung--Stress-antifung--Pkinase--Pkinase_Tyr--DUF3403--	ddCRKD	XI
Theobroma cacao	TcCRK41	CRK_Thecc1EG030137t1|PACid:27437996	Stress-antifung--Stress-antifung--Pkinase--Pkinase_Tyr--DUF3403--	ddCRKD	XI
Theobroma cacao	TcCRK42	CRK_Thecc1EG030139t1|PACid:27438906	Stress-antifung--Stress-antifung--Pkinase--Pkinase_Tyr--Pkinase--Pkinase_Tyr--	ddCRdK	XV
Theobroma cacao	TcCRK43	CRK_Thecc1EG030141t1|PACid:27439150	Stress-antifung--Stress-antifung--Pkinase--Pkinase_Tyr--DUF3403--	ddCRKD	XI
Theobroma cacao	TcCRK44	CRK_Thecc1EG030142t1|PACid:27437829	Stress-antifung--Stress-antifung--Pkinase--Pkinase_Tyr--	ddCRK	X
Theobroma cacao	TcCRK45	CRK_Thecc1EG030145t1|PACid:27440005	Stress-antifung--Stress-antifung--Pkinase--Pkinase_Tyr--DUF3403--	ddCRKD	XI
Theobroma cacao	TcCRK46	CRK_Thecc1EG030147	Stress-antifung--Stress-antifung--Pkinase--Pkinase_Tyr--DUF3403--	ddCRKD	XI
Theobroma cacao	TcCRK47	CRK_Thecc1EG030149t1|PACid:27438350	Stress-antifung--Stress-antifung--Pkinase--Pkinase_Tyr--	ddCRK	X
Theobroma cacao	TcCRK48	CRK_Thecc1EG045288t1|PACid:27442140	Stress-antifung--Stress-antifung--Pkinase--Pkinase_Tyr--	ddCRK	X
Theobroma cacao	TcCRK49	CRK_Thecc1EG046330t1|PACid:27441189	Stress-antifung--Stress-antifung--Pkinase--Pkinase_Tyr--	ddCRK	X
Vitis vinifera	VvCRK41	CRK_Vine_Chr03_r_starting_at_10539976	Stress-antifung--Stress-antifung--Pkinase--Pkinase_Tyr--	ddCRK	X
Vitis vinifera	VvCRK42	CRK_Vine_Chr10_r_starting_at_70603	Stress-antifung--Stress-antifung--Pkinase--Pkinase_Tyr--	ddCRK	X
Vitis vinifera	VvCRK43	CRK_Vine_Chr12_f_starting_at_7312936	Stress-antifung--Stress-antifung--Pkinase--Pkinase_Tyr--	ddCRK	X
Vitis vinifera	VvCRK44	CRK_Vine_Chr12_f_starting_at_7332038	Stress-antifung--Stress-antifung--Pkinase--Pkinase_Tyr--	ddCRK	X
Vitis vinifera	VvCRK45	CRK_Vine_Chr14_f_starting_at_20858683	Stress-antifung--Stress-antifung--Pkinase--Pkinase_Tyr--	ddCRK	X
Vitis vinifera	VvCRK46	CRK_Vine_Chr14_f_starting_at_20930027	Stress-antifung--Stress-antifung--Pkinase_Tyr--Pkinase--	ddCRK	X
Vitis vinifera	VvCRK47	CRK_Vine_Chr14_f_starting_at_20952967	Stress-antifung--Stress-antifung--Pkinase_Tyr--Pkinase--	ddCRK	X
Vitis vinifera	VvCRK48	CRK_Vine_Chr14_r_starting_at_27364368	Stress-antifung--Stress-antifung--Pkinase--Pkinase_Tyr--	ddCRK	X
Vitis vinifera	VvCRK49	CRK_Vine_Chr17_f_starting_at_3404386	Stress-antifung--Stress-antifung--Pkinase--Pkinase_Tyr--	ddCRK	X
Vitis vinifera	VvCRK50	CRK_Vine_ChrUn_f_starting_at_18966241	Stress-antifung--Stress-antifung--Pkinase--Pkinase_Tyr--	ddCRK	X
Vitis vinifera	VvCRK51	CRK_Vine_ChrUn_f_starting_at_27957746	Stress-antifung--Stress-antifung--Pkinase--Pkinase_Tyr--	ddCRK	X
Vitis vinifera	VvCRK52	CRK_Vine_ChrUn_f_starting_at_27966903	Stress-antifung--Stress-antifung--Pkinase--Pkinase_Tyr--	ddCRK	X
Vitis vinifera	VvCRK53	CRK_Vine_ChrUn_f_starting_at_27971689	Stress-antifung--Stress-antifung--Pkinase--Pkinase_Tyr--	ddCRK	X
Vitis vinifera	VvCRK54	CRK_Vine_ChrUn_r_starting_at_27441690	Stress-antifung--Stress-antifung--Pkinase--Pkinase_Tyr--	ddCRK	X
Vitis vinifera	VvCRK55	CRK_Vine_ChrUn_r_starting_at_27459480	Stress-antifung--Stress-antifung--Pkinase--Pkinase_Tyr--	ddCRK	X
Arabidopsis lyrata	AlCRK42	CRK43_16040095_peptide|Alyrata|476205|476205	Pkinase--Pkinase_Tyr--	Kinase	XX
Arabidopsis lyrata	AlCRK43	CRK43_17652501_peptide|Ppersica|ppa006805m.g|ppa006805m	Pkinase--Pkinase_Tyr--	Kinase	XX
Arabidopsis lyrata	AlCRK44	CRK43_17823498_peptide|Vvinifera|GSVIVG01011702001|GSVIVT01011702001	Pkinase_Tyr--Pkinase--	Kinase	XX
Arabidopsis lyrata	AlCRK45	CRK43_20907134_peptide|Crubella|Carubv10020335m.g|Carubv10020335m	Pkinase--Pkinase_Tyr--	Kinase	XX
Arabidopsis lyrata	AlCRK46	CRK43_22057981_peptide|Acoerulea|Aquca_091_00061|Aquca_091_00061.1	Pkinase--Pkinase_Tyr--	Kinase	XX
Arabidopsis lyrata	AlCRK47	CRK43_24138831_peptide|Osativa|LOC_Os09g24330|LOC_Os09g24330.1	Pkinase--Pkinase_Tyr--	Kinase	XX
Arabidopsis lyrata	AlCRK48	CRK43_26981994_peptide|Ptrichocarpa|Potri.010G109700|Potri.010G109700.1	Pkinase--Pkinase_Tyr--	Kinase	XX
Arabidopsis lyrata	AlCRK49	CRK43_27038347_peptide|Ptrichocarpa|Potri.008G132300|Potri.008G132300.1	Pkinase--Pkinase_Tyr--	Kinase	XX
Arabidopsis lyrata	AlCRK50	CRK43_27278966_peptide|Slycopersicum|Solyc04g007880.2|Solyc04g007880.2.1	Pkinase--Pkinase_Tyr--	Kinase	XX
Arabidopsis lyrata	AlCRK51	CRK43_27461559_peptide|Tcacao|Thecc1EG010978|Thecc1EG010978t1	Pkinase--Pkinase_Tyr--	Kinase	XX
Arabidopsis lyrata	AlCRK52	CRK43_31097059_peptide|Mtruncatula|Medtr1g031780|Medtr1g031780.1	Pkinase--Pkinase_Tyr--	Kinase	XX
Betula pendula	BpCRK83	CRK43_Betula_pendula_89022E43F7BEA7A455650956E5BB489A	Pkinase--Pkinase_Tyr--	Kinase	XX
Brachypodium distachyon	BdCRK11	CRK43_Bradi4g29930.1.p|Bdistachyon|Bradi4g29930|Bradi4g29930.1	Pkinase--Pkinase_Tyr--	Kinase	XX
Cucumis sativus	CsCRK38	CRK43_Cucsa.009200.1	Pkinase--Pkinase_Tyr--	Kinase	XX
Amborella trichopoda	AtrCRK26	CRK43_evm_27.model.AmTr_v1.0_scaffold00010.51	Pkinase--Pkinase_Tyr--	Kinase	XX
Zea mays	ZmCRK36	CRK43_GRMZM2G040840_P01|Zmays|GRMZM2G040840|GRMZM2G040840_T01	Pkinase--Pkinase_Tyr--	Kinase	XX
Zea mays	ZmCRK37	CRK43_GRMZM2G334165_P01|Zmays|GRMZM2G334165|GRMZM2G334165_T01	Pkinase--Pkinase_Tyr--	Kinase	XX
Hordeum vulgare	HvCRK54	CRK43_Hordeum_vulgare_MLOC_55302_manual_annotation	Pkinase--Pkinase_Tyr--	Kinase	XX
Solanum tuberosum	StCRK39	CRK43_PGSC0003DMP400051419|Stuberosum|PGSC0003DMG400029520|PGSC0003DMT400075920	Pkinase--Pkinase_Tyr--	Kinase	XX
Nelumbo nucifera	NnCRK40	CRK43_Sacred_lotus_NNU_04004-RA	Pkinase--Pkinase_Tyr--	Kinase	XX
Solanum melongena	SmCRK15	CRK43_Sme2.5_01636.1_g00004.1_manual_correction	Pkinase--Pkinase_Tyr--	Kinase	XX
Sorghum bicolor	SbCRK55	CRK43_Sobic.002G197600.1.p|Sbicolor|Sobic.002G197600|Sobic.002G197600.1	Pkinase--Pkinase_Tyr--	Kinase	XX
Spirodela polyrhiza	SpCRK31	CRK43_Spipo15G0029200_manual_correction	Pkinase--Pkinase_Tyr--	Kinase	XX
Arabidopsis thaliana	AtCRK12	CRK44_At4g00960	Pkinase--Pkinase_Tyr--	Kinase	XX
Arabidopsis thaliana	AtCRK13	CRK45_ARATH_At4g11890	Pkinase--Pkinase_Tyr--	Kinase	XX
Capsella rubella	CrCRK12	CRK45_Carubv10001286m	Pkinase_Tyr--Pkinase--	Kinase	XX
Arabidopsis lyrata	AlCRK54	CRK45_Lyrata_895387	Pkinase_Tyr--Pkinase--	Kinase	XX
Arabidopsis lyrata	AlCRK55	CRRSP_315060|PACid:16061430	Stress-antifung--Stress-antifung--	ddCRRSP	IV
Arabidopsis lyrata	AlCRK56	CRRSP_318931|PACid:16039153	Stress-antifung--Stress-antifung--	ddCRRSP	IV
Arabidopsis lyrata	AlCRK57	CRRSP_318935|PACid:16061237	Stress-antifung--Stress-antifung--	ddCRRSP	IV
Arabidopsis lyrata	AlCRK58	CRRSP_318936|PACid:16054081	Stress-antifung--Stress-antifung--	ddCRRSP	IV
Arabidopsis lyrata	AlCRK59	CRRSP_319073|PACid:16036668	Stress-antifung--Stress-antifung--	ddCRRSP	IV
Arabidopsis lyrata	AlCRK60	CRRSP_322981|PACid:16037378	Stress-antifung--Stress-antifung--	ddCRRSP	IV
Arabidopsis lyrata	AlCRK61	CRRSP_348900|PACid:16041524	Stress-antifung--Stress-antifung--	ddCRRSP	IV
Arabidopsis lyrata	AlCRK62	CRRSP_474997|PACid:16059607	Stress-antifung--Stress-antifung--	ddCRRSP	IV
Arabidopsis lyrata	AlCRK83	CRRSP_474997|PACid:16059607	Stress-antifung--Stress-antifung--	ddCRRSP	IV
Arabidopsis lyrata	AlCRK63	CRRSP_474999|PACid:16044524	Stress-antifung--Stress-antifung--	ddCRRSP	IV
Arabidopsis lyrata	AlCRK84	CRRSP_474999|PACid:16044524	Stress-antifung--Stress-antifung--	ddCRRSP	IV
Arabidopsis lyrata	AlCRK64	CRRSP_479710|PACid:16065919	Stress-antifung--Stress-antifung--	ddCRRSP	IV
Arabidopsis lyrata	AlCRK65	CRRSP_479711|PACid:16055138	Stress-antifung--Stress-antifung--	ddCRRSP	IV
Arabidopsis lyrata	AlCRK66	CRRSP_479712|PACid:16047880	Stress-antifung--Stress-antifung--	ddCRRSP	IV
Arabidopsis lyrata	AlCRK67	CRRSP_479716|PACid:16043353	Stress-antifung--Stress-antifung--	ddCRRSP	IV
Arabidopsis lyrata	AlCRK68	CRRSP_479720|PACid:16051410	Stress-antifung--Stress-antifung--	ddCRRSP	IV
Arabidopsis lyrata	AlCRK69	CRRSP_493849|PACid:16039161	Stress-antifung	sdCRRSP	I
Arabidopsis lyrata	AlCRK70	CRRSP_493850|PACid:16061964	Stress-antifung	sdCRRSP	I
Arabidopsis lyrata	AlCRK71	CRRSP_494916|PACid:16046827	Stress-antifung--Stress-antifung--	ddCRRSP	IV
Arabidopsis lyrata	AlCRK72	CRRSP_863819|PACid:16053248	Stress-antifung--Stress-antifung--	ddCRRSP	IV
Arabidopsis lyrata	AlCRK73	CRRSP_865340|PACid:16063486	Stress-antifung--Stress-antifung--	ddCRRSP	IV
Arabidopsis lyrata	AlCRK74	CRRSP_869453|PACid:16040223	Stress-antifung--Stress-antifung--	ddCRRSP	IV
Arabidopsis lyrata	AlCRK75	CRRSP_873711|PACid:16056830	Stress-antifung--Stress-antifung--	ddCRRSP	IV
Arabidopsis lyrata	AlCRK85	CRRSP_873711|PACid:16056830	Stress-antifung--Stress-antifung--	ddCRRSP	IV
Arabidopsis lyrata	AlCRK76	CRRSP_882960|PACid:16043310	Stress-antifung--Stress-antifung--	ddCRRSP	IV
Arabidopsis lyrata	AlCRK77	CRRSP_893327|PACid:16045979	Stress-antifung	sdCRRSP	I
Arabidopsis lyrata	AlCRK86	CRRSP_893327|PACid:16045979	Stress-antifung	sdCRRSP	I
Arabidopsis lyrata	AlCRK78	CRRSP_894256|PACid:16055175	Stress-antifung	sdCRRSP	I
Arabidopsis lyrata	AlCRK79	CRRSP_898651|PACid:16050188	Stress-antifung--Stress-antifung--	ddCRRSP	IV
Arabidopsis lyrata	AlCRK80	CRRSP_898652|PACid:16051368	Stress-antifung--Stress-antifung--	ddCRRSP	IV
Arabidopsis lyrata	AlCRK81	CRRSP_898653|PACid:16042393	Stress-antifung	sdCRRSP	I
Arabidopsis lyrata	AlCRK82	CRRSP_898655|PACid:16064097	Stress-antifung	sdCRRSP	I
Aquilegia coerulea	AcCRK01	CRRSP_Aquca_005_00438.1	Stress-antifung--Stress-antifung--	ddCRRSP	IV
Aquilegia coerulea	AcCRK02	CRRSP_Aquca_008_00239.1	Stress-antifung--Stress-antifung--	ddCRRSP	IV
Aquilegia coerulea	AcCRK03	CRRSP_Aquca_009_00663.1	Stress-antifung--Stress-antifung--	ddCRRSP	IV
Aquilegia coerulea	AcCRK04	CRRSP_Aquca_012_00206.1	Stress-antifung--Stress-antifung--	ddCRRSP	IV
Aquilegia coerulea	AcCRK05	CRRSP_Aquca_012_00208.1	Stress-antifung--Stress-antifung--	ddCRRSP	IV
Aquilegia coerulea	AcCRK06	CRRSP_Aquca_013_00413.1	Stress-antifung--Stress-antifung--	ddCRRSP	IV
Aquilegia coerulea	AcCRK07	CRRSP_Aquca_013_00414.1	Stress-antifung--Stress-antifung--	ddCRRSP	IV
Aquilegia coerulea	AcCRK08	CRRSP_Aquca_054_00139.1	Stress-antifung	sdCRRSP	I
Arabidopsis thaliana	AtCRK01	CRRSP_AT1G61750.1	Stress-antifung--Stress-antifung--PRIMA1--	ddCRRSPP	VI
Arabidopsis thaliana	AtCRK02	CRRSP_AT1G63550.1	Stress-antifung--Stress-antifung--	ddCRRSP	IV
Arabidopsis thaliana	AtCRK65	CRRSP_AT1G63550.1	Stress-antifung--Stress-antifung--	ddCRRSP	IV
Arabidopsis thaliana	AtCRK03	CRRSP_AT1G63560.1	Stress-antifung--Stress-antifung--	ddCRRSP	IV
Arabidopsis thaliana	AtCRK04	CRRSP_AT1G63570.1	Stress-antifung--Stress-antifung--	ddCRRSP	IV
Arabidopsis thaliana	AtCRK66	CRRSP_AT1G63570.1	Stress-antifung--Stress-antifung--	ddCRRSP	IV
Arabidopsis thaliana	AtCRK05	CRRSP_AT1G63580.1	Stress-antifung--Stress-antifung--	ddCRRSP	IV
Arabidopsis thaliana	AtCRK06	CRRSP_AT1G63590.1	Stress-antifung--Stress-antifung--	ddCRRSP	IV
Arabidopsis thaliana	AtCRK07	CRRSP_AT1G63600.1	Stress-antifung--Stress-antifung--	ddCRRSP	IV
Arabidopsis thaliana	AtCRK67	CRRSP_AT1G63600.1	Stress-antifung--Stress-antifung--	ddCRRSP	IV
Arabidopsis thaliana	AtCRK08	CRRSP_AT2G31620.1	Stress-antifung--Stress-antifung--	ddCRRSP	IV
Arabidopsis thaliana	AtCRK09	CRRSP_AT3G21900.1	Stress-antifung--Stress-antifung--	ddCRRSP	IV
Arabidopsis thaliana	AtCRK10	CRRSP_AT3G21910.1	Stress-antifung--Stress-antifung--	ddCRRSP	IV
Arabidopsis thaliana	AtCRK21	CRRSP_AT3G21920.1	Stress-antifung--Stress-antifung--	ddCRRSP	IV
Arabidopsis thaliana	AtCRK23	CRRSP_AT3G21930.1	Stress-antifung--Stress-antifung--	ddCRRSP	IV
Arabidopsis thaliana	AtCRK24	CRRSP_AT3G21933	Stress-antifung--Stress-antifung--	ddCRRSP	IV
Arabidopsis thaliana	AtCRK25	CRRSP_AT3G21937	Stress-antifung--Stress-antifung--	ddCRRSP	IV
Arabidopsis thaliana	AtCRK26	CRRSP_AT3G21940.1	Stress-antifung--Stress-antifung--	ddCRRSP	IV
Arabidopsis thaliana	AtCRK27	CRRSP_AT3G21945	Stress-antifung--Stress-antifung--	ddCRRSP	IV
Arabidopsis thaliana	AtCRK28	CRRSP_AT3G21960	Stress-antifung--Stress-antifung--	ddCRRSP	IV
Arabidopsis thaliana	AtCRK29	CRRSP_AT3G21965	Stress-antifung--Stress-antifung--	ddCRRSP	IV
Arabidopsis thaliana	AtCRK30	CRRSP_AT3G21970.1	Stress-antifung--Stress-antifung--	ddCRRSP	IV
Arabidopsis thaliana	AtCRK31	CRRSP_AT3G21980.1	Stress-antifung--Stress-antifung--	ddCRRSP	IV
Arabidopsis thaliana	AtCRK32	CRRSP_AT3G21985	Stress-antifung--Stress-antifung--	ddCRRSP	IV
Arabidopsis thaliana	AtCRK33	CRRSP_AT3G21990.1	Stress-antifung--Stress-antifung--	ddCRRSP	IV
Arabidopsis thaliana	AtCRK34	CRRSP_AT3G22000.1	Stress-antifung--Stress-antifung--	ddCRRSP	IV
Arabidopsis thaliana	AtCRK35	CRRSP_AT3G22010.1	Stress-antifung--Stress-antifung--	ddCRRSP	IV
Arabidopsis thaliana	AtCRK36	CRRSP_AT3G22020.1	Stress-antifung--Stress-antifung--	ddCRRSP	IV
Arabidopsis thaliana	AtCRK37	CRRSP_AT3G22030.1	Stress-antifung	sdCRRSP	I
Arabidopsis thaliana	AtCRK68	CRRSP_AT3G22030.1	Stress-antifung	sdCRRSP	I
Arabidopsis thaliana	AtCRK38	CRRSP_AT3G22040.1	Stress-antifung--Stress-antifung--	ddCRRSP	IV
Arabidopsis thaliana	AtCRK39	CRRSP_AT3G22050.1	Stress-antifung--Stress-antifung--	ddCRRSP	IV
Arabidopsis thaliana	AtCRK40	CRRSP_AT3G22053	Stress-antifung--Stress-antifung--	ddCRRSP	IV
Arabidopsis thaliana	AtCRK41	CRRSP_AT3G22057	Stress-antifung--Stress-antifung--	ddCRRSP	IV
Arabidopsis thaliana	AtCRK42	CRRSP_AT3G22060.1	Stress-antifung--Stress-antifung--	ddCRRSP	IV
Arabidopsis thaliana	AtCRK43	CRRSP_AT3G29040.1	Stress-antifung--Stress-antifung--	ddCRRSP	IV
Arabidopsis thaliana	AtCRK44	CRRSP_AT3G29050.1	Stress-antifung	sdCRRSP	I
Arabidopsis thaliana	AtCRK45	CRRSP_AT3G58310.1	Stress-antifung--Stress-antifung--	ddCRRSP	IV
Arabidopsis thaliana	AtCRK46	CRRSP_AT4G20530.1	Stress-antifung--DUF1204--DUF1204--	sdCRRSPD	II
Arabidopsis thaliana	AtCRK47	CRRSP_AT4G20540.1	Stress-antifung--DUF1204--DUF1204--	sdCRRSPD	II
Arabidopsis thaliana	AtCRK69	CRRSP_AT4G20540.1	Stress-antifung--DUF1204--DUF1204--	sdCRRSPD	II
Arabidopsis thaliana	AtCRK48	CRRSP_AT4G20550.1	Stress-antifung--Stress-antifung--DUF1204--	ddCRRSPD	V
Arabidopsis thaliana	AtCRK49	CRRSP_AT4G20560.1	Stress-antifung--Stress-antifung--DUF1204--	ddCRRSPD	V
Arabidopsis thaliana	AtCRK50	CRRSP_AT4G20570.1	Stress-antifung--Stress-antifung--DUF1204--	ddCRRSPD	V
Arabidopsis thaliana	AtCRK51	CRRSP_AT4G20580.1	Stress-antifung--Stress-antifung--DUF1204--	ddCRRSPD	V
Arabidopsis thaliana	AtCRK52	CRRSP_AT4G20590.1	Stress-antifung--Stress-antifung--DUF1204--	ddCRRSPD	V
Arabidopsis thaliana	AtCRK53	CRRSP_AT4G20600.1	Stress-antifung--Stress-antifung--DUF1204--	ddCRRSPD	V
Arabidopsis thaliana	AtCRK54	CRRSP_AT4G20610.1	Stress-antifung--Stress-antifung--DUF1204--	ddCRRSPD	V
Arabidopsis thaliana	AtCRK55	CRRSP_AT4G20620.1	Stress-antifung--Stress-antifung--DUF1204--	ddCRRSPD	V
Arabidopsis thaliana	AtCRK56	CRRSP_AT4G20630.1	Stress-antifung--DUF1204--DUF1204--	sdCRRSPD	II
Arabidopsis thaliana	AtCRK70	CRRSP_AT4G20630.1	Stress-antifung--DUF1204--DUF1204--	sdCRRSPD	II
Arabidopsis thaliana	AtCRK57	CRRSP_AT4G20640.1	Stress-antifung--Stress-antifung--DUF1204--	ddCRRSPD	V
Arabidopsis thaliana	AtCRK58	CRRSP_AT4G20670.1	Stress-antifung--Stress-antifung--	ddCRRSP	IV
Arabidopsis thaliana	AtCRK59	CRRSP_AT4G20680.1	Stress-antifung--Stress-antifung--	ddCRRSP	IV
Arabidopsis thaliana	AtCRK60	CRRSP_AT4G23170_CRK9	Stress-antifung--Stress-antifung--	ddCRRSP	IV
Arabidopsis thaliana	AtCRK61	CRRSP_AT5G41280.1	Stress-antifung	sdCRRSP	I
Arabidopsis thaliana	AtCRK62	CRRSP_AT5G41290.1	Stress-antifung--Stress-antifung--	ddCRRSP	IV
Arabidopsis thaliana	AtCRK63	CRRSP_AT5G41300.1	Stress-antifung	sdCRRSP	I
Arabidopsis thaliana	AtCRK64	CRRSP_AT5G48540.1	Stress-antifung--Stress-antifung--	ddCRRSP	IV
Betula pendula	BpCRK01	CRRSP_Bpev01.c0053.g0055.m0001	Stress-antifung	sdCRRSP	I
Betula pendula	BpCRK72	CRRSP_Bpev01.c0066.g0005.m0001	Stress-antifung--Stress-antifung--	ddCRRSP	IV
Betula pendula	BpCRK73	CRRSP_Bpev01.c0265.g0004.m0001	Stress-antifung--Stress-antifung--	ddCRRSP	IV
Betula pendula	BpCRK74	CRRSP_Bpev01.c0266.g0001.m0001	Stress-antifung--Stress-antifung--	ddCRRSP	IV
Betula pendula	BpCRK75	CRRSP_Bpev01.c0504.g0019.m0001	Stress-antifung--Stress-antifung--	ddCRRSP	IV
Betula pendula	BpCRK76	CRRSP_Bpev01.c0504.g0022.m0001	Stress-antifung--Stress-antifung--	ddCRRSP	IV
Betula pendula	BpCRK77	CRRSP_Bpev01.c0504.g0023.m0001	Stress-antifung--Stress-antifung--	ddCRRSP	IV
Betula pendula	BpCRK78	CRRSP_Bpev01.c1271.g0007.m0001	Stress-antifung--Stress-antifung--	ddCRRSP	IV
Betula pendula	BpCRK79	CRRSP_Bpev01.c2480.g0001.m0001	Stress-antifung--Stress-antifung--	ddCRRSP	IV
Betula pendula	BpCRK80	CRRSP_Bpev01.c3589.g0001.m0001	Stress-antifung--Stress-antifung--	ddCRRSP	IV
Betula pendula	BpCRK81	CRRSP_Bpev01.c3589.g0002.m0001	Stress-antifung--Stress-antifung--	ddCRRSP	IV
Brachypodium distachyon	BdCRK06	CRRSP_Bradi1g19310.1|PACid:21816326	Stress-antifung	sdCRRSP	I
Brachypodium distachyon	BdCRK01	CRRSP_Bradi1g25620.1|PACid:21823524	Stress-antifung--Stress-antifung--	ddCRRSP	IV
Brachypodium distachyon	BdCRK07	CRRSP_Bradi1g25670.1|PACid:21818149	Stress-antifung	sdCRRSP	I
Brachypodium distachyon	BdCRK08	CRRSP_Bradi1g25690.1|PACid:21820900	Stress-antifung	sdCRRSP	I
Brachypodium distachyon	BdCRK02	CRRSP_Bradi1g25710.1|PACid:21821788	Stress-antifung--Stress-antifung--	ddCRRSP	IV
Brachypodium distachyon	BdCRK03	CRRSP_Bradi1g66450.1|PACid:21821204	Stress-antifung--Stress-antifung--	ddCRRSP	IV
Brachypodium distachyon	BdCRK04	CRRSP_Bradi2g37150.1|PACid:21809301	Stress-antifung--Stress-antifung--	ddCRRSP	IV
Brachypodium distachyon	BdCRK09	CRRSP_Bradi3g00955.1|PACid:21828672	Stress-antifung	sdCRRSP	I
Brachypodium distachyon	BdCRK05	CRRSP_Bradi4g02310.1|PACid:21814040	Stress-antifung--Stress-antifung--	ddCRRSP	IV
Brachypodium distachyon	BdCRK10	CRRSP_Bradi4g14230.1|PACid:21813069	Stress-antifung	sdCRRSP	I
Betula pendula	BpCRK82	CRRSP_c0304_r_starting_at_742067	Stress-antifung--Stress-antifung--	ddCRRSP	IV
Ginkgo biloba	GbiCRK01	CRRSP_C3VHZ7_GINBI_Gnk2	Stress-antifung	sdCRRSP	I
Capsella rubella	CrCRK01	CRRSP_Carubv10007303m|PACid:20894465	Stress-antifung--Stress-antifung--	ddCRRSP	IV
Capsella rubella	CrCRK02	CRRSP_Carubv10007421m|PACid:20897122	Stress-antifung--Stress-antifung--	ddCRRSP	IV
Capsella rubella	CrCRK03	CRRSP_Carubv10007720m|PACid:20895511	Stress-antifung	sdCRRSP	I
Capsella rubella	CrCRK04	CRRSP_Carubv10011141m|PACid:20892700	Stress-antifung--Stress-antifung--	ddCRRSP	IV
Capsella rubella	CrCRK05	CRRSP_Carubv10012131m|PACid:20891848	Stress-antifung	sdCRRSP	I
Capsella rubella	CrCRK49	CRRSP_Carubv10012131m|PACid:20891848	Stress-antifung	sdCRRSP	I
Capsella rubella	CrCRK06	CRRSP_Carubv10014446m|PACid:20899238	Stress-antifung--Stress-antifung--	ddCRRSP	IV
Capsella rubella	CrCRK07	CRRSP_Carubv10014454m|PACid:20897481	Stress-antifung--Stress-antifung--	ddCRRSP	IV
Capsella rubella	CrCRK08	CRRSP_Carubv10015105m|PACid:20900223	Stress-antifung--Stress-antifung--	ddCRRSP	IV
Capsella rubella	CrCRK09	CRRSP_Carubv10015159m|PACid:20900969	Stress-antifung--Stress-antifung--	ddCRRSP	IV
Capsella rubella	CrCRK10	CRRSP_Carubv10015173m|PACid:20901000	Stress-antifung--Stress-antifung--	ddCRRSP	IV
Capsella rubella	CrCRK21	CRRSP_Carubv10015177m|PACid:20897975	Stress-antifung--Stress-antifung--	ddCRRSP	IV
Capsella rubella	CrCRK22	CRRSP_Carubv10015275m|PACid:20897564	Stress-antifung--Stress-antifung--	ddCRRSP	IV
Capsella rubella	CrCRK23	CRRSP_Carubv10015340m|PACid:20899357	Stress-antifung--Stress-antifung--	ddCRRSP	IV
Capsella rubella	CrCRK24	CRRSP_Carubv10015352m|PACid:20899267	Stress-antifung--Stress-antifung--	ddCRRSP	IV
Capsella rubella	CrCRK25	CRRSP_Carubv10015411m|PACid:20897565	Stress-antifung--Stress-antifung--	ddCRRSP	IV
Capsella rubella	CrCRK26	CRRSP_Carubv10015439m|PACid:20899424	Stress-antifung--Stress-antifung--	ddCRRSP	IV
Capsella rubella	CrCRK27	CRRSP_Carubv10015466m|PACid:20897785	Stress-antifung--Stress-antifung--	ddCRRSP	IV
Capsella rubella	CrCRK28	CRRSP_Carubv10015485m|PACid:20899315	Stress-antifung--Stress-antifung--	ddCRRSP	IV
Capsella rubella	CrCRK29	CRRSP_Carubv10015511m|PACid:20900133	Stress-antifung--Stress-antifung--	ddCRRSP	IV
Capsella rubella	CrCRK30	CRRSP_Carubv10015592m|PACid:20898229	Stress-antifung	sdCRRSP	I
Capsella rubella	CrCRK31	CRRSP_Carubv10015622m|PACid:20900752	Stress-antifung--Stress-antifung--	ddCRRSP	IV
Capsella rubella	CrCRK32	CRRSP_Carubv10015666m|PACid:20899761	Stress-antifung--Stress-antifung--	ddCRRSP	IV
Capsella rubella	CrCRK33	CRRSP_Carubv10015844m|PACid:20897751	Stress-antifung--Stress-antifung--	ddCRRSP	IV
Capsella rubella	CrCRK34	CRRSP_Carubv10015870m|PACid:20898028	Stress-antifung	sdCRRSP	I
Capsella rubella	CrCRK50	CRRSP_Carubv10015870m|PACid:20898028	Stress-antifung	sdCRRSP	I
Capsella rubella	CrCRK35	CRRSP_Carubv10016029m|PACid:20898161	Stress-antifung--Stress-antifung--	ddCRRSP	IV
Capsella rubella	CrCRK36	CRRSP_Carubv10016058m|PACid:20900721	Stress-antifung--Stress-antifung--	ddCRRSP	IV
Capsella rubella	CrCRK37	CRRSP_Carubv10016100m|PACid:20899484	Stress-antifung--Stress-antifung--	ddCRRSP	IV
Capsella rubella	CrCRK38	CRRSP_Carubv10016238m|PACid:20900684	Stress-antifung--Stress-antifung--	ddCRRSP	IV
Capsella rubella	CrCRK39	CRRSP_Carubv10019024m|PACid:20885679	Stress-antifung--Stress-antifung--	ddCRRSP	IV
Capsella rubella	CrCRK40	CRRSP_Carubv10021535m|PACid:20906575	Stress-antifung--Stress-antifung--	ddCRRSP	IV
Capsella rubella	CrCRK51	CRRSP_Carubv10021535m|PACid:20906575	Stress-antifung--Stress-antifung--	ddCRRSP	IV
Capsella rubella	CrCRK41	CRRSP_Carubv10021866m|PACid:20906911	Stress-antifung--Stress-antifung--	ddCRRSP	IV
Capsella rubella	CrCRK42	CRRSP_Carubv10021878m|PACid:20904723	Stress-antifung--Stress-antifung--	ddCRRSP	IV
Capsella rubella	CrCRK43	CRRSP_Carubv10021882m|PACid:20904482	Stress-antifung--Stress-antifung--	ddCRRSP	IV
Capsella rubella	CrCRK44	CRRSP_Carubv10022027m|PACid:20906873	Stress-antifung--Stress-antifung--	ddCRRSP	IV
Capsella rubella	CrCRK45	CRRSP_Carubv10022074m|PACid:20904358	Stress-antifung--Stress-antifung--	ddCRRSP	IV
Capsella rubella	CrCRK46	CRRSP_Carubv10022282m|PACid:20906249	Stress-antifung--Stress-antifung--	ddCRRSP	IV
Capsella rubella	CrCRK47	CRRSP_Carubv10025134m|PACid:20903749	Stress-antifung--Stress-antifung--	ddCRRSP	IV
Capsella rubella	CrCRK48	CRRSP_Carubv10026967m|PACid:20913822	Stress-antifung--Stress-antifung--	ddCRRSP	IV
Arabidopsis lyrata	AlCRK87	CRRSP_close_to_863820|PACid:16061886	Stress-antifung--Stress-antifung--	ddCRRSP	IV
Cucumis sativus	CsCRK01	CRRSP_Cucsa.043630.1|PACid:16953080	Stress-antifung	sdCRRSP	I
Cucumis sativus	CsCRK12	CRRSP_Cucsa.043630.1|PACid:16953080	Stress-antifung	sdCRRSP	I
Cucumis sativus	CsCRK02	CRRSP_Cucsa.045480.1|PACid:16953372	Stress-antifung--Stress-antifung--	ddCRRSP	IV
Cucumis sativus	CsCRK13	CRRSP_Cucsa.045480.1|PACid:16953372	Stress-antifung--Stress-antifung--	ddCRRSP	IV
Cucumis sativus	CsCRK03	CRRSP_Cucsa.045510.1|PACid:16953375	Stress-antifung--Stress-antifung--	ddCRRSP	IV
Cucumis sativus	CsCRK04	CRRSP_Cucsa.045600.1|PACid:16953384	Stress-antifung--Stress-antifung--	ddCRRSP	IV
Cucumis sativus	CsCRK14	CRRSP_Cucsa.045600.1|PACid:16953384	Stress-antifung--Stress-antifung--	ddCRRSP	IV
Cucumis sativus	CsCRK05	CRRSP_Cucsa.086180.1|PACid:16956747	Stress-antifung--Stress-antifung--	ddCRRSP	IV
Cucumis sativus	CsCRK15	CRRSP_Cucsa.086180.1|PACid:16956747	Stress-antifung--Stress-antifung--	ddCRRSP	IV
Cucumis sativus	CsCRK06	CRRSP_Cucsa.086190.1|PACid:16956748	Stress-antifung--Stress-antifung--	ddCRRSP	IV
Cucumis sativus	CsCRK16	CRRSP_Cucsa.086190.1|PACid:16956748	Stress-antifung--Stress-antifung--	ddCRRSP	IV
Cucumis sativus	CsCRK07	CRRSP_Cucsa.086250.1|PACid:16956754	Stress-antifung--Stress-antifung--	ddCRRSP	IV
Cucumis sativus	CsCRK08	CRRSP_Cucsa.148290.1|PACid:16964133	Stress-antifung--Stress-antifung--	ddCRRSP	IV
Cucumis sativus	CsCRK09	CRRSP_Cucsa.148300.1|PACid:16964134	Stress-antifung--Stress-antifung--	ddCRRSP	IV
Cucumis sativus	CsCRK10	CRRSP_Cucsa.148310.1|PACid:16964135	Stress-antifung--Stress-antifung--	ddCRRSP	IV
Cucumis sativus	CsCRK11	CRRSP_Cucsa.148320.1|PACid:16964136	Stress-antifung--Stress-antifung--	ddCRRSP	IV
Cucumis sativus	CsCRK17	CRRSP_Cucsa.184390.1|PACid:16967555	Stress-antifung	sdCRRSP	I
Amborella trichopoda	AtrCRK01	CRRSP_evm_27.model.AmTr_v1.0_scaffold00007.346	Stress-antifung--Stress-antifung--	ddCRRSP	IV
Amborella trichopoda	AtrCRK08	CRRSP_evm_27.model.AmTr_v1.0_scaffold00007.346	Stress-antifung--Stress-antifung--	ddCRRSP	IV
Amborella trichopoda	AtrCRK02	CRRSP_evm_27.model.AmTr_v1.0_scaffold00035.12	Stress-antifung--Stress-antifung--	ddCRRSP	IV
Amborella trichopoda	AtrCRK03	CRRSP_evm_27.model.AmTr_v1.0_scaffold00035.9	Stress-antifung--Stress-antifung--	ddCRRSP	IV
Amborella trichopoda	AtrCRK04	CRRSP_evm_27.model.AmTr_v1.0_scaffold00060.28	Stress-antifung--Stress-antifung--	ddCRRSP	IV
Amborella trichopoda	AtrCRK05	CRRSP_evm_27.model.AmTr_v1.0_scaffold00060.29	Stress-antifung--Stress-antifung--	ddCRRSP	IV
Amborella trichopoda	AtrCRK06	CRRSP_evm_27.model.AmTr_v1.0_scaffold00060.32	Stress-antifung--Stress-antifung--	ddCRRSP	IV
Amborella trichopoda	AtrCRK07	CRRSP_evm_27.model.AmTr_v1.0_scaffold00153.15	Stress-antifung--Stress-antifung--	ddCRRSP	IV
Amborella trichopoda	AtrCRK09	CRRSP_evm_27.model.AmTr_v1.0_scaffold00153.15	Stress-antifung--Stress-antifung--	ddCRRSP	IV
Amborella trichopoda	AtrCRK10	CRRSP_evm_27.TU.AmTr_v1.0_scaffold00025.40	Stress-antifung	sdCRRSP	I
Zea mays	ZmCRK01	CRRSP_GRMZM2G026406_T01	Stress-antifung--Stress-antifung--	ddCRRSP	IV
Zea mays	ZmCRK04	CRRSP_GRMZM2G026406_T01	Stress-antifung--Stress-antifung--	ddCRRSP	IV
Zea mays	ZmCRK02	CRRSP_GRMZM2G043878_T01|PACid:20862461	Stress-antifung--Stress-antifung--	ddCRRSP	IV
Zea mays	ZmCRK05	CRRSP_GRMZM2G178140_T01|PACid:20833935	Stress-antifung	sdCRRSP	I
Zea mays	ZmCRK03	CRRSP_GRMZM2G334181_T01|PACid:20821422	Stress-antifung--Stress-antifung--	ddCRRSP	IV
Vitis vinifera	VvCRK01	CRRSP_GSVIVT01005284001|PACid:17819453	Stress-antifung--Stress-antifung--	ddCRRSP	IV
Vitis vinifera	VvCRK02	CRRSP_GSVIVT01005286001|PACid:17819454	Stress-antifung--Stress-antifung--	ddCRRSP	IV
Vitis vinifera	VvCRK03	CRRSP_GSVIVT01030634001|PACid:17837101	Stress-antifung--Stress-antifung--	ddCRRSP	IV
Vitis vinifera	VvCRK04	CRRSP_GSVIVT01030635001|PACid:17837102	Stress-antifung--Stress-antifung--	ddCRRSP	IV
Vitis vinifera	VvCRK05	CRRSP_GSVIVT01030637001|PACid:17837104	Stress-antifung--Stress-antifung--	ddCRRSP	IV
Oryza sativa	OsCRK50	CRRSP_LOC_Os01g56720.1|PACid:24116712	Stress-antifung	sdCRRSP	I
Oryza sativa	OsCRK51	CRRSP_LOC_Os01g56840.1|PACid:24115675	Stress-antifung	sdCRRSP	I
Oryza sativa	OsCRK52	CRRSP_LOC_Os01g56840.1|PACid:24115675	Stress-antifung	sdCRRSP	I
Oryza sativa	OsCRK53	CRRSP_LOC_Os01g56850.1|PACid:24115384	Stress-antifung--Stress-antifung	ddCRRSP	IV
Oryza sativa	OsCRK54	CRRSP_LOC_Os01g56850.1|PACid:24115384	Stress-antifung--Stress-antifung	ddCRRSP	IV
Oryza sativa	OsCRK55	CRRSP_LOC_Os03g16950.1|PACid:24123693	Stress-antifung--Stress-antifung--	ddCRRSP	IV
Oryza sativa	OsCRK56	CRRSP_LOC_Os03g16960.1|PACid:24126186	Stress-antifung--Stress-antifung--	ddCRRSP	IV
Oryza sativa	OsCRK57	CRRSP_LOC_Os03g19840.1|PACid:24122449	Stress-antifung	sdCRRSP	I
Oryza sativa	OsCRK58	CRRSP_LOC_Os03g36650.1|PACid:24122422	Stress-antifung--Stress-antifung--	ddCRRSP	IV
Oryza sativa	OsCRK59	CRRSP_LOC_Os03g36650.1|PACid:24122422	Stress-antifung--Stress-antifung--	ddCRRSP	IV
Oryza sativa	OsCRK60	CRRSP_LOC_Os04g09780.1|PACid:24105503	Stress-antifung--Stress-antifung--	ddCRRSP	IV
Oryza sativa	OsCRK61	CRRSP_LOC_Os04g09780.1|PACid:24105503	Stress-antifung--Stress-antifung--	ddCRRSP	IV
Oryza sativa	OsCRK62	CRRSP_LOC_Os04g12220.1|PACid:24107139	Stress-antifung--Stress-antifung--	ddCRRSP	IV
Oryza sativa	OsCRK63	CRRSP_LOC_Os04g12220.1|PACid:24107139	Stress-antifung--Stress-antifung--	ddCRRSP	IV
Oryza sativa	OsCRK64	CRRSP_LOC_Os04g25060.1|PACid:24107105	Stress-antifung--Stress-antifung--	ddCRRSP	IV
Oryza sativa	OsCRK65	CRRSP_LOC_Os04g25650.1|PACid:24104387	Stress-antifung--Stress-antifung--	ddCRRSP	IV
Oryza sativa	OsCRK66	CRRSP_LOC_Os04g56430.1|PACid:24105034	Stress-antifung--Stress-antifung--	ddCRRSP	IV
Oryza sativa	OsCRK67	CRRSP_LOC_Os05g02200.1|PACid:24153204	Stress-antifung--Stress-antifung--	ddCRRSP	IV
Oryza sativa	OsCRK68	CRRSP_LOC_Os07g35160.1|PACid:24111066	Stress-antifung	sdCRRSP	I
Oryza sativa	OsCRK69	CRRSP_LOC_Os07g35160.1|PACid:24111066	Stress-antifung	sdCRRSP	I
Oryza sativa	OsCRK70	CRRSP_LOC_Os07g35190.1|PACid:24113086	Stress-antifung	sdCRRSP	I
Oryza sativa	OsCRK71	CRRSP_LOC_Os07g35190.1|PACid:24113086	Stress-antifung	sdCRRSP	I
Oryza sativa	OsCRK72	CRRSP_LOC_Os08g04210.1|PACid:24100650	Stress-antifung--Stress-antifung--	ddCRRSP	IV
Oryza sativa	OsCRK73	CRRSP_LOC_Os08g04230.1|PACid:24099173	Stress-antifung--Stress-antifung--	ddCRRSP	IV
Oryza sativa	OsCRK74	CRRSP_LOC_Os08g04240.1|PACid:24100598	Stress-antifung--Stress-antifung--	ddCRRSP	IV
Oryza sativa	OsCRK75	CRRSP_LOC_Os08g04250.1|PACid:24097995	Stress-antifung--Stress-antifung--	ddCRRSP	IV
Oryza sativa	OsCRK76	CRRSP_LOC_Os12g41520.1|PACid:24147120	Stress-antifung	sdCRRSP	I
Picea abies	PaCRK80	CRRSP_MA_10011775g0010	Stress-antifung	sdCRRSP	I
Picea abies	PaCRK81	CRRSP_MA_10125861g0010	Stress-antifung	sdCRRSP	I
Picea abies	PaCRK52	CRRSP_MA_10193198g0010	Stress-antifung--Stress-antifung--	ddCRRSP	IV
Picea abies	PaCRK53	CRRSP_MA_10437132g0010	Stress-antifung--Stress-antifung--	ddCRRSP	IV
Picea abies	PaCRK82	CRRSP_MA_10437132g0010	Stress-antifung--Stress-antifung--	ddCRRSP	IV
Picea abies	PaCRK54	CRRSP_MA_113542g0010	Stress-antifung--Stress-antifung--	ddCRRSP	IV
Picea abies	PaCRK55	CRRSP_MA_113542g0010	Stress-antifung--Stress-antifung--	ddCRRSP	IV
Picea abies	PaCRK56	CRRSP_MA_113766g0010	Stress-antifung--Stress-antifung--	ddCRRSP	IV
Picea abies	PaCRK57	CRRSP_MA_113766g0010	Stress-antifung--Stress-antifung--	ddCRRSP	IV
Picea abies	PaCRK58	CRRSP_MA_114182g0010	Stress-antifung--Stress-antifung--	ddCRRSP	IV
Picea abies	PaCRK59	CRRSP_MA_114182g0010	Stress-antifung--Stress-antifung--	ddCRRSP	IV
Picea abies	PaCRK83	CRRSP_MA_13975g0010	Stress-antifung	sdCRRSP	I
Picea abies	PaCRK60	CRRSP_MA_155940g0010	Stress-antifung--Stress-antifung--	ddCRRSP	IV
Picea abies	PaCRK84	CRRSP_MA_158116g0010	Stress-antifung	sdCRRSP	I
Picea abies	PaCRK61	CRRSP_MA_172149g0010	Stress-antifung--Stress-antifung--	ddCRRSP	IV
Picea abies	PaCRK62	CRRSP_MA_172149g0010	Stress-antifung--Stress-antifung--	ddCRRSP	IV
Picea abies	PaCRK85	CRRSP_MA_174616g0010	Stress-antifung	sdCRRSP	I
Picea abies	PaCRK63	CRRSP_MA_18855g0010	Stress-antifung--Stress-antifung--	ddCRRSP	IV
Picea abies	PaCRK64	CRRSP_MA_18855g0020	Stress-antifung--Stress-antifung--	ddCRRSP	IV
Picea abies	PaCRK65	CRRSP_MA_216574g0010	Stress-antifung--Stress-antifung--	ddCRRSP	IV
Picea abies	PaCRK66	CRRSP_MA_2414g0010	Stress-antifung--Stress-antifung--	ddCRRSP	IV
Picea abies	PaCRK67	CRRSP_MA_2414g0010	Stress-antifung--Stress-antifung--	ddCRRSP	IV
Picea abies	PaCRK68	CRRSP_MA_304712g0020	Stress-antifung--Stress-antifung--	ddCRRSP	IV
Picea abies	PaCRK69	CRRSP_MA_35233g0010	Stress-antifung--Stress-antifung--	ddCRRSP	IV
Picea abies	PaCRK70	CRRSP_MA_35233g0010	Stress-antifung--Stress-antifung--	ddCRRSP	IV
Picea abies	PaCRK87	CRRSP_MA_35527g0010	Stress-antifung	sdCRRSP	I
Picea abies	PaCRK71	CRRSP_MA_45879g0010	Stress-antifung--Stress-antifung--	ddCRRSP	IV
Picea abies	PaCRK72	CRRSP_MA_49847g0010	Stress-antifung--Stress-antifung--	ddCRRSP	IV
Picea abies	PaCRK73	CRRSP_MA_762003g0010	Stress-antifung--Stress-antifung--	ddCRRSP	IV
Picea abies	PaCRK88	CRRSP_MA_764g0010	Stress-antifung	sdCRRSP	I
Picea abies	PaCRK74	CRRSP_MA_778884g0010	Stress-antifung--Stress-antifung--	ddCRRSP	IV
Picea abies	PaCRK75	CRRSP_MA_778884g0010	Stress-antifung--Stress-antifung--	ddCRRSP	IV
Picea abies	PaCRK76	CRRSP_MA_8352344g0010	Stress-antifung--Stress-antifung--	ddCRRSP	IV
Picea abies	PaCRK77	CRRSP_MA_8650970g0010	Stress-antifung--Stress-antifung--	ddCRRSP	IV
Picea abies	PaCRK89	CRRSP_MA_874084g0010	Stress-antifung	sdCRRSP	I
Picea abies	PaCRK78	CRRSP_MA_9603551g0010	Stress-antifung--Stress-antifung--	ddCRRSP	IV
Picea abies	PaCRK79	CRRSP_MA_9607306g0010	Stress-antifung--Stress-antifung--	ddCRRSP	IV
Picea abies	PaCRK90	CRRSP_MA_9954010g0010	Stress-antifung	sdCRRSP	I
Marchantia polymorpha	MpCRK01	CRRSP_Mapoly0130s0016.1	Stress-antifung	sdCRRSP	I
Marchantia polymorpha	MpCRK02	CRRSP_Mapoly0130s0017.1	Stress-antifung	sdCRRSP	I
Medicago truncatula	MtCRK01	CRRSP_Medtr1g021638.1	Stress-antifung--Stress-antifung--	ddCRRSP	IV
Medicago truncatula	MtCRK02	CRRSP_Medtr1g105850.1	Stress-antifung--Stress-antifung--	ddCRRSP	IV
Medicago truncatula	MtCRK03	CRRSP_Medtr1g105855.1	Stress-antifung--Stress-antifung--	ddCRRSP	IV
Medicago truncatula	MtCRK04	CRRSP_Medtr1g105860.3	Stress-antifung--Stress-antifung--	ddCRRSP	IV
Medicago truncatula	MtCRK05	CRRSP_Medtr1g105885.1	Stress-antifung--Stress-antifung--	ddCRRSP	IV
Medicago truncatula	MtCRK06	CRRSP_Medtr2g010710.1	Stress-antifung--Stress-antifung--	ddCRRSP	IV
Medicago truncatula	MtCRK07	CRRSP_Medtr2g010720.1	Stress-antifung--Stress-antifung--	ddCRRSP	IV
Medicago truncatula	MtCRK08	CRRSP_Medtr2g010730.1	Stress-antifung--Stress-antifung--	ddCRRSP	IV
Medicago truncatula	MtCRK09	CRRSP_Medtr2g088930.1	Stress-antifung--Stress-antifung--	ddCRRSP	IV
Medicago truncatula	MtCRK10	CRRSP_Medtr2g088980.1	Stress-antifung--Stress-antifung--	ddCRRSP	IV
Medicago truncatula	MtCRK11	CRRSP_Medtr7g052020.1	Stress-antifung--Stress-antifung--	ddCRRSP	IV
Medicago truncatula	MtCRK12	CRRSP_Medtr7g094760.1	Stress-antifung	sdCRRSP	I
Hordeum vulgare	HvCRK39	CRRSP_MLOC_14086.1	Stress-antifung	sdCRRSP	I
Hordeum vulgare	HvCRK47	CRRSP_MLOC_14086.1	Stress-antifung	sdCRRSP	I
Hordeum vulgare	HvCRK40	CRRSP_MLOC_17138.1	Stress-antifung	sdCRRSP	I
Hordeum vulgare	HvCRK48	CRRSP_MLOC_17138.1	Stress-antifung	sdCRRSP	I
Hordeum vulgare	HvCRK41	CRRSP_MLOC_3345.1	Stress-antifung	sdCRRSP	I
Hordeum vulgare	HvCRK49	CRRSP_MLOC_3345.1	Stress-antifung	sdCRRSP	I
Hordeum vulgare	HvCRK42	CRRSP_MLOC_33510.1	Stress-antifung	sdCRRSP	I
Hordeum vulgare	HvCRK50	CRRSP_MLOC_33510.1	Stress-antifung	sdCRRSP	I
Hordeum vulgare	HvCRK43	CRRSP_MLOC_37722.1	Stress-antifung	sdCRRSP	I
Hordeum vulgare	HvCRK44	CRRSP_MLOC_69428.1	Stress-antifung--Stress-antifung--	ddCRRSP	IV
Hordeum vulgare	HvCRK45	CRRSP_MLOC_7702.1	Stress-antifung	sdCRRSP	I
Hordeum vulgare	HvCRK52	CRRSP_MLOC_7702.1	Stress-antifung	sdCRRSP	I
Hordeum vulgare	HvCRK46	CRRSP_MLOC_8227.1	Stress-antifung	sdCRRSP	I
Hordeum vulgare	HvCRK53	CRRSP_MLOC_8227.1	Stress-antifung	sdCRRSP	I
Solanum tuberosum	StCRK04	CRRSP_PGSC0003DMP400023312|PACid:24378259	Stress-antifung--Stress-antifung--	ddCRRSP	IV
Solanum tuberosum	StCRK05	CRRSP_PGSC0003DMP400063324|PACid:24401286	Stress-antifung--Stress-antifung--	ddCRRSP	IV
Solanum tuberosum	StCRK06	CRRSP_PGSC0003DMT400091649	Stress-antifung--Stress-antifung--	ddCRRSP	IV
Solanum tuberosum	StCRK07	CRRSP_Potato_chr12_starting_at_6693304_PGSC0003DMG400013175	Stress-antifung--Stress-antifung--	ddCRRSP	IV
Solanum tuberosum	StCRK08	CRRSP_Potato_chr12_starting_at_6700599_PGSC0003DMG400013756	Stress-antifung--Stress-antifung--	ddCRRSP	IV
Solanum tuberosum	StCRK01	CRRSP_Potato_chr4_starting_at_17996092_PGSC0003DMG400046937	Stress-antifung	sdCRRSP	I
Solanum tuberosum	StCRK02	CRRSP_Potato_chr4_starting_at_18118689_PGSC0003DMG400045936	Stress-antifung	sdCRRSP	I
Solanum tuberosum	StCRK03	CRRSP_Potato_chr4_starting_at_20181959_PGSC0003DMG400041475	Stress-antifung	sdCRRSP	I
Populus trichocarpa	PtCRK01	CRRSP_Potri.002G249600.1	Stress-antifung--Stress-antifung--	ddCRRSP	IV
Populus trichocarpa	PtCRK02	CRRSP_Potri.004G032000.1	Stress-antifung--Stress-antifung--	ddCRRSP	IV
Populus trichocarpa	PtCRK25	CRRSP_Potri.005G208400.1	Stress-antifung	sdCRRSP	I
Populus trichocarpa	PtCRK03	CRRSP_Potri.007G120300.1	Stress-antifung--Stress-antifung--	ddCRRSP	IV
Populus trichocarpa	PtCRK04	CRRSP_Potri.007G120400.1	Stress-antifung--Stress-antifung--	ddCRRSP	IV
Populus trichocarpa	PtCRK05	CRRSP_Potri.007G120500.1	Stress-antifung--Stress-antifung--	ddCRRSP	IV
Populus trichocarpa	PtCRK06	CRRSP_Potri.007G120700.1	Stress-antifung--Stress-antifung--	ddCRRSP	IV
Populus trichocarpa	PtCRK07	CRRSP_Potri.007G120800.1	Stress-antifung--Stress-antifung--	ddCRRSP	IV
Populus trichocarpa	PtCRK26	CRRSP_Potri.007G120800.1	Stress-antifung--Stress-antifung--	ddCRRSP	IV
Populus trichocarpa	PtCRK08	CRRSP_Potri.011G029400.1	Stress-antifung--Stress-antifung--	ddCRRSP	IV
Populus trichocarpa	PtCRK09	CRRSP_Potri.011G029900.1	Stress-antifung--Stress-antifung--	ddCRRSP	IV
Populus trichocarpa	PtCRK10	CRRSP_Potri.011G030400.1	Stress-antifung--Stress-antifung--	ddCRRSP	IV
Populus trichocarpa	PtCRK11	CRRSP_Potri.011G030500.1	Stress-antifung--Stress-antifung--	ddCRRSP	IV
Populus trichocarpa	PtCRK12	CRRSP_Potri.011G030600.1	Stress-antifung--Stress-antifung--	ddCRRSP	IV
Populus trichocarpa	PtCRK27	CRRSP_Potri.011G030600.1	Stress-antifung--Stress-antifung--	ddCRRSP	IV
Populus trichocarpa	PtCRK13	CRRSP_Potri.011G030800.1	Stress-antifung--Stress-antifung--	ddCRRSP	IV
Populus trichocarpa	PtCRK14	CRRSP_Potri.017G039900.1	Stress-antifung--Stress-antifung--	ddCRRSP	IV
Populus trichocarpa	PtCRK15	CRRSP_Potri.017G040000.1	Stress-antifung--Stress-antifung--	ddCRRSP	IV
Populus trichocarpa	PtCRK16	CRRSP_Potri.017G040200.1	Stress-antifung--Stress-antifung--	ddCRRSP	IV
Populus trichocarpa	PtCRK17	CRRSP_Potri.017G040300.1	Stress-antifung--Stress-antifung--	ddCRRSP	IV
Populus trichocarpa	PtCRK18	CRRSP_Potri.017G040500.1	Stress-antifung--Stress-antifung--	ddCRRSP	IV
Populus trichocarpa	PtCRK19	CRRSP_Potri.T101700.1	Stress-antifung--Stress-antifung--	ddCRRSP	IV
Populus trichocarpa	PtCRK20	CRRSP_Potri.T101800.1	Stress-antifung--Stress-antifung--	ddCRRSP	IV
Populus trichocarpa	PtCRK21	CRRSP_Potri.T101900.1	Stress-antifung	sdCRRSP	I
Populus trichocarpa	PtCRK22	CRRSP_Potri.T102000.1	Stress-antifung--Stress-antifung--	ddCRRSP	IV
Populus trichocarpa	PtCRK23	CRRSP_Potri.T102100.1	Stress-antifung--Stress-antifung--	ddCRRSP	IV
Populus trichocarpa	PtCRK24	CRRSP_Potri.T102200.1	Stress-antifung--Stress-antifung--	ddCRRSP	IV
Physcomitrella patens	PhpCRK01	CRRSP_Pp1s47_116V6.1|PACid:18045213	Stress-antifung
Prunus persica	PpCRK01	CRRSP_Prunus_Chr6_f_starting_at_19198453	Stress-antifung--Stress-antifung--	ddCRRSP	IV
Prunus persica	PpCRK02	CRRSP_Prupe.1G470700|Prupe.1G470700.1	Stress-antifung--Stress-antifung--	ddCRRSP	IV
Prunus persica	PpCRK08	CRRSP_Prupe.1G470700|Prupe.1G470700.1	Stress-antifung--Stress-antifung--	ddCRRSP	IV
Prunus persica	PpCRK03	CRRSP_Prupe.3G109800.1.p	Stress-antifung--Stress-antifung--	ddCRRSP	IV
Prunus persica	PpCRK04	CRRSP_Prupe.3G110100|Prupe.3G110100.1	Stress-antifung--Stress-antifung--	ddCRRSP	IV
Prunus persica	PpCRK05	CRRSP_Prupe.3G110300|Prupe.3G110300.1	Stress-antifung--Stress-antifung--	ddCRRSP	IV
Prunus persica	PpCRK06	CRRSP_Prupe.8G086600|Prupe.8G086600.1	Stress-antifung--Stress-antifung--	ddCRRSP	IV
[truncated: 316 more rows]

[truncated: 24 more sheets: Table S11, Table S12, Table S13, Table S14, Table S15, Table S16, Table S17, Table S18, Table S19, Table S20, Table S21, Table S22, Table S23, Table S24, Table S25, Table S26, Table S27, Table S28, Table S29, Table S30 …]
